# Supplementary material for: Casparian Strip Fortification as a Defense Mechanism to Fusarium oxysporum f. sp. vasinfectum Race 4 Infection in a Highly Resistant Gossypium barbadense Cultivar
Source: Genes (Basel). 2025 Sep 29;16(10):1158. doi: 10.3390/genes16101158 (PMC12563867; doi:10.3390/genes16101158)
Supplement: Supplementary file 1 [file genes-16-01158-s001.zip]

Archive with 1 entries (1 files):
- genes-3883394-supplementary.xlsx
