# Supplementary material for: Casparian Strip Fortification as a Defense Mechanism to Fusarium oxysporum f. sp. vasinfectum Race 4 Infection in a Highly Resistant Gossypium barbadense Cultivar
Source: Genes (Basel). 2025 Sep 29;16(10):1158. doi: 10.3390/genes16101158 (PMC12563867; doi:10.3390/genes16101158)
Supplement: Supplementary file 1 [file genes-16-01158-s001.zip › genes-3883394-supplementary.xlsx]

## Sheet: Supplemental Table 1
Supplemental Table S1. Differentially expressed genes associated with Casparian strip formation
Gene ID	Sample A	Sample B	log2(exprA)	log2(exprB)	logFC	FDR	Pfam	Description	Defline
Gobar.A11G348200.1	R_I_12	R_C_0	3.5169	0.421156	3.1	1.19824e-13	PF04535	CASPARIAN STRIP MEMBRANE PROTEIN	(1 of 17) PTHR11615:SF116 - CASPARIAN STRIP MEMBRANE PROTEIN 1-RELATED
Gobar.D11G377000.1	R_I_12	R_C_0	3.10014	0.166073	2.93	6.6913e-11	PF04535		(1 of 17) PTHR11615:SF116 - CASPARIAN STRIP MEMBRANE PROTEIN 1-RELATED
Gobar.D01G151500.1	R_I_72	R_C_0	3.60893	0.902267	2.71	1.85277e-05	PF04535		(1 of 17) PTHR11615:SF116 - CASPARIAN STRIP MEMBRANE PROTEIN 1-RELATED
Gobar.D08G010400.1	R_I_72	R_C_0	4.587	1.89491	2.69	0.0067053	PF04535		(1 of 17) PTHR11615:SF116 - CASPARIAN STRIP MEMBRANE PROTEIN 1-RELATED
Gobar.D10G185900.1	R_I_72	R_C_0	3.63297	0.952334	2.68	1.06684e-06	PF04535		(1 of 6) PTHR11615//PTHR11615:SF150 - NITRATE, FROMATE, IRON DEHYDROGENASE // SUBFAMILY NOT NAMED
Gobar.D08G010300.1	R_I_72	R_C_0	5.10714	2.97214	2.14	2.25014e-06	PF04535		(1 of 17) PTHR11615:SF116 - CASPARIAN STRIP MEMBRANE PROTEIN 1-RELATED
Gobar.D08G010500.1	R_I_72	R_C_0	3.04684	0.916859	2.13	0.00588653	PF04535		(1 of 17) PTHR11615:SF116 - CASPARIAN STRIP MEMBRANE PROTEIN 1-RELATED
Gobar.D01G151400.1	R_I_72	R_C_0	3.2762	1.47975	1.8	0.000229885	PF04535		(1 of 17) PTHR11615:SF116 - CASPARIAN STRIP MEMBRANE PROTEIN 1-RELATED
Gobar.D06G144000.1	R_I_72	R_C_0	4.24123	2.45733	1.78	4.38833e-05	PF04535		(1 of 2) PTHR11615//PTHR11615:SF120 - NITRATE, FROMATE, IRON DEHYDROGENASE // SUBFAMILY NOT NAMED
Gobar.A06G125700.1	R_I_72	R_C_0	2.90843	1.15316	1.76	0.00684226	PF04535		(1 of 17) PTHR11615:SF116 - CASPARIAN STRIP MEMBRANE PROTEIN 1-RELATED
Gobar.A06G129500.1	R_I_12	R_C_0	4.20906	2.57434	1.63	9.01067e-06	PF04535		(1 of 2) PTHR11615//PTHR11615:SF120 - NITRATE, FROMATE, IRON DEHYDROGENASE // SUBFAMILY NOT NAMED
Gobar.D04G112200.1	R_I_72	R_C_0	3.11587	1.49313	1.62	0.0347023	PF04535		(1 of 17) PTHR11615:SF116 - CASPARIAN STRIP MEMBRANE PROTEIN 1-RELATED
Gobar.D08G010700.1	R_I_72	R_C_0	2.24031	0.765535	1.47	0.0102407	PF04535		(1 of 17) PTHR11615:SF116 - CASPARIAN STRIP MEMBRANE PROTEIN 1-RELATED
Gobar.A06G125500.1	R_I_72	R_C_0	2.69131	1.26364	1.43	0.000267446	PF04535		(1 of 17) PTHR11615:SF116 - CASPARIAN STRIP MEMBRANE PROTEIN 1-RELATED
Gobar.D05G413300.1	R_I_72	R_C_0	4.35987	2.96088	1.4	0.000787236	PF04535		(1 of 2) PTHR11615//PTHR11615:SF143 - NITRATE, FROMATE, IRON DEHYDROGENASE // SUBFAMILY NOT NAMED
Gobar.A01G143100.1	R_I_72	R_C_0	3.51891	2.17089	1.35	0.00890223	PF04535		(1 of 17) PTHR11615:SF116 - CASPARIAN STRIP MEMBRANE PROTEIN 1-RELATED
Gobar.A01G037400.1	R_I_72	R_C_0	1.37351	0.169925	1.2	0.00836981	PF04535		(1 of 2) PTHR11615//PTHR11615:SF151 - NITRATE, FROMATE, IRON DEHYDROGENASE // SUBFAMILY NOT NAMED
Gobar.A07G249600.1	R_I_72	R_C_0	1.56706	0.464668	1.1	0.0200029	PF04535		(1 of 4) PTHR11615//PTHR11615:SF130 - NITRATE, FROMATE, IRON DEHYDROGENASE // SUBFAMILY NOT NAMED
Gobar.D10G008800.1	R_I_72	R_C_0	4.6663	3.64501	1.02	0.00615451	PF04535		(1 of 4) PTHR11615//PTHR11615:SF100 - NITRATE, FROMATE, IRON DEHYDROGENASE // SUBFAMILY NOT NAMED
Gobar.A11G198500.1	R_I_72	R_C_0	2.83915	1.82823	1.01	0.00402961	PF04535		(1 of 102) PF04535 - Domain of unknown function (DUF588) (DUF588)
Gobar.A05G169800.1	R_I_12	R_C_0	1.38405	0.421156	0.96	4.275e-05	PF04535		(1 of 5) PTHR11615//PTHR11615:SF129 - NITRATE, FROMATE, IRON DEHYDROGENASE // SUBFAMILY NOT NAMED
Gobar.A04G015800.1	R_I_12	R_C_0	4.16607	3.2121	0.95	0.00126642	PF04535		(1 of 2) PTHR11615//PTHR11615:SF143 - NITRATE, FROMATE, IRON DEHYDROGENASE // SUBFAMILY NOT NAMED
Gobar.A10G008800.1	R_I_72	R_C_0	3.55361	2.63784	0.92	0.00197922	PF04535		(1 of 4) PTHR11615//PTHR11615:SF100 - NITRATE, FROMATE, IRON DEHYDROGENASE // SUBFAMILY NOT NAMED
Gobar.D08G236600.1	R_I_72	R_C_0	3.29998	2.39479	0.91	0.0356898	PF04535		(1 of 102) PF04535 - Domain of unknown function (DUF588) (DUF588)
Gobar.D05G169900.1	R_I_12	R_C_0	0.92448	0.0786098	0.85	8.88031e-06	PF04535		(1 of 5) PTHR11615//PTHR11615:SF129 - NITRATE, FROMATE, IRON DEHYDROGENASE // SUBFAMILY NOT NAMED
Gobar.D07G250300.1	R_I_12	R_C_0	3.56828	4.16165	-0.59	0.0110592	PF04535		(1 of 2) PTHR11615//PTHR11615:SF135//PTHR11615:SF147 - NITRATE, FROMATE, IRON DEHYDROGENASE // SUBFAMILY NOT NAMED // SUBFAMILY NOT NAMED
Gobar.A07G238400.1	R_I_12	R_C_0	4.30327	4.9148	-0.61	0.0167501	PF04535		(1 of 2) PTHR11615//PTHR11615:SF135//PTHR11615:SF147 - NITRATE, FROMATE, IRON DEHYDROGENASE // SUBFAMILY NOT NAMED // SUBFAMILY NOT NAMED
Gobar.D09G254600.1	R_I_12	R_C_0	8.27011	9.03254	-0.76	0.0423074	PF04535		(1 of 4) PTHR11615//PTHR11615:SF113 - NITRATE, FROMATE, IRON DEHYDROGENASE // SUBFAMILY NOT NAMED
Gobar.A09G248600.1	R_I_12	R_C_0	6.92953	7.96883	-1.04	0.0413653	PF04535		(1 of 4) PTHR11615//PTHR11615:SF113 - NITRATE, FROMATE, IRON DEHYDROGENASE // SUBFAMILY NOT NAMED
Gobar.D06G001500.1	R_I_72	R_C_0	3.14958	1.04754	2.1	4.79293e-05	PF00141	PEROXIDASE 64	(1 of 6) PTHR31235//PTHR31235:SF67 - FAMILY NOT NAMED // PEROXIDASE 64
Gobar.D05G193200.1	R_I_72	R_C_0	2.76829	0.922959	1.85	8.03354e-06	PF00141		(1 of 6) PTHR31235//PTHR31235:SF67 - FAMILY NOT NAMED // PEROXIDASE 64
Gobar.A06G002000.1	R_I_72	R_C_0	2.6922	0.850399	1.84	0.000463962	PF00141		(1 of 6) PTHR31235//PTHR31235:SF67 - FAMILY NOT NAMED // PEROXIDASE 64
Gobar.A02G113300.1	R_I_12	R_C_0	4.31969	2.18237	2.14	5.66583e-13	PF01794,PF08022,PF08414,PF08030	RESPIRATORY BURST OXIDASE HOMOLOG F	(1 of 6) PTHR11972:SF69 - RESPIRATORY BURST OXIDASE HOMOLOG PROTEIN F-RELATED
Gobar.D03G094400.1	R_I_12	R_C_0	4.46074	2.37044	2.09	4.85574e-11	PF01794,PF08022,PF08414,PF08030		(1 of 6) PTHR11972:SF69 - RESPIRATORY BURST OXIDASE HOMOLOG PROTEIN F-RELATED
Gobar.1Z069100.1	R_I_72	R_C_0	5.33835	4.29785	1.04	0.0106014	PF08022,PF08030		(1 of 1) PF08022//PF08030 - FAD-binding domain (FAD_binding_8) // Ferric reductase NAD binding domain (NAD_binding_6)
Gobar.D12G206400.1	R_I_12	R_C_0	1.40708	0.578214	0.83	0.00549605	PF08414,PF01794,PF08022,PF08030		(1 of 2) PTHR11972//PTHR11972:SF76 - NADPH OXIDASE // SUBFAMILY NOT NAMED
Gobar.D05G108400.1	R_I_72	R_C_0	1.514	0.492622	1.02	0.00234853	PF00249	MYB36	(1 of 10) PTHR10641//PTHR10641:SF506 - MYB-LIKE DNA-BINDING PROTEIN MYB // SUBFAMILY NOT NAMED
Gobar.D06G079600.1	R_I_12	R_C_0	1.35952	0.344828	1.01	0.000926863	PF00249		(1 of 6) PTHR10641//PTHR10641:SF603 - MYB-LIKE DNA-BINDING PROTEIN MYB // SUBFAMILY NOT NAMED
Gobar.A09G156100.1	R_I_72	R_C_0	4.3032	3.37643	0.93	0.0228673	PF00249		(1 of 10) PTHR10641//PTHR10641:SF506 - MYB-LIKE DNA-BINDING PROTEIN MYB // SUBFAMILY NOT NAMED
Gobar.A01G226000.1	R_I_12	R_C_0	3.64605	4.61489	-0.97	0.000572535	PF00249		(1 of 10) PTHR10641//PTHR10641:SF506 - MYB-LIKE DNA-BINDING PROTEIN MYB // SUBFAMILY NOT NAMED
Gobar.A05G007000.1	R_I_12	R_C_0	1.34767	2.40871	-1.06	0.0139158	PF00249		(1 of 4) PTHR10641//PTHR10641:SF561 - MYB-LIKE DNA-BINDING PROTEIN MYB // SUBFAMILY NOT NAMED
Gobar.D05G007200.1	R_I_12	R_C_0	1.30743	2.58015	-1.27	0.00247956	PF00249		(1 of 4) PTHR10641//PTHR10641:SF561 - MYB-LIKE DNA-BINDING PROTEIN MYB // SUBFAMILY NOT NAMED
Gobar.D01G240300.1	R_I_12	R_C_0	2.79431	4.88855	-2.09	1.07779e-11	PF00249		(1 of 10) PTHR10641//PTHR10641:SF506 - MYB-LIKE DNA-BINDING PROTEIN MYB // SUBFAMILY NOT NAMED

## Sheet: Supplemental Table 2
Supplemental Table S2. Differentially expressed genes in Gossypium barbadense 'DP348RF' following infection with Fusarium oxysporum f.sp. vasinfectum race 4.
Gene ID	best u1 hit	sample_A	sample_B	log2(exprA)	log2(exprB)	logFC	abslog	FDR	DRAGO2	TF	Shiu	Pfam	Panther	KOG	ec	KO	GO	Best-hit-arabi-name	arabi-symbol	Defline
Gobar.D09G088700.1	GhU1H1.D09G092200	R_I_72	R_C_0	6.53952	0	6.54	6.54	4.12653e-29	#N/A	#N/A	#N/A	0	0	0	0	0	0	0	0	#N/A
Gobar.D02G163600.1	GhU1H1.D02G157300	R_I_72	R_C_0	6.62258	0.570463	6.05	6.05	6.21967e-12	#N/A	#N/A	#N/A	PF04043,PF01095	PTHR31707,PTHR31707:SF27	0	3.1.1.11	K01051	GO:0004857,GO:0042545,GO:0030599,GO:0005618	AT1G23200.1	0	(1 of 6) PTHR31707//PTHR31707:SF27 - FAMILY NOT NAMED // PECTINESTERASE/PECTINESTERASE INHIBITOR 6-RELATED
Gobar.1Z100900.1	GhU1H1.D10G187000	R_I_12	R_C_0	10.3186	4.4853	5.83	5.83	7.18104e-15	#N/A	#N/A	#N/A	PF00407	PTHR31213,PTHR31213:SF11	0	0	0	GO:0009607,GO:0006952	0	0	(1 of 91) PF00407 - Pathogenesis-related protein Bet v I family (Bet_v_1)
Gobar.D03G096000.1	GhU1H1.A02G115500	R_I_12	R_C_0	6.38617	0.908429	5.48	5.48	4.95062e-19	#N/A	#N/A	#N/A	PF03018	PTHR21495,PTHR21495:SF70	0	0	0	0	AT1G64160.1	0	(1 of 2) PTHR21495//PTHR21495:SF70 - NUCLEOPORIN-RELATED // SUBFAMILY NOT NAMED
Gobar.D05G333100.1	GhU1H1.D05G327000	R_I_72	R_C_0	5.30655	0	5.31	5.31	6.68893e-42	#N/A	#N/A	#N/A	0	0	0	0	0	0	0	0	#N/A
Gobar.D09G231200.1	GhU1H1.D09G228300	R_I_12	R_C_0	5.41897	0.177599	5.24	5.24	4.4415e-17	#N/A	#N/A	#N/A	PF00141	PTHR31388,PTHR31388:SF30	0	1.11.1.7	K00430	GO:0055114,GO:0020037,GO:0006979,GO:0004601	AT5G05340.1	0	(1 of 158) K00430 - peroxidase (E1.11.1.7)
Gobar.A10G188700.1	GhU1H1.A10G185300	R_I_12	R_C_0	6.31109	1.09761	5.21	5.21	6.10567e-44	#N/A	#N/A	#N/A	PF00201	PTHR11926,PTHR11926:SF248	KOG1192	0	0	GO:0016758,GO:0008152	AT2G36780.1	0	(1 of 29) PTHR11926//PTHR11926:SF248 - GLUCOSYL/GLUCURONOSYL TRANSFERASES // UDP-GLYCOSYLTRANSFERASE 73C7
Gobar.A11G027300.1	GhU1H1.A11G026700	R_I_72	R_C_0	6.63078	1.53804	5.09	5.09	6.39097e-09	#N/A	#N/A	#N/A	PF00234	PTHR31731	0	0	0	0	AT4G12520.1	0	(1 of 52) PF00234 - Protease inhibitor/seed storage/LTP family (Tryp_alpha_amyl)
Gobar.D04G200300.1	GhU1H1.D04G194600	R_I_12	R_C_0	9.49598	4.40633	5.09	5.09	2.01357e-16	#N/A	#N/A	#N/A	PF00042	PTHR22924	0	0	0	GO:0020037,GO:0019825	AT2G16060.1	AHB1,ARATH GLB1,ATGLB1,GLB1,HB1,NSHB1	(1 of 3) PF00042 - Globin (Globin)
Gobar.D01G146200.1	GhU1H1.D01G141600	R_I_72	R_C_0	5.00176	0	5	5	5.25978e-41	#N/A	#N/A	#N/A	0	PTHR33659,PTHR33659:SF1	0	0	0	0	0	0	#N/A
Gobar.D13G124500.1	GhU1H1.D13G118900	R_I_72	R_C_0	5.92764	0.964214	4.96	4.96	0.0266785	#N/A	#N/A	#N/A	PF02458	PTHR31642,PTHR31642:SF9	0	2.3.1.196	0	GO:0016747	AT5G17540.1	0	(1 of 19) 2.3.1.196 - Benzyl alcohol O-benzoyltransferase
Gobar.A09G226200.1	GhU1H1.A09G234300	R_I_12	R_C_0	6.48916	1.54547	4.94	4.94	0.012623	#N/A	#N/A	#N/A	PF00141	PTHR31388,PTHR31388:SF30	0	1.11.1.7	K00430	GO:0055114,GO:0020037,GO:0006979,GO:0004601	AT5G05340.1	0	(1 of 158) K00430 - peroxidase (E1.11.1.7)
Gobar.D01G161700.1	GhU1H1.D01G156800	R_I_12	R_C_0	5.28303	0.348232	4.93	4.93	4.64945e-08	#N/A	#N/A	#N/A	PF14368	PTHR33122,PTHR33122:SF8	0	0	0	0	AT2G37870.1	0	(1 of 5) PTHR33122//PTHR33122:SF8 - FAMILY NOT NAMED // NON-SPECIFIC LIPID-TRANSFER PROTEIN
Gobar.A10G182600.1	GhU1H1.A10G179300	R_I_12	R_C_0	8.12994	3.27322	4.86	4.86	6.08665e-16	#N/A	#N/A	#N/A	PF00407	PTHR31213,PTHR31213:SF11	0	0	0	GO:0009607,GO:0006952	0	0	(1 of 91) PF00407 - Pathogenesis-related protein Bet v I family (Bet_v_1)
Gobar.A03G121400.1	GhU1H1.A03G121700	R_I_72	R_C_0	5.62848	0.793272	4.84	4.84	1.17752e-06	#N/A	#N/A	#N/A	PF00141	PTHR31235	0	1.11.1.7	K00430	GO:0055114,GO:0020037,GO:0006979,GO:0004601	AT3G01190.1	0	(1 of 158) K00430 - peroxidase (E1.11.1.7)
Gobar.A02G022500.1	GhU1H1.A02G022100	R_I_12	R_C_0	5.86735	1.06764	4.8	4.8	2.64238e-23	#N/A	#N/A	#N/A	PF05694	PTHR23300	0	0	0	GO:0008430	AT4G14040.1	EDA38,SBP2	(1 of 10) PF05694 - 56kDa selenium binding protein (SBP56) (SBP56)
Gobar.D02G153800.1	GhU1H1.D02G148000	R_I_72	R_C_0	5.23886	0.443607	4.8	4.8	2.6666e-05	#N/A	#N/A	#N/A	PF00141	PTHR31235	0	1.11.1.7	K00430	GO:0055114,GO:0020037,GO:0006979,GO:0004601	AT3G01190.1	0	(1 of 158) K00430 - peroxidase (E1.11.1.7)
Gobar.A10G182900.1	GhU1H1.D10G187800	R_I_12	R_C_0	6.47026	1.69866	4.77	4.77	1.20848e-11	#N/A	#N/A	#N/A	PF00407	PTHR31213,PTHR31213:SF11	0	0	0	GO:0009607,GO:0006952	0	0	(1 of 91) PF00407 - Pathogenesis-related protein Bet v I family (Bet_v_1)
Gobar.A13G253100.1	GhU1H1.A13G254300	R_I_12	R_C_0	5.28766	0.557778	4.73	4.73	5.13448e-07	#N/A	#N/A	#N/A	PF00194	PTHR18952,PTHR18952:SF111	KOG0382	4.2.1.1	K01674	0	AT1G08080.1	ACA7,ATACA7	(1 of 6) PTHR18952//PTHR18952:SF111 - CARBONIC ANHYDRASE // ALPHA CARBONIC ANHYDRASE 3
Gobar.D07G241500.1	GhU1H1.D07G233600	R_I_12	R_C_0	4.68801	0	4.69	4.69	6.82873e-38	#N/A	TF_AP2/ERF-ERF	#N/A	PF00847	PTHR31190,PTHR31190:SF11	0	0	0	GO:0006355,GO:0003700	AT3G23230.1	0	(1 of 9) PTHR31190:SF11 - ETHYLENE-RESPONSIVE TRANSCRIPTION FACTOR ERF098
Gobar.A03G171600.1	GhU1H1.A03G171700	R_I_12	R_C_0	8.82658	4.14478	4.68	4.68	0.00037059	#N/A	#N/A	#N/A	PF08100,PF00891	PTHR11746,PTHR11746:SF111	KOG3178	0	0	GO:0046983,GO:0008171	AT5G54160.1	ATOMT1,OMT1	(1 of 10) PTHR11746//PTHR11746:SF111 - O-METHYLTRANSFERASE // O-METHYLTRANSFERASE FAMILY PROTEIN
Gobar.D09G157600.1	GhU1H1.D09G155700	R_I_12	R_C_0	5.00737	0.335712	4.67	4.67	1.68489e-26	#N/A	#N/A	#N/A	PF00201	PTHR11926,PTHR11926:SF248	KOG1192	0	K13496	GO:0016758,GO:0008152	AT2G36780.1	0	(1 of 10) K13496 - UDP-glucosyl transferase 73C [EC:2.4.1.-] Glc - brassinosteroid (UGT73C)
Gobar.A13G225600.1	GhU1H1.A13G227400	R_I_12	R_C_0	7.33778	2.68145	4.66	4.66	1.02051e-08	#N/A	#N/A	#N/A	PF14226,PF03171	PTHR10209,PTHR10209:SF119	KOG0143	0	0	GO:0055114,GO:0016491	AT1G52820.1	0	(1 of 27) PTHR10209//PTHR10209:SF119 - OXIDOREDUCTASE, 2OG-FE II OXYGENASE FAMILY PROTEIN // SUBFAMILY NOT NAMED
Gobar.D01G048500.1	GhU1H1.D01G048300	R_I_24	R_C_0	6.23867	1.60975	4.63	4.63	5.30096e-24	#N/A	#N/A	#N/A	PF03018	PTHR21495,PTHR21495:SF15	0	0	0	0	AT4G38700.1	0	(1 of 67) PTHR21495//PTHR21495:SF15 - NUCLEOPORIN-RELATED // DIRIGENT PROTEIN 15-RELATED
Gobar.D01G048600.1	GhU1H1.D01G048300	R_I_24	R_C_0	6.23867	1.60975	4.63	4.63	5.30096e-24	#N/A	#N/A	#N/A	PF03018	PTHR21495,PTHR21495:SF15	0	0	0	0	AT4G38700.1	0	(1 of 67) PTHR21495//PTHR21495:SF15 - NUCLEOPORIN-RELATED // DIRIGENT PROTEIN 15-RELATED
Gobar.D06G022400.1	GhU1H1.D06G023900	R_I_72	R_C_0	5.17856	0.553852	4.62	4.62	7.89245e-05	#N/A	#N/A	#N/A	PF00168	PTHR10024	0	0	0	GO:0005515	AT4G34150.1	0	(1 of 41) PTHR10024 - SYNAPTOTAGMIN
Gobar.D07G241400.1	GhU1H1.D07G233500	R_I_12	R_C_0	5.14873	0.547943	4.6	4.6	1.69553e-05	#N/A	TF_AP2/ERF-ERF	#N/A	PF00847	PTHR31190,PTHR31190:SF11	0	0	0	GO:0006355,GO:0003700	AT3G23230.1	0	(1 of 9) PTHR31190:SF11 - ETHYLENE-RESPONSIVE TRANSCRIPTION FACTOR ERF098
Gobar.A02G168800.1	GhU1H1.A02G176100	R_I_12	R_C_0	5.07103	0.512985	4.56	4.56	8.34263e-12	#N/A	#N/A	#N/A	PF03171,PF14226	PTHR10209,PTHR10209:SF144	KOG0143	1.14.17.4	0	GO:0055114,GO:0016491	AT3G50210.1	0	(1 of 4) PTHR10209:SF144 - IRON/ASCORBATE OXIDOREDUCTASE DDB_G0283291-RELATED
Gobar.A03G133200.1	GhU1H1.A03G133600	R_I_72	R_C_0	5.44035	0.895303	4.55	4.55	1.89797e-06	#N/A	#N/A	#N/A	PF04043,PF01095	PTHR31707,PTHR31707:SF27	0	3.1.1.11	K01051	GO:0004857,GO:0042545,GO:0030599,GO:0005618	AT1G23200.1	0	(1 of 6) PTHR31707//PTHR31707:SF27 - FAMILY NOT NAMED // PECTINESTERASE/PECTINESTERASE INHIBITOR 6-RELATED
Gobar.A08G179000.1	GhU1H1.A08G181700	R_I_72	R_C_0	7.28264	2.73075	4.55	4.55	0.00151331	#N/A	#N/A	#N/A	PF00230	PTHR19139,PTHR19139:SF134	KOG0223	0	K09873	GO:0016020,GO:0006810,GO:0005215	AT5G47450.1	ATTIP2;3,DELTA-TIP3,TIP2;3	(1 of 4) PTHR19139//PTHR19139:SF134 - AQUAPORIN TRANSPORTER // AQUAPORIN TIP2-3-RELATED
Gobar.D04G189100.1	GhU1H1.A04G146000	R_I_72	R_C_0	9.61638	5.07942	4.54	4.54	0.0073344	#N/A	#N/A	#N/A	PF10950	PTHR33731,PTHR33731:SF1	0	0	0	0	0	0	(1 of 7) PF10950 - Protein of unknown function (DUF2775) (DUF2775)
Gobar.D11G115000.1	GhU1H1.D11G114000	R_I_72	R_C_0	6.61129	2.08678	4.52	4.52	2.69025e-07	#N/A	#N/A	#N/A	PF00182	PTHR22595,PTHR22595:SF35	KOG4742	3.2.1.14	0	GO:0016998,GO:0006032,GO:0004568	AT1G02360.1	0	(1 of 2) PTHR22595//PTHR22595:SF35 - CHITINASE-RELATED // SUBFAMILY NOT NAMED
Gobar.A01G152900.1	GhU1H1.A01G149900	R_I_12	R_C_0	4.90231	0.399445	4.5	4.5	5.02031e-15	#N/A	#N/A	#N/A	PF14368	PTHR33122,PTHR33122:SF8	0	0	0	0	AT2G37870.1	0	(1 of 5) PTHR33122//PTHR33122:SF8 - FAMILY NOT NAMED // NON-SPECIFIC LIPID-TRANSFER PROTEIN
Gobar.A11G293400.1	GhU1H1.A11G297600	R_I_12	R_C_0	4.47677	0	4.48	4.48	2.35574e-39	#N/A	#N/A	#N/A	0	PTHR33726,PTHR33726:SF1	0	0	0	0	AT5G49525.1	0	#N/A
Gobar.D11G026100.1	GhU1H1.D11G025300	R_I_72	R_C_0	6.89621	2.41332	4.48	4.48	5.74595e-13	#N/A	#N/A	#N/A	PF14547	PTHR31731	0	0	0	0	AT4G12480.1	pEARLI 1	(1 of 56) PF14547 - Hydrophobic seed protein (Hydrophob_seed)
Gobar.D04G109300.1	GhU1H1.D04G134700	R_I_72	R_C_0	4.42169	0	4.42	4.42	0.00492904	#N/A	#N/A	#N/A	0	0	0	0	0	0	0	0	#N/A
Gobar.D05G169100.1	GhU1H1.D05G167800	R_I_72	R_C_0	6.3328	1.94636	4.39	4.39	7.44428e-18	#N/A	#N/A	#N/A	PF01190	PTHR33470,PTHR33470:SF4	0	0	0	0	AT2G33790.1	AGP30,ATAGP30	(1 of 2) PTHR33470:SF4 - ARABINOGALACTAN PROTEIN 31
Gobar.D11G286800.1	GhU1H1.D11G277200	R_I_12	R_C_0	7.74476	3.35755	4.39	4.39	6.84922e-41	#N/A	#N/A	#N/A	PF00248	PTHR11732,PTHR11732:SF253	KOG1575	1.1.1.317	0	0	AT1G60690.1	0	(1 of 36) 1.1.1.317 - Perakine reductase
Gobar.D11G162400.1	GhU1H1.D11G160000	R_I_72	R_C_0	6.19836	1.81803	4.38	4.38	0.00444268	#N/A	#N/A	#N/A	PF02469	PTHR32382,PTHR32382:SF4	0	0	0	0	AT4G12730.1	FLA2	(1 of 6) PTHR32382//PTHR32382:SF4 - FAMILY NOT NAMED // FASCICLIN-LIKE ARABINOGALACTAN PROTEIN 1
Gobar.D09G112100.1	GhU1H1.D09G113800	R_I_12	R_C_0	9.21149	4.84619	4.37	4.37	9.15567e-50	#N/A	#N/A	#N/A	PF00188	PTHR10334,PTHR10334:SF223	KOG3017	0	K13449	0	AT2G14610.1	ATPR1,PR 1,PR1	(1 of 8) K13449 - pathogenesis-related protein 1 (PR1)
Gobar.1Z085600.1	GhU1H1.A04G020500	R_I_24	R_C_0	8.96788	4.60609	4.36	4.36	2.65637e-05	#N/A	#N/A	#N/A	0	0	0	0	0	0	0	0	#N/A
Gobar.A12G087900.1	GhU1H1.A12G094700	R_I_12	R_C_0	6.04734	1.68572	4.36	4.36	2.07837e-26	#N/A	#N/A	#N/A	PF00107,PF08240	PTHR11695,PTHR11695:SF588	0	1.1.1.195	K00083	GO:0055114,GO:0016491,GO:0008270	AT4G37980.1	ATCAD7,CAD7,ELI3,ELI3-1	(1 of 18) K00083 - cinnamyl-alcohol dehydrogenase (E1.1.1.195)
Gobar.A13G041400.1	GhU1H1.A13G041700	R_I_12	R_C_0	4.93074	0.577248	4.35	4.35	2.73423e-19	#N/A	#N/A	#N/A	PF02298	PTHR34052,PTHR34052:SF1	0	0	0	GO:0009055	AT2G15780.1	0	(1 of 6) PTHR34052:SF1 - AUXIN RESPONSE FACTOR 30-RELATED
Gobar.D03G195800.1	GhU1H1.D03G184700	R_I_12	R_C_0	4.74351	0.408168	4.34	4.34	2.86574e-05	#N/A	#N/A	#N/A	PF03330,PF01357	PTHR31692,PTHR31692:SF10	0	0	0	0	AT4G17030.1	AT-EXPR,ATEXLB1,ATEXPR1,ATHEXP BETA 3.1,EXLB1,EXPR	(1 of 8) PTHR31692:SF10 - EXPANSIN-LIKE B1
Gobar.D11G025900.1	GhU1H1.D11G025100	R_I_72	R_C_0	7.49378	3.15721	4.34	4.34	1.52113e-09	#N/A	#N/A	#N/A	PF14547	PTHR31731,PTHR31731:SF7	0	0	0	0	AT2G45180.1	0	(1 of 3) PTHR31731//PTHR31731:SF7 - FAMILY NOT NAMED // BIFUNCTIONAL INHIBITOR/LIPID-TRANSFER PROTEIN/SEED STORAGE 2S ALBUMIN SUPERFAMILY PROTEIN
Gobar.A05G123700.1	GhU1H1.A05G124800	R_I_12	R_C_0	6.44621	2.13291	4.31	4.31	1.90887e-06	#N/A	#N/A	#N/A	PF00724	PTHR22893,PTHR22893:SF44	KOG0134	1.3.1.42	K05894	GO:0055114,GO:0016491,GO:0010181	AT1G76690.1	ATOPR2,OPR2	(1 of 4) PTHR22893//PTHR22893:SF44 - NADH OXIDOREDUCTASE-RELATED // SUBFAMILY NOT NAMED
Gobar.A09G081600.1	GhU1H1.A09G092400	R_I_72	R_C_0	4.2955	0	4.3	4.3	5.39752e-33	#N/A	#N/A	#N/A	0	0	0	0	0	0	0	0	#N/A
Gobar.A13G189500.1	GhU1H1.A13G188600	R_I_12	R_C_0	8.63881	4.34682	4.29	4.29	5.30784e-27	#N/A	#N/A	#N/A	PF00967	PTHR22595,PTHR22595:SF62	0	0	0	GO:0050832,GO:0042742	AT3G04720.1	HEL,PR-4,PR4	(1 of 6) PTHR22595//PTHR22595:SF62 - CHITINASE-RELATED // HEVEIN-LIKE PREPROPROTEIN
Gobar.D08G267500.1	GhU1H1.D08G252500	R_I_12	R_C_0	4.71078	0.425459	4.29	4.29	2.25153e-59	#N/A	#N/A	#N/A	PF14226,PF03171	PTHR10209,PTHR10209:SF96	KOG0143	0	K06892	GO:0055114,GO:0016491	AT3G13610.1	0	(1 of 21) K06892 - feruloyl-CoA ortho-hydroxylase (F6H1)
Gobar.A11G159100.1	GhU1H1.A11G160400	R_I_72	R_C_0	5.32557	1.03984	4.29	4.29	4.95548e-07	#N/A	#N/A	#N/A	PF02469	PTHR32382,PTHR32382:SF4	0	0	0	0	AT4G12730.1	FLA2	(1 of 6) PTHR32382//PTHR32382:SF4 - FAMILY NOT NAMED // FASCICLIN-LIKE ARABINOGALACTAN PROTEIN 1
Gobar.D13G041700.1	GhU1H1.D13G041000	R_I_12	R_C_0	4.80746	0.539035	4.27	4.27	5.81627e-18	#N/A	#N/A	#N/A	PF02298	PTHR34052,PTHR34052:SF1	0	0	0	GO:0009055	AT2G15780.1	0	(1 of 6) PTHR34052:SF1 - AUXIN RESPONSE FACTOR 30-RELATED
Gobar.D10G204700.1	GhU1H1.D10G194500	R_I_72	R_C_0	5.47839	1.21847	4.26	4.26	7.17862e-10	#N/A	#N/A	#N/A	PF08534,PF10417	PTHR10681,PTHR10681:SF103	KOG0854	1.11.1.15	K11188	GO:0016491,GO:0055114,GO:0051920	AT1G48130.1	ATPER1,PER1	(1 of 2) K11188 - peroxiredoxin 6, 1-Cys peroxiredoxin (PRDX6)
Gobar.D02G093800.1	GhU1H1.D02G091400	R_I_12	R_C_0	8.24529	4.01855	4.23	4.23	1.16873e-10	#N/A	#N/A	#N/A	PF00173,PF00175,PF00970,PF03404,PF00174	PTHR19370,PTHR19370:SF100	0	1.7.1.1,1.7.1.3	K10534	GO:0055114,GO:0016491,GO:0030151,GO:0042128	AT1G37130.1	ATNR2,B29,CHL3,NIA2,NIA2-1,NR,NR2	(1 of 4) K10534 - nitrate reductase (NAD(P)H) (NR)
Gobar.D09G231000.1	GhU1H1.D09G228200	R_I_12	R_C_0	4.68986	0.45628	4.23	4.23	0.0452068	#N/A	#N/A	#N/A	PF00141	PTHR31388,PTHR31388:SF30	0	1.11.1.7	K00430	GO:0055114,GO:0020037,GO:0006979,GO:0004601	AT5G05340.1	0	(1 of 158) K00430 - peroxidase (E1.11.1.7)
Gobar.A06G015300.1	GhU1H1.A06G014200	R_I_12	R_C_0	5.92094	1.69911	4.22	4.22	6.96906e-12	#N/A	#N/A	#N/A	PF00067	PTHR24298,PTHR24298:SF102	KOG0156	0	0	GO:0055114,GO:0020037,GO:0016705,GO:0005506	AT4G31940.1	CYP82C4	(1 of 311) KOG0156 - Cytochrome P450 CYP2 subfamily
Gobar.A09G113600.1	GhU1H1.A09G122300	R_I_72	R_C_0	6.24266	2.06074	4.18	4.18	3.79075e-19	#N/A	#N/A	#N/A	PF06830	PTHR31656,PTHR31656:SF8	0	0	0	0	AT5G60520.1	0	(1 of 13) PF06830 - Root cap (Root_cap)
Gobar.D02G024900.1	GhU1H1.D02G023100	R_I_12	R_C_0	5.62401	1.44626	4.18	4.18	1.98558e-12	#N/A	#N/A	#N/A	PF00201	PTHR11926,PTHR11926:SF98	0	2.4.1.271	K12338	GO:0016758,GO:0008152	AT1G05530.1	UGT2,UGT75B2	(1 of 5) K12338 - anthocyanidin 3-O-glucoside 5-O-glucosyltransferase (UGT75C1)
Gobar.D12G083200.1	GhU1H1.D12G081100	R_I_12	R_C_0	8.59018	4.40633	4.18	4.18	9.43391e-09	#N/A	#N/A	#N/A	PF00107,PF08240	PTHR11695,PTHR11695:SF588	0	1.1.1.195	K00083	GO:0055114,GO:0016491,GO:0008270	AT4G37990.1	ATCAD8,CAD-B2,ELI3,ELI3-2	(1 of 18) K00083 - cinnamyl-alcohol dehydrogenase (E1.1.1.195)
Gobar.D10G196800.1	GhU1H1.D10G187800	R_I_12	R_C_0	10.011	5.83461	4.18	4.18	5.68444e-09	#N/A	#N/A	#N/A	PF00407	PTHR31213,PTHR31213:SF11	0	0	0	GO:0009607,GO:0006952	0	0	(1 of 91) PF00407 - Pathogenesis-related protein Bet v I family (Bet_v_1)
Gobar.A13G225500.1	GhU1H1.A13G227300	R_I_72	R_C_0	7.08432	2.91207	4.17	4.17	4.06755e-13	#N/A	#N/A	#N/A	PF14226	PTHR10209,PTHR10209:SF119	0	0	0	0	AT4G03070.1	AOP,AOP1,AOP1.1	(1 of 27) PTHR10209//PTHR10209:SF119 - OXIDOREDUCTASE, 2OG-FE II OXYGENASE FAMILY PROTEIN // SUBFAMILY NOT NAMED
Gobar.A02G021700.1	GhU1H1.A02G021100	R_I_12	R_C_0	6.99698	2.84197	4.16	4.16	1.07283e-13	#N/A	#N/A	#N/A	PF08031,PF01565	PTHR32448	0	1.3.3.8	0	GO:0055114,GO:0050660,GO:0016491	AT5G44440.1	0	(1 of 81) 1.3.3.8 - Tetrahydroberberine oxidase / THB oxidase
Gobar.A07G239000.1	GhU1H1.A07G245700	R_I_12	R_C_0	5.37494	1.21101	4.16	4.16	9.6363e-06	#N/A	#N/A	#N/A	PF08240,PF00107	PTHR11695,PTHR11695:SF530	KOG1198	1.3.1.74	K18980	GO:0055114,GO:0016491,GO:0008270	AT1G23740.1	0	(1 of 10) K18980 - 2-methylene-furan-3-one reductase (EO)
Gobar.A04G009300.1	GhU1H1.A04G007700	R_I_72	R_C_0	9.11629	4.97067	4.15	4.15	3.95562e-06	#N/A	#N/A	#N/A	PF03018	PTHR21495,PTHR21495:SF15	0	0	0	0	AT2G21110.1	0	(1 of 67) PTHR21495//PTHR21495:SF15 - NUCLEOPORIN-RELATED // DIRIGENT PROTEIN 15-RELATED
Gobar.A05G345700.1	GhU1H1.A05G352500	R_I_72	R_C_0	4.1547	0	4.15	4.15	4.89372e-44	#N/A	#N/A	#N/A	0	0	0	0	0	0	0	0	#N/A
Gobar.D06G089000.1	GhU1H1.D06G087300	R_I_72	R_C_0	4.14747	0	4.15	4.15	0.00328422	#N/A	#N/A	#N/A	0	0	0	0	0	0	0	0	#N/A
Gobar.A05G210000.1	GhU1H1.A05G212100	R_I_12	R_C_0	4.54961	0.403813	4.15	4.15	1.05051e-24	#N/A	#N/A	#N/A	PF01734	PTHR32176	KOG0513	0	0	GO:0006629	AT2G26560.1	PLA IIA,PLA2A,PLP2	(1 of 37) KOG0513 - Ca2+-independent phospholipase A2
Gobar.D06G159700.1	GhU1H1.D06G151700	R_I_12	R_C_0	4.93272	0.795767	4.14	4.14	8.77778e-29	#N/A	#N/A	#N/A	PF08246,PF00112	PTHR12411,PTHR12411:SF333	KOG1542,KOG1543	3.4.22.14	0	GO:0008234,GO:0006508	AT5G45890.1	SAG12	(1 of 3) KOG1542//KOG1543 - Cysteine proteinase Cathepsin F // Cysteine proteinase Cathepsin L
Gobar.D01G033800.1	GhU1H1.D01G036000	R_I_12	R_C_0	6.03765	1.92562	4.11	4.11	2.50076e-10	#N/A	#N/A	#N/A	PF14226,PF03171	PTHR10209,PTHR10209:SF113	KOG0143	0	K06892	GO:0055114,GO:0016491	AT3G12900.1	0	(1 of 21) K06892 - feruloyl-CoA ortho-hydroxylase (F6H1)
Gobar.D05G092300.1	GhU1H1.D05G093900	R_I_72	R_C_0	5.43109	1.32941	4.1	4.1	1.7175e-08	#N/A	#N/A	#N/A	0	0	0	0	0	0	0	0	#N/A
Gobar.D05G148700.1	GhU1H1.D05G148300	R_I_72	R_C_0	4.09887	0	4.1	4.1	6.74321e-13	#N/A	#N/A	#N/A	0	0	0	0	0	0	AT1G31335.1	0	#N/A
Gobar.D04G019600.1	#N/A	R_I_24	R_C_0	4.08338	0	4.08	4.08	6.9718e-13	#N/A	#N/A	#N/A	0	0	0	0	0	0	0	0	#N/A
Gobar.A04G015600.1	GhU1H1.A04G014300	R_I_12	R_C_0	4.45871	0.399445	4.06	4.06	4.00795e-27	#N/A	#N/A	#N/A	PF00657	PTHR22835,PTHR22835:SF116	0	3.1.1.3	0	GO:0016788	AT5G55050.1	0	(1 of 9) PTHR22835//PTHR22835:SF116 - ZINC FINGER FYVE DOMAIN CONTAINING PROTEIN // SUBFAMILY NOT NAMED
Gobar.D08G199800.1	GhU1H1.D08G189600	R_I_12	R_C_0	4.10241	0.051024	4.05	4.05	3.79347e-31	#N/A	#N/A	#N/A	PF03330,PF01357	PTHR31692,PTHR31692:SF10	0	0	0	0	AT4G17030.1	AT-EXPR,ATEXLB1,ATEXPR1,ATHEXP BETA 3.1,EXLB1,EXPR	(1 of 8) PTHR31692:SF10 - EXPANSIN-LIKE B1
Gobar.A12G058100.1	GhU1H1.D12G058800	R_I_12	R_C_0	4.80797	0.768925	4.04	4.04	1.28345e-12	#N/A	#N/A	#N/A	PF00067	PTHR24298,PTHR24298:SF61	0	0	K00517	GO:0055114,GO:0020037,GO:0016705,GO:0005506	AT4G37370.1	CYP81D8	(1 of 11) K00517 - E1.14.-.-
Gobar.D03G177100.1	GhU1H1.D03G167200	R_I_12	R_C_0	9.60173	5.56081	4.04	4.04	2.79116e-11	#N/A	#N/A	#N/A	PF00314	PTHR31048,PTHR31048:SF36	0	0	0	0	AT4G11650.1	ATOSM34,OSM34	(1 of 95) PF00314 - Thaumatin family (Thaumatin)
Gobar.D01G048400.1	GhU1H1.D01G048100	R_I_12	R_C_0	5.16643	1.13488	4.03	4.03	6.41231e-06	#N/A	#N/A	#N/A	PF03018	PTHR21495,PTHR21495:SF15	0	0	0	0	AT4G38700.1	0	(1 of 67) PTHR21495//PTHR21495:SF15 - NUCLEOPORIN-RELATED // DIRIGENT PROTEIN 15-RELATED
Gobar.D13G269500.1	GhU1H1.D13G260500	R_I_12	R_C_0	4.23603	0.217851	4.02	4.02	2.97411e-08	#N/A	#N/A	#N/A	PF00194	PTHR18952,PTHR18952:SF111	KOG0382	4.2.1.1	0	0	AT1G08080.1	ACA7,ATACA7	(1 of 6) PTHR18952//PTHR18952:SF111 - CARBONIC ANHYDRASE // ALPHA CARBONIC ANHYDRASE 3
Gobar.D01G219000.1	GhU1H1.D01G204000	R_I_12	R_C_0	5.9457	1.94111	4	4	0.000751228	#N/A	#N/A	#N/A	PF00173,PF00175,PF00970,PF00174,PF03404	PTHR19370,PTHR19370:SF100	0	1.7.1.1,1.7.1.3	K10534	GO:0055114,GO:0016491,GO:0042128,GO:0030151	AT1G37130.1	ATNR2,B29,CHL3,NIA2,NIA2-1,NR,NR2	(1 of 4) K10534 - nitrate reductase (NAD(P)H) (NR)
Gobar.A05G421900.1	GhU1H1.A05G426300	R_I_12	R_C_0	6.16058	2.16639	3.99	3.99	2.91958e-28	#N/A	#N/A	#N/A	PF00141	PTHR31388,PTHR31388:SF24	0	1.11.1.7	K00430	GO:0055114,GO:0020037,GO:0006979,GO:0004601	AT5G05340.1	0	(1 of 8) PTHR31388:SF24 - PEROXIDASE 52
Gobar.A07G215600.1	GhU1H1.D07G218600	R_I_12	R_C_0	5.57555	1.58928	3.99	3.99	3.17717e-26	#N/A	#N/A	#N/A	PF08240,PF13602	PTHR11695,PTHR11695:SF507	KOG1198	1.6.5.5	0	GO:0055114,GO:0016491,GO:0008270	AT4G13010.1	0	(1 of 30) 1.6.5.5 - NADPH:quinone reductase / Zeta-crystallin
Gobar.D12G160200.1	GhU1H1.D12G155100	R_I_72	R_C_0	7.16229	3.19188	3.97	3.97	6.74276e-15	#N/A	#N/A	#N/A	PF02469	PTHR32077,PTHR32077:SF6	0	0	0	0	AT1G03870.1	FLA9	(1 of 2) PTHR32077//PTHR32077:SF6 - FAMILY NOT NAMED // FASCICLIN-LIKE ARABINOGALACTAN PROTEIN 13-RELATED
Gobar.D06G016200.1	GhU1H1.D06G017900	R_I_12	R_C_0	6.62264	2.65352	3.97	3.97	8.30594e-15	#N/A	#N/A	#N/A	PF02298	PTHR34052	0	0	0	GO:0009055	AT2G15780.1	0	(1 of 134) PF02298 - Plastocyanin-like domain (Cu_bind_like)
Gobar.D07G220800.1	GhU1H1.D07G214100	R_I_12	R_C_0	5.8357	1.88088	3.95	3.95	0.00156546	#N/A	#N/A	#N/A	0	0	0	0	0	0	0	0	#N/A
Gobar.D01G161600.1	GhU1H1.D01G156700	R_I_72	R_C_0	4.73525	0.8024	3.93	3.93	9.08606e-07	#N/A	#N/A	#N/A	PF14368	PTHR33122,PTHR33122:SF8	0	0	0	0	AT2G37870.1	0	(1 of 5) PTHR33122//PTHR33122:SF8 - FAMILY NOT NAMED // NON-SPECIFIC LIPID-TRANSFER PROTEIN
Gobar.A11G027100.1	GhU1H1.A11G026500	R_I_72	R_C_0	7.32238	3.38874	3.93	3.93	3.60516e-09	#N/A	#N/A	#N/A	PF14547	PTHR31731,PTHR31731:SF7	0	0	0	0	AT2G45180.1	0	(1 of 3) PTHR31731//PTHR31731:SF7 - FAMILY NOT NAMED // BIFUNCTIONAL INHIBITOR/LIPID-TRANSFER PROTEIN/SEED STORAGE 2S ALBUMIN SUPERFAMILY PROTEIN
Gobar.A06G000600.1	GhU1H1.A08G000900	R_I_24	R_C_0	3.92267	0	3.92	3.92	0.0079366	#N/A	#N/A	#N/A	0	0	0	0	0	0	0	0	#N/A
Gobar.D02G024400.1	GhU1H1.D02G022800	R_I_12	R_C_0	6.39997	2.48491	3.92	3.92	7.13037e-30	#N/A	#N/A	#N/A	PF00201	PTHR11926,PTHR11926:SF98	KOG1192	2.4.1.271	K12338	GO:0016758,GO:0008152	AT1G05530.1	UGT2,UGT75B2	(1 of 5) K12338 - anthocyanidin 3-O-glucoside 5-O-glucosyltransferase (UGT75C1)
Gobar.A04G008900.1	GhU1H1.A04G007400	R_I_72	R_C_0	4.57247	0.667211	3.91	3.91	0.00874555	#N/A	#N/A	#N/A	PF03018	PTHR21495,PTHR21495:SF15	0	0	0	0	AT2G21110.1	0	(1 of 67) PTHR21495//PTHR21495:SF15 - NUCLEOPORIN-RELATED // DIRIGENT PROTEIN 15-RELATED
Gobar.D12G008700.1	GhU1H1.D12G008300	R_I_72	R_C_0	5.2014	1.30918	3.89	3.89	0.000150854	#N/A	#N/A	#N/A	PF00141	PTHR31235	0	1.11.1.7	K00430	GO:0055114,GO:0020037,GO:0006979,GO:0004601	AT1G05260.1	RCI3,RCI3A	(1 of 158) K00430 - peroxidase (E1.11.1.7)
Gobar.D12G008800.1	GhU1H1.D12G008300	R_I_72	R_C_0	5.2014	1.30918	3.89	3.89	0.000150854	#N/A	#N/A	#N/A	PF00141	PTHR31235	0	1.11.1.7	K00430	GO:0055114,GO:0020037,GO:0006979,GO:0004601	AT1G05260.1	RCI3,RCI3A	(1 of 158) K00430 - peroxidase (E1.11.1.7)
Gobar.D12G058800.1	GhU1H1.D12G057100	R_I_12	R_C_0	9.01264	5.12615	3.89	3.89	1.06722e-07	#N/A	#N/A	#N/A	PF14368	PTHR33214	0	0	0	0	AT3G18280.1	0	(1 of 146) PF14368 - Probable lipid transfer (LTP_2)
Gobar.D07G095100.1	GhU1H1.D07G094300	R_I_12	R_C_0	5.26394	1.39012	3.87	3.87	1.4348e-12	#N/A	#N/A	#N/A	PF14226,PF03171	PTHR10209,PTHR10209:SF193	KOG0143	1.14.17.4	0	GO:0055114,GO:0016491	AT1G05010.1	ACO4,EAT1,EFE	(1 of 13) PTHR10209//PTHR10209:SF193 - OXIDOREDUCTASE, 2OG-FE II OXYGENASE FAMILY PROTEIN // 1-AMINOCYCLOPROPANE-1-CARBOXYLATE OXIDASE 3-RELATED
Gobar.A08G227600.1	GhU1H1.A08G229300	R_I_12	R_C_0	6.54632	2.68257	3.86	3.86	1.02172e-12	#N/A	#N/A	#N/A	PF00248	PTHR11732,PTHR11732:SF253	KOG1575	1.1.1.317	0	0	AT1G60690.1	0	(1 of 36) 1.1.1.317 - Perakine reductase
Gobar.D06G161500.1	GhU1H1.D08G197000	R_I_24	R_C_0	3.86245	0	3.86	3.86	7.0201e-32	#N/A	#N/A	#N/A	0	0	0	0	0	0	0	0	#N/A
Gobar.A04G008600.1	GhU1H1.A04G007300	R_I_72	R_C_0	5.5277	1.6884	3.84	3.84	0.00474788	#N/A	#N/A	#N/A	PF03018	PTHR21495,PTHR21495:SF15	0	0	0	0	AT2G21110.1	0	(1 of 67) PTHR21495//PTHR21495:SF15 - NUCLEOPORIN-RELATED // DIRIGENT PROTEIN 15-RELATED
Gobar.A11G331500.1	GhU1H1.A11G333400	R_I_12	R_C_0	6.02545	2.1944	3.83	3.83	5.35703e-05	#N/A	#N/A	#N/A	PF00407	PTHR31213,PTHR31213:SF19	0	4.2.1.78	0	GO:0009607,GO:0006952	0	0	(1 of 35) 4.2.1.78 - (S)-norcoclaurine synthase / (S)-norlaudanosoline synthase
Gobar.D07G016700.1	GhU1H1.D07G018100	R_I_12	R_C_0	4.38908	0.559737	3.83	3.83	3.06606e-13	#N/A	#N/A	#N/A	PF00534,PF00862	PTHR12526,PTHR12526:SF391	0	2.4.1.13	0	GO:0016157,GO:0005985	AT3G43190.1	ATSUS4,SUS4	(1 of 15) 2.4.1.13 - Sucrose synthase / Uridine diphosphoglucose-fructose glucosyltransferase
Gobar.D11G232300.1	GhU1H1.A12G006500	R_I_72	R_C_0	3.82965	0	3.83	3.83	0.00592989	#N/A	#N/A	#N/A	0	0	0	0	0	0	AT4G02880.2	0	#N/A
Gobar.A08G216100.1	GhU1H1.A08G218400	R_I_12	R_C_0	7.062	3.23496	3.83	3.83	3.24345e-21	#N/A	#N/A	#N/A	PF00141	PTHR31388,PTHR31388:SF20	0	1.11.1.7	K00430	GO:0055114,GO:0020037,GO:0006979,GO:0004601	AT5G05340.1	0	(1 of 158) K00430 - peroxidase (E1.11.1.7)
Gobar.D10G258200.1	GhU1H1.A10G232300	R_I_12	R_C_0	3.84649	0.0313952	3.82	3.82	2.42881e-31	#N/A	#N/A	#N/A	0	PTHR34663,PTHR34663:SF1	0	0	0	0	AT2G23270.1	0	#N/A
Gobar.D06G037500.1	GhU1H1.D06G038300	R_I_72	R_C_0	5.32477	1.51803	3.81	3.81	1.03418e-15	#N/A	#N/A	#N/A	PF02298	PTHR33021,PTHR33021:SF64	0	0	0	GO:0009055	AT1G72230.1	0	(1 of 134) PF02298 - Plastocyanin-like domain (Cu_bind_like)
Gobar.A11G086100.1	GhU1H1.D11G086200	R_I_12	R_C_0	3.7994	0	3.8	3.8	0.00204568	#N/A	#N/A	#N/A	PF15054	PTHR33528,PTHR33528:SF3	0	0	0	0	AT2G35736.2	0	(1 of 6) PF15054 - Domain of unknown function (DUF4535) (DUF4535)
Gobar.D13G179600.1	GhU1H1.D13G172200	R_I_12	R_C_0	8.06936	4.26656	3.8	3.8	1.23724e-52	#N/A	#N/A	#N/A	PF13410,PF02798	PTHR11260,PTHR11260:SF230	KOG0406	2.5.1.18	K00799	GO:0005515	AT1G78380.1	ATGSTU19,GST8,GSTU19	(1 of 1) PTHR11260//PTHR11260:SF204//PTHR11260:SF230 - GLUTATHIONE S-TRANSFERASE, GST, SUPERFAMILY, GST DOMAIN CONTAINING // GLUTATHIONE S-TRANSFERASE U21-RELATED // SUBFAMILY NOT NAMED
Gobar.A06G017700.1	GhU1H1.A06G016100	R_I_12	R_C_0	6.0807	2.2857	3.8	3.8	8.89289e-10	#N/A	#N/A	#N/A	PF02298	PTHR34052,PTHR34052:SF1	0	0	0	GO:0009055	AT2G15780.1	0	(1 of 6) PTHR34052:SF1 - AUXIN RESPONSE FACTOR 30-RELATED
Gobar.D05G420500.1	GhU1H1.D05G421600	R_I_12	R_C_0	3.95875	0.163499	3.8	3.8	3.1029e-05	#N/A	#N/A	#N/A	PF03018	PTHR21495,PTHR21495:SF15	0	0	0	0	AT2G21110.1	0	(1 of 67) PTHR21495//PTHR21495:SF15 - NUCLEOPORIN-RELATED // DIRIGENT PROTEIN 15-RELATED
Gobar.D10G141300.1	GhU1H1.D10G136400	R_I_72	R_C_0	3.78388	0	3.78	3.78	3.2269e-28	#N/A	#N/A	#N/A	0	PTHR36482,PTHR36482:SF2	0	0	0	0	0	0	#N/A
Gobar.A12G229800.1	GhU1H1.A12G235600	R_I_12	R_C_0	5.40327	1.63691	3.77	3.77	0.00787076	#N/A	#N/A	#N/A	PF02866,PF00056	PTHR11540,PTHR11540:SF3	0	1.1.1.27	K00016	GO:0055114,GO:0016616,GO:0016491,GO:0019752	AT4G17260.1	0	(1 of 6) 1.1.1.27 - L-lactate dehydrogenase / L-lactic dehydrogenase
Gobar.D04G014800.1	GhU1H1.D04G016300	R_I_12	R_C_0	6.54578	2.77294	3.77	3.77	8.52986e-12	#N/A	#N/A	#N/A	PF00141	PTHR31388,PTHR31388:SF24	0	1.11.1.7	K00430	GO:0055114,GO:0020037,GO:0006979,GO:0004601	AT5G05340.1	0	(1 of 8) PTHR31388:SF24 - PEROXIDASE 52
Gobar.1Z132900.1	GhU1H1.A12G227900	R_I_12	R_C_0	5.17584	1.41414	3.76	3.76	1.03404e-11	#N/A	#N/A	#N/A	PF14368	PTHR33286,PTHR33286:SF7	0	0	0	0	AT5G56480.1	0	(1 of 146) PF14368 - Probable lipid transfer (LTP_2)
Gobar.D13G240600.1	GhU1H1.D13G233200	R_I_72	R_C_0	6.95926	3.19991	3.76	3.76	0.0193724	#N/A	#N/A	#N/A	PF14226,PF03171	PTHR10209,PTHR10209:SF119	KOG0143	0	0	GO:0055114,GO:0016491	AT4G03070.1	AOP,AOP1,AOP1.1	(1 of 27) PTHR10209//PTHR10209:SF119 - OXIDOREDUCTASE, 2OG-FE II OXYGENASE FAMILY PROTEIN // SUBFAMILY NOT NAMED
Gobar.A13G172500.1	GhU1H1.A13G171600	R_I_12	R_C_0	4.96014	1.20289	3.76	3.76	0.0025403	#N/A	#N/A	#N/A	PF14226,PF03171	PTHR10209,PTHR10209:SF96	KOG0143	0	K06892	GO:0055114,GO:0016491	AT1G55290.1	0	(1 of 21) K06892 - feruloyl-CoA ortho-hydroxylase (F6H1)
Gobar.A02G080800.1	GhU1H1.A02G085400	R_I_12	R_C_0	8.87221	5.13332	3.74	3.74	3.49929e-09	#N/A	#N/A	#N/A	PF00173,PF00175,PF00970,PF03404,PF00174	PTHR19370,PTHR19370:SF100	0	1.7.1.1,1.7.1.3	K10534	GO:0055114,GO:0016491,GO:0030151,GO:0042128	AT1G37130.1	ATNR2,B29,CHL3,NIA2,NIA2-1,NR,NR2	(1 of 4) K10534 - nitrate reductase (NAD(P)H) (NR)
Gobar.D11G190300.1	GhU1H1.A11G185200	R_I_12	R_C_0	4.94331	1.21288	3.73	3.73	1.40634e-09	#N/A	#N/A	#N/A	PF00179	PTHR24068	KOG0417	6.3.2.19	K06689	0	AT1G64230.2	UBC28	(1 of 35) K06689 - ubiquitin-conjugating enzyme E2 D/E (UBE2D_E, UBC4, UBC5)
Gobar.D13G183300.1	GhU1H1.D13G176100	R_I_12	R_C_0	4.11803	0.39835	3.72	3.72	8.96057e-08	#N/A	#N/A	#N/A	PF14226,PF03171	PTHR10209,PTHR10209:SF96	KOG0143	0	K06892	GO:0055114,GO:0016491	AT1G55290.1	0	(1 of 21) K06892 - feruloyl-CoA ortho-hydroxylase (F6H1)
Gobar.D13G026800.1	GhU1H1.D13G026200	R_I_12	R_C_0	4.70874	0.997834	3.71	3.71	1.5667e-05	#N/A	#N/A	#N/A	0	PTHR34130	0	0	0	0	0	0	#N/A
Gobar.A11G027500.1	GhU1H1.D11G025500	R_I_72	R_C_0	8.58261	4.88166	3.7	3.7	3.31483e-11	#N/A	#N/A	#N/A	PF00234	PTHR31731	0	0	0	0	AT4G12520.1	0	(1 of 52) PF00234 - Protease inhibitor/seed storage/LTP family (Tryp_alpha_amyl)
Gobar.A04G021200.1	GhU1H1.A04G019800	R_I_12	R_C_0	4.95354	1.26544	3.69	3.69	5.05613e-12	#N/A	#N/A	#N/A	PF00067	PTHR24298,PTHR24298:SF114	KOG0156	0	0	GO:0055114,GO:0020037,GO:0016705,GO:0005506	AT4G12300.1	CYP706A4	(1 of 25) PTHR24298//PTHR24298:SF114 - FAMILY NOT NAMED // CYTOCHROME P450 - LIKE PROTEIN-RELATED
Gobar.D10G196700.1	GhU1H1.D10G187700	R_I_12	R_C_0	4.83754	1.15121	3.69	3.69	5.99743e-12	#N/A	#N/A	#N/A	PF00407	PTHR31213,PTHR31213:SF11	0	0	0	GO:0009607,GO:0006952	AT1G24020.1	MLP423	(1 of 91) PF00407 - Pathogenesis-related protein Bet v I family (Bet_v_1)
Gobar.A08G229100.1	GhU1H1.A08G231200	R_I_24	R_C_0	3.69142	0	3.69	3.69	4.63336e-33	#N/A	#N/A	#N/A	0	PTHR33592,PTHR33592:SF2	0	0	0	0	0	0	#N/A
Gobar.D05G311200.1	GhU1H1.D05G306500	R_I_72	R_C_0	4.70636	1.02715	3.68	3.68	0.0115558	#N/A	#N/A	#N/A	0	PTHR36619,PTHR36619:SF2	0	0	0	0	0	0	#N/A
Gobar.D02G182600.1	GhU1H1.D02G173300	R_I_72	R_C_0	5.06798	1.39397	3.67	3.67	7.87422e-05	#N/A	#N/A	#N/A	0	0	0	0	0	0	0	0	#N/A
Gobar.A11G138200.1	GhU1H1.A11G138900	R_I_72	R_C_0	4.56401	0.902267	3.66	3.66	0.0224676	#N/A	#N/A	#N/A	0	PTHR33592	0	0	0	0	AT1G06135.1	0	#N/A
Gobar.A13G225800.1	GhU1H1.A13G227600	R_I_12	R_C_0	8.0747	4.42526	3.65	3.65	7.56831e-22	#N/A	#N/A	#N/A	PF14226,PF03171	PTHR10209,PTHR10209:SF174	KOG0143	0	0	GO:0055114,GO:0016491	AT4G03070.1	AOP,AOP1,AOP1.1	(1 of 12) PTHR10209//PTHR10209:SF174 - OXIDOREDUCTASE, 2OG-FE II OXYGENASE FAMILY PROTEIN // 2-OXOGLUTARATE (2OG) AND FE(II)-DEPENDENT OXYGENASE SUPERFAMILY PROTEIN-RELATED
Gobar.D08G199700.1	GhU1H1.D08G189500	R_I_24	R_C_0	5.68849	2.03914	3.65	3.65	4.79413e-49	#N/A	#N/A	#N/A	PF03330,PF01357	PTHR31692,PTHR31692:SF10	0	0	0	0	AT4G17030.1	AT-EXPR,ATEXLB1,ATEXPR1,ATHEXP BETA 3.1,EXLB1,EXPR	(1 of 8) PTHR31692:SF10 - EXPANSIN-LIKE B1
Gobar.D12G266100.1	#N/A	R_I_12	R_C_0	3.65283	0	3.65	3.65	4.73445e-22	#N/A	#N/A	#N/A	0	0	0	0	0	0	0	0	#N/A
Gobar.A04G156800.1	GhU1H1.A04G155900	R_I_12	R_C_0	8.83843	5.1884	3.65	3.65	7.62333e-09	#N/A	#N/A	#N/A	PF00042	PTHR22924	0	0	0	GO:0020037,GO:0019825	AT2G16060.1	AHB1,ARATH GLB1,ATGLB1,GLB1,HB1,NSHB1	(1 of 3) PF00042 - Globin (Globin)
Gobar.A10G034600.1	GhU1H1.A10G033900	R_I_24	R_C_0	4.5391	0.885965	3.65	3.65	1.65349e-10	#N/A	#N/A	#N/A	PF14226,PF03171	PTHR10209,PTHR10209:SF176	KOG0143	1.14.11.32	0	GO:0055114,GO:0016491	AT1G17020.1	ATSRG1,SRG1	(1 of 8) PTHR10209//PTHR10209:SF176 - OXIDOREDUCTASE, 2OG-FE II OXYGENASE FAMILY PROTEIN // SUBFAMILY NOT NAMED
Gobar.D10G016000.1	GhU1H1.D10G016100	R_I_72	R_C_0	4.57465	0.935083	3.64	3.64	1.17721e-07	#N/A	#N/A	#N/A	PF06955,PF00722	PTHR31062,PTHR31062:SF1	0	2.4.1.207	K08235	GO:0048046,GO:0016762,GO:0006073,GO:0005618,GO:0005975,GO:0004553	AT1G11545.1	XTH8	(1 of 4) PTHR31062:SF1 - XYLOGLUCAN ENDOTRANSGLUCOSYLASE/HYDROLASE PROTEIN 8-RELATED
Gobar.D01G033700.1	GhU1H1.D01G036100	R_I_12	R_C_0	4.02733	0.388465	3.64	3.64	3.30177e-26	#N/A	#N/A	#N/A	PF14226,PF03171	PTHR10209,PTHR10209:SF113	KOG0143	0	K06892	GO:0055114,GO:0016491	AT3G12900.1	0	(1 of 21) K06892 - feruloyl-CoA ortho-hydroxylase (F6H1)
Gobar.A11G010900.1	GhU1H1.A11G010800	R_I_12	R_C_0	4.15275	0.521051	3.63	3.63	1.2995e-16	#N/A	#N/A	#N/A	PF08031,PF01565	PTHR32448	0	1.3.3.8	0	GO:0055114,GO:0050660,GO:0016491	AT4G20820.1	0	(1 of 81) 1.3.3.8 - Tetrahydroberberine oxidase / THB oxidase
Gobar.A02G043400.1	GhU1H1.A02G045400	R_I_12	R_C_0	8.20695	4.5885	3.62	3.62	1.36107e-05	#N/A	#N/A	#N/A	0	0	0	0	0	0	0	0	#N/A
Gobar.D11G005100.1	GhU1H1.D11G005400	R_I_72	R_C_0	5.22369	1.60027	3.62	3.62	5.52017e-07	#N/A	#N/A	#N/A	PF04749	PTHR15907,PTHR15907:SF49	0	0	0	0	AT1G49030.1	0	(1 of 6) PTHR15907:SF49 - PROTEIN PLANT CADMIUM RESISTANCE 4-RELATED
Gobar.A01G036600.1	GhU1H1.A01G038000	R_I_12	R_C_0	5.85758	2.24914	3.61	3.61	0.000119164	#N/A	#N/A	#N/A	PF14226,PF03171	PTHR10209,PTHR10209:SF113	KOG0143	0	K06892	GO:0055114,GO:0016491	AT3G12900.1	0	(1 of 21) K06892 - feruloyl-CoA ortho-hydroxylase (F6H1)
Gobar.D02G061600.1	GhU1H1.D02G062200	R_I_72	R_C_0	5.43779	1.82375	3.61	3.61	5.92681e-23	#N/A	#N/A	#N/A	0	PTHR33433	0	0	0	0	AT5G24860.1	ATFPF1,FPF1	#N/A
Gobar.D03G162300.1	GhU1H1.D03G153500	R_I_72	R_C_0	5.3365	1.7277	3.61	3.61	1.83839e-12	#N/A	#N/A	#N/A	PF06955,PF00722	PTHR31062,PTHR31062:SF18	0	2.4.1.207	K08235	GO:0048046,GO:0016762,GO:0006073,GO:0005618,GO:0005975,GO:0004553	AT2G36870.1	XTH32	(1 of 56) K08235 - xyloglucan:xyloglucosyl transferase (E2.4.1.207)
Gobar.D04G177400.1	GhU1H1.D04G172200	R_I_12	R_C_0	5.72841	2.12697	3.6	3.6	1.25905e-09	#N/A	#N/A	#N/A	PF00141	PTHR31235,PTHR31235:SF27	0	1.11.1.7	0	GO:0055114,GO:0020037,GO:0006979,GO:0004601	AT2G41480.1	0	(1 of 13) PTHR31235//PTHR31235:SF27 - FAMILY NOT NAMED // PEROXIDASE 62-RELATED
Gobar.1Z095500.1	GhU1H1.D01G158200	R_I_12	R_C_0	3.77326	0.178874	3.59	3.59	3.94326e-21	#N/A	#N/A	#N/A	PF00141	PTHR31388,PTHR31388:SF37	0	1.11.1.7	K00430	GO:0055114,GO:0020037,GO:0006979,GO:0004601	AT1G14550.1	0	(1 of 4) PTHR31388//PTHR31388:SF37 - FAMILY NOT NAMED // PEROXIDASE 4-RELATED
Gobar.1Z105000.1	GhU1H1.D01G158200	R_I_12	R_C_0	3.77326	0.178874	3.59	3.59	3.94326e-21	#N/A	#N/A	#N/A	PF00141	PTHR31388,PTHR31388:SF37	0	1.11.1.7	K00430	GO:0055114,GO:0020037,GO:0006979,GO:0004601	AT1G14550.1	0	(1 of 4) PTHR31388//PTHR31388:SF37 - FAMILY NOT NAMED // PEROXIDASE 4-RELATED
Gobar.A01G138500.1	GhU1H1.A01G136500	R_I_72	R_C_0	5.92472	2.33942	3.59	3.59	4.2214e-14	#N/A	#N/A	#N/A	0	PTHR33659	0	0	0	0	0	0	#N/A
Gobar.D11G353800.1	GhU1H1.D11G343200	R_I_12	R_C_0	5.00778	1.42169	3.59	3.59	6.5092e-05	#N/A	#N/A	#N/A	PF00407	PTHR31213,PTHR31213:SF19	0	4.2.1.78	0	GO:0009607,GO:0006952	0	0	(1 of 35) 4.2.1.78 - (S)-norcoclaurine synthase / (S)-norlaudanosoline synthase
Gobar.A12G024900.1	GhU1H1.D12G026500	R_I_12	R_C_0	5.06178	1.47197	3.59	3.59	1.64507e-19	#N/A	#N/A	#N/A	0	PTHR34052	0	0	0	0	AT2G15780.1	0	#N/A
Gobar.D01G149700.1	GhU1H1.D01G145200	R_I_24	R_C_0	3.81435	0.225275	3.59	3.59	2.7342e-08	#N/A	#N/A	#N/A	PF03171,PF14226	PTHR10209,PTHR10209:SF176	KOG0143	1.14.11.32	0	GO:0055114,GO:0016491	AT1G17020.1	ATSRG1,SRG1	(1 of 8) PTHR10209//PTHR10209:SF176 - OXIDOREDUCTASE, 2OG-FE II OXYGENASE FAMILY PROTEIN // SUBFAMILY NOT NAMED
Gobar.D01G162900.1	GhU1H1.D01G158200	R_I_12	R_C_0	3.77326	0.178874	3.59	3.59	3.94326e-21	#N/A	#N/A	#N/A	PF00141	PTHR31388,PTHR31388:SF37	0	1.11.1.7	K00430	GO:0055114,GO:0020037,GO:0006979,GO:0004601	AT1G14550.1	0	(1 of 4) PTHR31388//PTHR31388:SF37 - FAMILY NOT NAMED // PEROXIDASE 4-RELATED
Gobar.D05G292200.1	GhU1H1.D05G286300	R_I_72	R_C_0	5.38339	1.80116	3.58	3.58	1.09029e-06	#N/A	#N/A	#N/A	PF04669	PTHR31444,PTHR31444:SF2	0	2.1.1.112	K18801	0	AT1G33800.1	0	(1 of 5) K18801 - glucuronoxylan 4-O-methyltransferase (GXM)
Gobar.D07G025200.1	GhU1H1.D07G026300	R_I_12	R_C_0	7.03733	3.46349	3.57	3.57	6.76848e-16	#N/A	#N/A	#N/A	PF00390,PF03949	PTHR23406,PTHR23406:SF11	0	1.1.1.40	K00029	GO:0055114,GO:0004471,GO:0051287	AT5G25880.1	ATNADP-ME3,NADP-ME3	(1 of 7) K00029 - malate dehydrogenase (oxaloacetate-decarboxylating)(NADP+) (E1.1.1.40, maeB)
Gobar.A09G226300.1	GhU1H1.A09G234400	R_I_12	R_C_0	4.26993	0.696884	3.57	3.57	0.00573339	#N/A	#N/A	#N/A	PF00141	PTHR31388,PTHR31388:SF30	0	1.11.1.7	K00430	GO:0055114,GO:0020037,GO:0006979,GO:0004601	AT5G05340.1	0	(1 of 158) K00430 - peroxidase (E1.11.1.7)
Gobar.A11G036400.1	GhU1H1.D11G034400	R_I_72	R_C_0	5.82222	2.25761	3.56	3.56	0.00127667	#N/A	TF_bHLH	#N/A	PF00010	PTHR12565,PTHR12565:SF148	0	0	0	GO:0046983	AT3G47710.1	BHLH161,BNQ3	(1 of 10) PTHR12565//PTHR12565:SF148 - STEROL REGULATORY ELEMENT-BINDING PROTEIN // PROTEIN BANQUO 3
Gobar.D03G129300.1	GhU1H1.D03G119900	R_I_72	R_C_0	4.87671	1.32481	3.55	3.55	1.13247e-14	#N/A	#N/A	#N/A	PF04043	PTHR31080,PTHR31080:SF15	0	3.1.1.11	0	GO:0004857	AT5G51520.1	0	(1 of 261) 3.1.1.11 - Pectinesterase / Pectin methylesterase
Gobar.A05G292300.1	GhU1H1.A05G294100	R_I_12	R_C_0	5.9606	2.42196	3.54	3.54	7.84253e-34	#N/A	#N/A	#N/A	PF00141	PTHR31388,PTHR31388:SF24	0	1.11.1.7	K00430	GO:0055114,GO:0020037,GO:0006979,GO:0004601	AT5G05340.1	0	(1 of 8) PTHR31388:SF24 - PEROXIDASE 52
Gobar.A10G006800.1	GhU1H1.A10G006900	R_I_12	R_C_0	6.9192	3.37796	3.54	3.54	0.000996684	#N/A	#N/A	#N/A	PF08031,PF01565	PTHR32448	0	1.3.3.8	0	GO:0055114,GO:0050660,GO:0016491	AT1G26420.1	0	(1 of 81) 1.3.3.8 - Tetrahydroberberine oxidase / THB oxidase
Gobar.A12G221300.1	GhU1H1.A12G226500	R_I_72	R_C_0	5.91872	2.37434	3.54	3.54	1.376e-13	#N/A	#N/A	#N/A	PF00234	PTHR33076,PTHR33076:SF4	0	0	0	0	AT2G18370.1	0	(1 of 2) PTHR33076//PTHR33076:SF4 - FAMILY NOT NAMED // NON-SPECIFIC LIPID-TRANSFER PROTEIN 8
Gobar.D12G064300.1	GhU1H1.D12G062500	R_I_72	R_C_0	4.70437	1.16928	3.54	3.54	0.00243468	#N/A	#N/A	#N/A	PF02704	PTHR23201,PTHR23201:SF2	0	0	0	0	AT1G75750.1	GASA1	(1 of 6) PTHR23201:SF2 - GIBBERELLIN-REGULATED PROTEIN 1-RELATED
Gobar.A07G205300.1	GhU1H1.A07G210800	R_I_72	R_C_0	5.24184	1.7062	3.54	3.54	0.000213228	#N/A	#N/A	#N/A	PF02469	PTHR32077,PTHR32077:SF3	0	0	0	0	AT2G04780.1	FLA7	(1 of 8) PTHR32077:SF3 - FASCICLIN-LIKE ARABINOGALACTAN PROTEIN 7
Gobar.D01G149800.1	GhU1H1.D01G145300	R_I_24	R_C_0	9.51576	5.97143	3.54	3.54	0.00161692	#N/A	#N/A	#N/A	PF14226,PF03171	PTHR10209,PTHR10209:SF176	KOG0143	1.14.11.32	0	GO:0055114,GO:0016491	AT1G17020.1	ATSRG1,SRG1	(1 of 8) PTHR10209//PTHR10209:SF176 - OXIDOREDUCTASE, 2OG-FE II OXYGENASE FAMILY PROTEIN // SUBFAMILY NOT NAMED
Gobar.A10G236800.1	GhU1H1.A10G232300	R_I_12	R_C_0	3.63041	0.117695	3.51	3.51	6.39039e-11	#N/A	#N/A	#N/A	0	PTHR34663,PTHR34663:SF1	0	0	0	0	0	0	#N/A
Gobar.D08G259500.1	GhU1H1.D08G245700	R_I_12	R_C_0	7.18854	3.68639	3.5	3.5	1.63562e-10	#N/A	#N/A	#N/A	PF08100,PF00891	PTHR11746,PTHR11746:SF106	KOG3178	2.1.1.68	0	GO:0046983,GO:0008171	AT5G54160.1	ATOMT1,OMT1	(1 of 26) 2.1.1.68 - Caffeate O-methyltransferase
Gobar.A01G083500.1	GhU1H1.A01G083700	R_I_72	R_C_0	3.66891	0.175045	3.49	3.49	0.00062233	#N/A	#N/A	#N/A	PF04885	PTHR33227,PTHR33227:SF5	0	0	0	0	AT1G50720.1	0	(1 of 4) PTHR33227//PTHR33227:SF5 - FAMILY NOT NAMED // STIG1 LIKE PROTEIN-RELATED
Gobar.A03G030100.1	GhU1H1.A03G029900	R_I_12	R_C_0	3.48568	0	3.49	3.49	0.00906604	#N/A	#N/A	#N/A	0	PTHR33320,PTHR33320:SF7	0	0	0	0	AT5G57123.1	0	#N/A
Gobar.D08G242300.1	GhU1H1.D08G229900	R_I_12	R_C_0	7.15488	3.66255	3.49	3.49	2.0551e-12	#N/A	#N/A	#N/A	PF00141	PTHR31388,PTHR31388:SF20	0	1.11.1.7	K00430	GO:0055114,GO:0020037,GO:0006979,GO:0004601	AT5G05340.1	0	(1 of 158) K00430 - peroxidase (E1.11.1.7)
Gobar.D13G251600.1	GhU1H1.A13G238700	R_I_72	R_C_0	5.53524	2.05415	3.48	3.48	0.0183218	#N/A	#N/A	#N/A	0	0	0	0	0	0	0	0	#N/A
Gobar.A10G087200.1	GhU1H1.A10G086000	R_I_12	R_C_0	5.46829	1.99422	3.47	3.47	5.81574e-22	#N/A	#N/A	#N/A	PF03061	PTHR21660	KOG3328	3.1.2.20	K17362	0	AT3G16175.1	0	(1 of 18) K17362 - acyl-coenzyme A thioesterase 13 [EC:3.1.2.-] (ACOT13)
Gobar.A05G065700.1	GhU1H1.A05G068000	R_I_24	R_C_0	3.46087	0	3.46	3.46	0.025117	#N/A	#N/A	#N/A	0	PTHR33320,PTHR33320:SF9	0	0	0	0	AT5G10695.1	0	#N/A
Gobar.A07G228900.1	GhU1H1.A07G234900	R_I_12	R_C_0	3.44546	0	3.45	3.45	5.0722e-08	#N/A	#N/A	#N/A	0	0	0	0	0	0	0	0	#N/A
Gobar.A11G292400.1	GhU1H1.A11G296500	R_I_12	R_C_0	6.27631	2.8266	3.45	3.45	2.14348e-15	#N/A	#N/A	#N/A	PF03059	PTHR32266,PTHR32266:SF12	0	2.5.1.43	K05953	GO:0030418,GO:0030410	AT1G09240.1	ATNAS3,NAS3	(1 of 7) K05953 - nicotianamine synthase (E2.5.1.43)
Gobar.A13G106700.1	GhU1H1.A13G104800	R_I_72	R_C_0	4.2715	0.822934	3.45	3.45	3.41448e-05	#N/A	#N/A	#N/A	PF00141	PTHR31235,PTHR31235:SF39	0	1.11.1.7	0	GO:0055114,GO:0020037,GO:0006979,GO:0004601	AT1G05260.1	RCI3,RCI3A	(1 of 8) PTHR31235:SF39 - PEROXIDASE 3-RELATED
Gobar.A13G188600.1	GhU1H1.A13G187800	R_I_12	R_C_0	5.97884	2.52782	3.45	3.45	0.0441934	#N/A	#N/A	#N/A	PF05678	PTHR33624	0	0	0	0	0	0	(1 of 95) PF05678 - VQ motif (VQ)
Gobar.D13G021800.1	GhU1H1.D13G021300	R_I_12	R_C_0	6.15299	2.69933	3.45	3.45	3.79284e-09	#N/A	#N/A	#N/A	PF08031,PF01565	PTHR32448	0	1.3.3.8	0	GO:0055114,GO:0050660,GO:0016491	AT5G44400.1	0	(1 of 81) 1.3.3.8 - Tetrahydroberberine oxidase / THB oxidase
Gobar.A07G230400.1	GhU1H1.A07G236700	R_I_12	R_C_0	3.52381	0.0867838	3.44	3.44	8.61402e-14	#N/A	TF_AP2/ERF-ERF	#N/A	PF00847	PTHR31190,PTHR31190:SF11	0	0	0	GO:0006355,GO:0003700	AT3G23230.1	0	(1 of 9) PTHR31190:SF11 - ETHYLENE-RESPONSIVE TRANSCRIPTION FACTOR ERF098
Gobar.D11G087700.1	GhU1H1.D11G087100	R_I_12	R_C_0	4.97966	1.53506	3.44	3.44	3.97197e-08	#N/A	#N/A	#N/A	PF04043,PF01095	PTHR31707,PTHR31707:SF11	0	3.1.1.11	K01051	GO:0004857,GO:0042545,GO:0030599,GO:0005618	AT2G45220.1	0	(1 of 2) PTHR31707:SF11 - PECTINESTERASE/PECTINESTERASE INHIBITOR 17-RELATED
Gobar.D11G026400.1	GhU1H1.D11G025500	R_I_72	R_C_0	8.83513	5.40582	3.43	3.43	8.12658e-08	#N/A	#N/A	#N/A	PF00234	PTHR31731	0	0	0	0	AT4G12520.1	0	(1 of 52) PF00234 - Protease inhibitor/seed storage/LTP family (Tryp_alpha_amyl)
Gobar.A12G283500.1	GhU1H1.A12G293800	R_I_12	R_C_0	3.78764	0.362891	3.42	3.42	0.000403396	#N/A	#N/A	#N/A	PF00484	PTHR11002,PTHR11002:SF18	KOG1578	4.2.1.1	0	GO:0008270,GO:0004089	AT5G14740.2	BETA CA2,CA18,CA2	(1 of 4) PTHR11002//PTHR11002:SF18 - CARBONIC ANHYDRASE // SUBFAMILY NOT NAMED
Gobar.D11G309900.1	GhU1H1.D11G298900	R_I_12	R_C_0	5.85457	2.43429	3.42	3.42	1.26181e-22	#N/A	#N/A	#N/A	PF03059	PTHR32266,PTHR32266:SF12	0	2.5.1.43	K05953	GO:0030418,GO:0030410	AT1G09240.1	ATNAS3,NAS3	(1 of 7) K05953 - nicotianamine synthase (E2.5.1.43)
Gobar.A01G162300.1	GhU1H1.A01G160000	R_I_12	R_C_0	6.10484	2.69777	3.41	3.41	1.40443e-16	#N/A	#N/A	#N/A	PF14009	PTHR33148,PTHR33148:SF3	0	0	0	0	AT2G01340.1	At17.1	(1 of 106) PF14009 - Domain of unknown function (DUF4228) (DUF4228)
Gobar.D06G003200.1	GhU1H1.D06G003600	R_I_12	R_C_0	4.38826	0.973795	3.41	3.41	5.01043e-49	#N/A	#N/A	#N/A	PF00332	PTHR32227,PTHR32227:SF49	0	3.2.1.39	0	GO:0005975,GO:0004553	AT3G57240.1	BG3	(1 of 11) PTHR32227:SF49 - BETA-1,3-GLUCANASE 1-RELATED
Gobar.D11G307100.1	GhU1H1.D11G296300	R_I_72	R_C_0	4.47444	1.06626	3.41	3.41	2.91545e-05	#N/A	#N/A	#N/A	PF13947	PTHR33355,PTHR33355:SF8	0	0	0	GO:0030247	AT5G02070.1	0	(1 of 197) PF13947 - Wall-associated receptor kinase galacturonan-binding (GUB_WAK_bind)
Gobar.A02G021900.1	GhU1H1.D02G022900	R_I_12	R_C_0	4.16479	0.760434	3.4	3.4	1.34737e-27	#N/A	#N/A	#N/A	PF00201	PTHR11926,PTHR11926:SF354	0	2.4.1.271	0	GO:0016758,GO:0008152	AT1G05560.1	UGT1,UGT75B1	(1 of 3) PTHR11926//PTHR11926:SF354 - GLUCOSYL/GLUCURONOSYL TRANSFERASES // SUBFAMILY NOT NAMED
Gobar.A11G027200.1	#N/A	R_I_72	R_C_0	6.69471	3.29602	3.4	3.4	1.23889e-07	#N/A	#N/A	#N/A	0	0	0	0	0	0	0	0	#N/A
Gobar.D07G166800.1	GhU1H1.D07G161800	R_I_12	R_C_0	4.48265	1.0861	3.4	3.4	1.13598e-05	#N/A	TF_AP2/ERF-ERF	#N/A	PF00847	PTHR31190,PTHR31190:SF26	0	0	0	GO:0006355,GO:0003700	AT3G23230.1	0	(1 of 15) PTHR31190//PTHR31190:SF26 - FAMILY NOT NAMED // ETHYLENE-RESPONSIVE TRANSCRIPTION FACTOR ERF096
Gobar.D02G024500.1	GhU1H1.D02G022900	R_I_12	R_C_0	3.88362	0.496718	3.39	3.39	2.05605e-21	#N/A	#N/A	#N/A	PF00201	PTHR11926,PTHR11926:SF98	KOG1192	2.4.1.271	0	GO:0016758,GO:0008152	AT1G05530.1	UGT2,UGT75B2	(1 of 18) 2.4.1.271 - Crocetin glucosyltransferase / UGT75L6
Gobar.D10G272700.1	GhU1H1.A10G243600	R_I_12	R_C_0	3.38998	0	3.39	3.39	0.0048942	#N/A	#N/A	#N/A	PF14368	PTHR33122,PTHR33122:SF6	0	0	0	0	AT5G05960.1	0	(1 of 146) PF14368 - Probable lipid transfer (LTP_2)
Gobar.D06G218900.1	GhU1H1.D06G207300	R_I_72	R_C_0	4.56053	1.168	3.39	3.39	6.52056e-11	#N/A	#N/A	#N/A	PF00445	PTHR11240	KOG1642	3.1.27.1	K01166	GO:0033897,GO:0003723	AT2G02990.1	ATRNS1,RNS1	(1 of 14) K01166 - ribonuclease T2 [EC:3.1.27.1] (E3.1.27.1)
Gobar.A01G036700.1	GhU1H1.D01G036100	R_I_12	R_C_0	3.61906	0.237564	3.38	3.38	2.14705e-06	#N/A	#N/A	#N/A	PF14226,PF03171	PTHR10209,PTHR10209:SF113	KOG0143	0	K06892	GO:0055114,GO:0016491	AT3G12900.1	0	(1 of 21) K06892 - feruloyl-CoA ortho-hydroxylase (F6H1)
Gobar.A03G023900.1	GhU1H1.A03G024000	R_I_12	R_C_0	3.95503	0.57628	3.38	3.38	0.0386259	#N/A	#N/A	#N/A	PF00314	PTHR31048,PTHR31048:SF36	0	0	0	0	AT4G11650.1	ATOSM34,OSM34	(1 of 95) PF00314 - Thaumatin family (Thaumatin)
Gobar.D10G202500.1	GhU1H1.D10G193100	R_I_12	R_C_0	3.41994	0.051024	3.37	3.37	1.04817e-32	#N/A	#N/A	#N/A	PF00201	PTHR11926,PTHR11926:SF248	KOG1192	0	0	GO:0016758,GO:0008152	AT2G36780.1	0	(1 of 29) PTHR11926//PTHR11926:SF248 - GLUCOSYL/GLUCURONOSYL TRANSFERASES // UDP-GLYCOSYLTRANSFERASE 73C7
Gobar.A02G071600.1	GhU1H1.A02G075600	R_I_12	R_C_0	6.03606	2.67333	3.36	3.36	0.00152412	#N/A	#N/A	#N/A	0	PTHR31723,PTHR31723:SF1	0	0	0	0	AT1G78780.2	0	#N/A
Gobar.D12G027100.1	GhU1H1.D12G026500	R_I_12	R_C_0	4.72099	1.35727	3.36	3.36	4.89386e-06	#N/A	#N/A	#N/A	0	PTHR34052	0	0	0	0	AT2G15780.1	0	#N/A
Gobar.D07G189600.1	#N/A	R_I_12	R_C_0	3.35163	0	3.35	3.35	0.00498381	#N/A	#N/A	#N/A	0	0	0	0	0	0	0	0	#N/A
Gobar.D09G148000.1	GhU1H1.D09G146700	R_I_72	R_C_0	5.96719	2.61683	3.35	3.35	0.0010477	#N/A	#N/A	#N/A	PF03168	PTHR31415,PTHR31415:SF2	0	0	0	0	AT3G11660.1	NHL1	(1 of 8) PTHR31415//PTHR31415:SF2 - FAMILY NOT NAMED // LATE EMBRYOGENESIS ABUNDANT HYDROXYPROLINE-RICH GLYCOPROTEIN-RELATED
Gobar.D10G228300.1	GhU1H1.D10G215700	R_I_72	R_C_0	4.88206	1.53655	3.35	3.35	1.00423e-06	#N/A	#N/A	#N/A	PF02544	PTHR10556,PTHR10556:SF35	KOG1638	1.3.1.22	0	GO:0016627,GO:0016021,GO:0006629,GO:0005737	AT5G16010.1	0	(1 of 7) 1.3.1.22 - 3-oxo-5-alpha-steroid 4-dehydrogenase (NADP(+)) / Cholestenone 5-alpha-reductase
Gobar.D11G340100.1	GhU1H1.D11G330100	R_I_12	R_C_0	4.34049	0.992043	3.35	3.35	0.00138039	#N/A	#N/A	#N/A	PF00314	PTHR31048,PTHR31048:SF36	0	0	0	0	AT4G11650.1	ATOSM34,OSM34	(1 of 95) PF00314 - Thaumatin family (Thaumatin)
Gobar.A02G032300.1	GhU1H1.D02G039900	R_I_12	R_C_0	7.83889	4.50252	3.34	3.34	1.59735e-11	#N/A	#N/A	#N/A	PF13410,PF13417	PTHR11260,PTHR11260:SF227	KOG0406	2.5.1.18	K00799	GO:0005515	AT2G29420.1	ATGSTU7,GST25,GSTU7	(1 of 12) PF13410//PF13417 - Glutathione S-transferase, C-terminal domain (GST_C_2) // Glutathione S-transferase, N-terminal domain (GST_N_3)
Gobar.A11G027700.1	GhU1H1.A11G027200	R_I_72	R_C_0	7.94851	4.60709	3.34	3.34	3.24229e-09	#N/A	#N/A	#N/A	PF00234	PTHR31731	0	0	0	0	AT4G12500.1	0	(1 of 52) PF00234 - Protease inhibitor/seed storage/LTP family (Tryp_alpha_amyl)
Gobar.D05G092400.1	GhU1H1.D05G094000	R_I_72	R_C_0	3.84348	0.498761	3.34	3.34	0.00114328	#N/A	#N/A	#N/A	PF00011	PTHR11527,PTHR11527:SF158	KOG0710	0	K13993	0	AT1G07400.1	0	(1 of 49) K13993 - HSP20 family protein (HSP20)
Gobar.D03G152200.1	GhU1H1.A03G048200	R_I_72	R_C_0	7.94983	4.61005	3.34	3.34	2.04346e-12	#N/A	#N/A	#N/A	PF00230	PTHR19139,PTHR19139:SF55	KOG0223	0	K09873	GO:0016020,GO:0006810,GO:0005215	AT4G01470.1	ATTIP1.3,GAMMA-TIP3,TIP1;3	(1 of 25) K09873 - aquaporin TIP (TIP)
Gobar.D09G230800.1	GhU1H1.D09G227900	R_I_12	R_C_0	4.00549	0.672652	3.33	3.33	0.0180436	#N/A	#N/A	#N/A	PF00141	PTHR31388,PTHR31388:SF30	0	1.11.1.7	K00430	GO:0055114,GO:0020037,GO:0006979,GO:0004601	AT5G05340.1	0	(1 of 158) K00430 - peroxidase (E1.11.1.7)
Gobar.A13G250800.1	GhU1H1.A13G252200	R_I_72	R_C_0	7.58517	4.26273	3.32	3.32	2.06951e-07	#N/A	#N/A	#N/A	PF00230	PTHR19139,PTHR19139:SF55	KOG0223	0	K09873	GO:0016020,GO:0006810,GO:0005215	AT4G01470.1	ATTIP1.3,GAMMA-TIP3,TIP1;3	(1 of 25) K09873 - aquaporin TIP (TIP)
Gobar.A12G073500.1	GhU1H1.A12G076000	R_I_12	R_C_0	5.50922	2.20226	3.31	3.31	5.54651e-45	#N/A	TF_AP2/ERF-ERF	#N/A	PF00847	PTHR31190	0	0	0	GO:0006355,GO:0003700	AT5G61890.1	0	(1 of 503) PF00847 - AP2 domain (AP2)
Gobar.1Z070900.1	GhU1H1.D02G039900	R_I_12	R_C_0	7.03817	3.74017	3.3	3.3	0.000102556	#N/A	#N/A	#N/A	PF02798	PTHR11260,PTHR11260:SF227	0	2.5.1.18	0	GO:0005515	AT2G29420.1	ATGSTU7,GST25,GSTU7	(1 of 25) PTHR11260//PTHR11260:SF227 - GLUTATHIONE S-TRANSFERASE, GST, SUPERFAMILY, GST DOMAIN CONTAINING // SUBFAMILY NOT NAMED
Gobar.D13G027000.1	GhU1H1.D13G026300	R_I_12	R_C_0	5.19826	1.89956	3.3	3.3	7.90443e-11	#N/A	#N/A	#N/A	0	PTHR34130	0	0	0	0	0	0	#N/A
Gobar.A05G102000.1	GhU1H1.A05G102700	R_I_72	R_C_0	8.1291	4.82502	3.3	3.3	6.90975e-06	#N/A	#N/A	#N/A	PF00230	PTHR19139,PTHR19139:SF55	KOG0223	0	K09873	GO:0016020,GO:0006810,GO:0005215	AT4G01470.1	ATTIP1.3,GAMMA-TIP3,TIP1;3	(1 of 25) K09873 - aquaporin TIP (TIP)
Gobar.A06G136600.1	GhU1H1.A06G138500	R_I_12	R_C_0	4.56004	1.26243	3.3	3.3	8.25106e-05	#N/A	#N/A	#N/A	PF12142,PF00264,PF12143	PTHR11474,PTHR11474:SF33	0	1.10.3.1	K00422	GO:0055114,GO:0004097,GO:0016491,GO:0008152	0	0	(1 of 6) K00422 - polyphenol oxidase (E1.10.3.1)
Gobar.A06G211300.1	GhU1H1.D06G226100	R_I_12	R_C_0	4.50779	1.22033	3.29	3.29	5.25063e-17	#N/A	#N/A	#N/A	PF14299	PTHR32278,PTHR32278:SF3	0	0	0	0	AT4G19840.1	ATPP2-A1,ATPP2A-1,PP2-A1	(1 of 46) PF14299 - Phloem protein 2 (PP2)
Gobar.A12G148900.1	GhU1H1.A12G150900	R_I_72	R_C_0	6.62169	3.32711	3.29	3.29	1.68248e-10	#N/A	#N/A	#N/A	PF02469	PTHR32077,PTHR32077:SF6	0	0	0	0	AT1G03870.1	FLA9	(1 of 2) PTHR32077//PTHR32077:SF6 - FAMILY NOT NAMED // FASCICLIN-LIKE ARABINOGALACTAN PROTEIN 13-RELATED
Gobar.D08G126000.1	GhU1H1.A08G122300	R_I_72	R_C_0	4.45233	1.16543	3.29	3.29	9.98382e-06	#N/A	#N/A	#N/A	PF00011	PTHR11527,PTHR11527:SF167	KOG0710	0	K13993	0	AT4G27670.1	HSP21	(1 of 4) PTHR11527:SF167 - 25.3 KDA HEAT SHOCK PROTEIN, CHLOROPLASTIC
Gobar.D04G166400.1	GhU1H1.D04G160600	R_I_72	R_C_0	6.45288	3.17233	3.28	3.28	0.000125324	#N/A	#N/A	#N/A	PF00561	PTHR10992,PTHR10992:SF869	KOG4178	3.3.2.10	0	0	AT3G51000.1	0	(1 of 11) PTHR10992//PTHR10992:SF869 - ALPHA/BETA HYDROLASE FOLD-CONTAINING PROTEIN // SUBFAMILY NOT NAMED
Gobar.D06G188800.1	GhU1H1.D06G178600	R_I_72	R_C_0	5.53169	2.26063	3.27	3.27	1.60427e-05	#N/A	#N/A	#N/A	0	0	0	0	0	0	0	0	#N/A
Gobar.D08G052000.1	GhU1H1.D08G052700	R_I_12	R_C_0	7.0881	3.82028	3.27	3.27	1.89145e-06	#N/A	#N/A	#N/A	PF13668	PTHR31694,PTHR31694:SF6	0	0	0	0	AT3G62730.1	0	(1 of 13) PF13668 - Ferritin-like domain (Ferritin_2)
Gobar.D07G202500.1	GhU1H1.D07G197200	R_I_12	R_C_0	3.43883	0.164786	3.27	3.27	1.30899e-11	#N/A	#N/A	#N/A	PF00295	PTHR31375,PTHR31375:SF28	0	3.2.1.15	0	GO:0005975,GO:0004650	AT3G07970.1	QRT2	(1 of 6) PTHR31375//PTHR31375:SF28 - FAMILY NOT NAMED // POLYGALACTURONASE QRT2
Gobar.A05G169100.1	GhU1H1.A05G169900	R_I_72	R_C_0	4.85644	1.60027	3.26	3.26	2.52272e-05	#N/A	#N/A	#N/A	PF01190	PTHR33470,PTHR33470:SF4	0	0	0	0	AT2G33790.1	AGP30,ATAGP30	(1 of 2) PTHR33470:SF4 - ARABINOGALACTAN PROTEIN 31
Gobar.A13G106800.1	GhU1H1.A13G104800	R_I_72	R_C_0	4.66937	1.40817	3.26	3.26	3.47415e-15	#N/A	#N/A	#N/A	PF00141	PTHR31235,PTHR31235:SF39	0	1.11.1.7	0	GO:0055114,GO:0020037,GO:0006979,GO:0004601	AT1G05260.1	RCI3,RCI3A	(1 of 8) PTHR31235:SF39 - PEROXIDASE 3-RELATED
Gobar.D11G026200.1	GhU1H1.D11G025400	R_I_72	R_C_0	5.89547	2.63807	3.26	3.26	1.02543e-05	#N/A	#N/A	#N/A	PF00234	PTHR31731	0	0	0	0	AT4G12480.1	pEARLI 1	(1 of 52) PF00234 - Protease inhibitor/seed storage/LTP family (Tryp_alpha_amyl)
Gobar.D13G122500.1	GhU1H1.D13G118200	R_I_72	R_C_0	4.99932	1.73596	3.26	3.26	0.0358507	#N/A	#N/A	#N/A	PF14226,PF03171	PTHR10209,PTHR10209:SF122	KOG0143	0	0	GO:0055114,GO:0016491	AT1G06620.1	0	(1 of 11) PTHR10209//PTHR10209:SF122 - OXIDOREDUCTASE, 2OG-FE II OXYGENASE FAMILY PROTEIN // 1-AMINOCYCLOPROPANE-1-CARBOXYLATE OXIDASE HOMOLOG 10-RELATED
Gobar.D13G179700.1	GhU1H1.D13G172200	R_I_12	R_C_0	10.0039	6.74873	3.26	3.26	5.8663e-17	#N/A	#N/A	#N/A	PF13410,PF02798	PTHR11260,PTHR11260:SF230	KOG0406	2.5.1.18	K00799	GO:0005515	AT1G78380.1	ATGSTU19,GST8,GSTU19	(1 of 10) PTHR11260//PTHR11260:SF230 - GLUTATHIONE S-TRANSFERASE, GST, SUPERFAMILY, GST DOMAIN CONTAINING // SUBFAMILY NOT NAMED
Gobar.D13G097800.1	GhU1H1.D13G094300	R_I_72	R_C_0	7.29156	4.04264	3.25	3.25	6.8866e-15	#N/A	#N/A	#N/A	PF00141	PTHR31235,PTHR31235:SF39	0	1.11.1.7	0	GO:0055114,GO:0020037,GO:0006979,GO:0004601	AT1G05260.1	RCI3,RCI3A	(1 of 8) PTHR31235:SF39 - PEROXIDASE 3-RELATED
Gobar.A03G047100.1	GhU1H1.A03G048200	R_I_72	R_C_0	7.7005	4.45635	3.24	3.24	1.90296e-08	#N/A	#N/A	#N/A	PF00230	PTHR19139,PTHR19139:SF55	KOG0223	0	K09873	GO:0016020,GO:0006810,GO:0005215	AT4G01470.1	ATTIP1.3,GAMMA-TIP3,TIP1;3	(1 of 25) K09873 - aquaporin TIP (TIP)
Gobar.A05G401000.1	GhU1H1.A05G408300	R_I_12	R_C_0	5.70316	2.46519	3.24	3.24	1.79972e-16	#N/A	TF_NAC	#N/A	PF02365	PTHR31719,PTHR31719:SF16	0	0	0	GO:0006355,GO:0003677	AT5G08790.1	anac081,ATAF2	(1 of 5) PTHR31719//PTHR31719:SF16 - FAMILY NOT NAMED // NAC DOMAIN-CONTAINING PROTEIN 2
Gobar.D09G209800.1	GhU1H1.D09G208100	R_I_72	R_C_0	4.70343	1.4631	3.24	3.24	0.0104033	#N/A	#N/A	#N/A	PF11837,PF08244,PF00251	PTHR31953,PTHR31953:SF17	0	3.2.1.26	0	GO:0004575,GO:0004564	AT1G12240.1	ATBETAFRUCT4,VAC-INV	(1 of 8) PTHR31953:SF17 - ACID BETA-FRUCTOFURANOSIDASE 3, VACUOLAR-RELATED
Gobar.A09G170700.1	GhU1H1.A09G178100	R_I_12	R_C_0	5.28788	2.04719	3.24	3.24	2.61108e-16	#N/A	#N/A	#N/A	PF00043,PF02798	PTHR11260,PTHR11260:SF303	KOG0406	2.5.1.18	K00799	GO:0005515	AT3G09270.1	ATGSTU8,GSTU8	(1 of 13) PTHR11260//PTHR11260:SF303 - GLUTATHIONE S-TRANSFERASE, GST, SUPERFAMILY, GST DOMAIN CONTAINING // GLUTATHIONE S-TRANSFERASE U1-RELATED
Gobar.D08G194400.1	GhU1H1.D08G184900	R_I_12	R_C_0	6.56697	3.32582	3.24	3.24	2.25241e-09	#N/A	#N/A	#N/A	PF00067	PTHR24286,PTHR24286:SF67	KOG0157	1.14.13.134	0	GO:0055114,GO:0020037,GO:0016705,GO:0005506	AT2G32440.2	ATKAO2,CYP88A4,KAO2	(1 of 10) 1.14.13.134 - Beta-amyrin 11-oxidase / CYP88D6
Gobar.D12G298200.1	GhU1H1.D12G294000	R_I_12	R_C_0	5.5858	2.34142	3.24	3.24	9.23169e-05	#N/A	#N/A	#N/A	PF13499	PTHR10891,PTHR10891:SF573	KOG0027	0	K13448	0	AT1G18210.1	0	(1 of 10) PTHR10891:SF573 - CALCIUM-BINDING PROTEIN CML24-RELATED
Gobar.D02G022900.1	GhU1H1.D02G021700	R_I_12	R_C_0	7.3003	4.07228	3.23	3.23	0.000211626	#N/A	#N/A	#N/A	PF08031,PF01565	PTHR32448	0	1.3.3.8	0	GO:0055114,GO:0050660,GO:0016491	AT5G44400.1	0	(1 of 81) 1.3.3.8 - Tetrahydroberberine oxidase / THB oxidase
Gobar.D12G106300.1	GhU1H1.D12G101500	R_I_72	R_C_0	5.50561	2.28036	3.23	3.23	3.64024e-12	#N/A	#N/A	#N/A	PF01190	PTHR31614,PTHR31614:SF5	0	0	0	0	AT5G10130.1	0	(1 of 5) PTHR31614//PTHR31614:SF5 - FAMILY NOT NAMED // ALLERGEN-LIKE PROTEIN BRSN20-RELATED
Gobar.A11G134100.1	GhU1H1.A11G134700	R_I_12	R_C_0	3.95168	0.731183	3.22	3.22	2.05405e-13	#N/A	#N/A	#N/A	PF01740,PF00916	PTHR11814,PTHR11814:SF60	0	0	K17471	GO:0016021,GO:0015116,GO:0008272,GO:0055085,GO:0016020,GO:0008271,GO:0009507	AT3G51895.1	AST12,SULTR3;1	(1 of 4) PTHR11814//PTHR11814:SF60 - SULFATE TRANSPORTER // SULFATE TRANSPORTER 3.1-RELATED
Gobar.D05G235500.1	GhU1H1.D05G231200	R_I_72	R_C_0	4.21816	1.00288	3.22	3.22	1.59498e-05	#N/A	#N/A	#N/A	PF02298	PTHR33021,PTHR33021:SF64	0	0	0	GO:0009055	AT1G72230.1	0	(1 of 134) PF02298 - Plastocyanin-like domain (Cu_bind_like)
Gobar.D09G117400.1	GhU1H1.D09G118900	R_I_72	R_C_0	6.6162	3.40108	3.22	3.22	1.18071e-12	#N/A	#N/A	#N/A	PF06830	PTHR31656,PTHR31656:SF8	0	0	0	0	AT5G60520.1	0	(1 of 13) PF06830 - Root cap (Root_cap)
Gobar.D07G241100.1	GhU1H1.A07G236400	R_I_12	R_C_0	3.43523	0.21661	3.22	3.22	0.0182425	#N/A	TF_AP2/ERF-ERF	#N/A	PF00847	PTHR31190,PTHR31190:SF26	0	0	0	GO:0006355,GO:0003700	AT3G23230.1	0	(1 of 15) PTHR31190//PTHR31190:SF26 - FAMILY NOT NAMED // ETHYLENE-RESPONSIVE TRANSCRIPTION FACTOR ERF096
Gobar.D09G260200.1	GhU1H1.D09G256400	R_I_72	R_C_0	4.4526	1.23327	3.22	3.22	0.023086	#N/A	#N/A	#N/A	PF09118,PF07250	PTHR32208,PTHR32208:SF19	0	1.1.3.9	0	0	AT1G75620.1	0	(1 of 16) PTHR32208//PTHR32208:SF19 - FAMILY NOT NAMED // F14L17.20 PROTEIN
Gobar.D02G235000.1	GhU1H1.A03G196300	R_I_12	R_C_0	5.82545	2.61659	3.21	3.21	9.39841e-06	#N/A	#N/A	#N/A	PF02458	PTHR31623	0	2.3.1.150	K13065	GO:0016747	AT3G26040.1	0	(1 of 5) 2.3.1.150 - Salutaridinol 7-O-acetyltransferase
Gobar.A09G054300.1	GhU1H1.A09G065100	R_I_72	R_C_0	5.10341	1.90497	3.2	3.2	0.0249309	#N/A	#N/A	#N/A	PF04577	PTHR20961,PTHR20961:SF5	KOG4698	2.4.1.255	0	GO:0016757	AT3G18180.1	0	(1 of 11) PTHR20961//PTHR20961:SF5 - GLYCOSYLTRANSFERASE // GENOMIC DNA, CHROMOSOME 3, P1 CLONE: MRC8
Gobar.A12G162800.1	GhU1H1.D12G168900	R_I_72	R_C_0	4.47437	1.2762	3.2	3.2	4.69669e-12	#N/A	#N/A	#N/A	PF14368	PTHR33122,PTHR33122:SF8	0	0	0	0	AT2G37870.1	0	(1 of 5) PTHR33122//PTHR33122:SF8 - FAMILY NOT NAMED // NON-SPECIFIC LIPID-TRANSFER PROTEIN
Gobar.A13G026200.1	GhU1H1.A13G026200	R_I_12	R_C_0	4.14608	0.954569	3.19	3.19	5.8092e-11	#N/A	#N/A	#N/A	0	PTHR34130	0	0	0	0	0	0	#N/A
Gobar.A13G029200.1	GhU1H1.A13G029000	R_I_12	R_C_0	4.59837	1.41143	3.19	3.19	5.98018e-08	#N/A	#N/A	#N/A	PF01988	PTHR31851,PTHR31851:SF9	KOG4473	0	0	0	AT2G01770.1	ATVIT1,VIT1	(1 of 17) KOG4473 - Uncharacterized membrane protein
Gobar.D01G085200.1	GhU1H1.A01G083700	R_I_72	R_C_0	3.28525	0.0962619	3.19	3.19	1.20504e-06	#N/A	#N/A	#N/A	PF04885	PTHR33227,PTHR33227:SF5	0	0	0	0	AT1G50720.1	0	(1 of 4) PTHR33227//PTHR33227:SF5 - FAMILY NOT NAMED // STIG1 LIKE PROTEIN-RELATED
Gobar.D12G154600.1	GhU1H1.D12G149500	R_I_72	R_C_0	3.36093	0.169925	3.19	3.19	0.00950278	#N/A	#N/A	#N/A	PF02298	PTHR33021,PTHR33021:SF37	0	0	0	GO:0009055	AT2G32300.1	UCC1	(1 of 134) PF02298 - Plastocyanin-like domain (Cu_bind_like)
Gobar.A05G266500.1	GhU1H1.D05G265000	R_I_72	R_C_0	3.71754	0.533065	3.18	3.18	0.000612931	#N/A	#N/A	#N/A	PF03330,PF01357	PTHR31867,PTHR31867:SF4	0	0	0	0	AT1G20190.1	ATEXP11,ATEXPA11,ATHEXP ALPHA 1.14,EXP11,EXPA11	(1 of 6) PTHR31867//PTHR31867:SF4 - FAMILY NOT NAMED // EXPANSIN-A11
Gobar.D13G240900.1	GhU1H1.A13G227400	R_I_12	R_C_0	5.05207	1.86948	3.18	3.18	4.8952e-05	#N/A	#N/A	#N/A	PF14226,PF03171	PTHR10209,PTHR10209:SF174	KOG0143	0	0	GO:0055114,GO:0016491	AT4G03070.1	AOP,AOP1,AOP1.1	(1 of 12) PTHR10209//PTHR10209:SF174 - OXIDOREDUCTASE, 2OG-FE II OXYGENASE FAMILY PROTEIN // 2-OXOGLUTARATE (2OG) AND FE(II)-DEPENDENT OXYGENASE SUPERFAMILY PROTEIN-RELATED
Gobar.1Z016400.1	GhU1H1.A13G225700	R_I_12	R_C_0	7.66968	4.49838	3.17	3.17	1.05117e-06	#N/A	#N/A	#N/A	PF14226,PF03171	PTHR10209,PTHR10209:SF119	KOG0143	0	0	GO:0055114,GO:0016491	AT1G52800.1	0	(1 of 27) PTHR10209//PTHR10209:SF119 - OXIDOREDUCTASE, 2OG-FE II OXYGENASE FAMILY PROTEIN // SUBFAMILY NOT NAMED
Gobar.A04G114300.1	GhU1H1.A04G112100	R_I_12	R_C_0	3.52293	0.349365	3.17	3.17	0.0476299	#N/A	#N/A	#N/A	0	0	0	0	0	0	AT5G58570.1	0	#N/A
Gobar.D12G074500.1	GhU1H1.D12G073000	R_I_72	R_C_0	4.25406	1.07998	3.17	3.17	5.1825e-20	#N/A	#N/A	#N/A	PF07731,PF00394,PF07732	PTHR11709,PTHR11709:SF113	0	1.10.3.3	0	GO:0055114,GO:0016491,GO:0005507	AT2G23630.1	sks16	(1 of 4) PTHR11709//PTHR11709:SF113 - MULTI-COPPER OXIDASE // PECTINESTERASE LIKE PROTEIN-RELATED
Gobar.A12G253200.1	GhU1H1.A12G259200	R_I_12	R_C_0	5.235	2.07998	3.16	3.16	9.03798e-06	#N/A	#N/A	#N/A	PF08100,PF00891	PTHR11746,PTHR11746:SF81	KOG3178	2.1.1.68	0	GO:0046983,GO:0008171	AT5G54160.1	ATOMT1,OMT1	(1 of 6) PTHR11746//PTHR11746:SF81 - O-METHYLTRANSFERASE // SUBFAMILY NOT NAMED
Gobar.D02G090300.1	GhU1H1.A02G082300	R_I_72	R_C_0	4.32797	1.16864	3.16	3.16	0.0259901	#N/A	#N/A	#N/A	PF14226,PF03171	PTHR10209,PTHR10209:SF189	KOG0143	1.14.17.4	K05933	GO:0055114,GO:0016491	AT1G77330.1	0	(1 of 6) PTHR10209//PTHR10209:SF189 - OXIDOREDUCTASE, 2OG-FE II OXYGENASE FAMILY PROTEIN // 1-AMINOCYCLOPROPANE-1-CARBOXYLATE OXIDASE 5
Gobar.D05G339600.1	GhU1H1.D05G333500	R_I_72	R_C_0	3.35896	0.196607	3.16	3.16	0.00515178	#N/A	#N/A	#N/A	0	0	0	0	0	0	0	0	#N/A
Gobar.D13G098200.1	GhU1H1.D13G094600	R_I_72	R_C_0	3.16479	0	3.16	3.16	7.45021e-08	#N/A	#N/A	#N/A	PF00141	PTHR31235,PTHR31235:SF39	0	1.11.1.7	0	GO:0055114,GO:0020037,GO:0006979,GO:0004601	AT1G05260.1	RCI3,RCI3A	(1 of 8) PTHR31235:SF39 - PEROXIDASE 3-RELATED
Gobar.A02G111900.1	GhU1H1.A02G115500	R_I_12	R_C_0	4.33928	1.1846	3.15	3.15	2.38837e-19	#N/A	#N/A	#N/A	PF03018	PTHR21495,PTHR21495:SF70	0	0	0	0	AT1G64160.1	0	(1 of 2) PTHR21495//PTHR21495:SF70 - NUCLEOPORIN-RELATED // SUBFAMILY NOT NAMED
Gobar.1Z100800.1	GhU1H1.D10G186900	R_I_12	R_C_0	13.0303	9.88138	3.15	3.15	4.63514e-05	#N/A	#N/A	#N/A	PF00407	PTHR31213,PTHR31213:SF11	0	0	0	GO:0009607,GO:0006952	0	0	(1 of 91) PF00407 - Pathogenesis-related protein Bet v I family (Bet_v_1)
Gobar.D02G025900.1	GhU1H1.D02G024200	R_I_12	R_C_0	4.02618	0.872632	3.15	3.15	6.5508e-20	#N/A	#N/A	#N/A	PF05694	PTHR23300	0	0	0	GO:0008430	AT4G14040.1	EDA38,SBP2	(1 of 10) PF05694 - 56kDa selenium binding protein (SBP56) (SBP56)
Gobar.D06G215500.1	GhU1H1.D06G204400	R_I_72	R_C_0	3.76075	0.613532	3.15	3.15	0.00379019	#N/A	#N/A	#N/A	PF00656	PTHR31810,PTHR31810:SF2	KOG1546	0	0	GO:0006508,GO:0004197	AT5G04200.1	AtMC9,MC9	(1 of 16) PTHR31810//PTHR31810:SF2 - FAMILY NOT NAMED // METACASPASE-9
Gobar.D11G340500.1	GhU1H1.D11G330400	R_I_12	R_C_0	4.14315	0.997112	3.15	3.15	0.0256322	#N/A	#N/A	#N/A	PF00314	PTHR31048,PTHR31048:SF36	0	0	0	0	AT4G11650.1	ATOSM34,OSM34	(1 of 95) PF00314 - Thaumatin family (Thaumatin)
Gobar.D11G049400.1	GhU1H1.D11G048900	R_I_12	R_C_0	4.59622	1.44255	3.15	3.15	1.25153e-16	#N/A	#N/A	#N/A	PF00083	PTHR23500,PTHR23500:SF154	KOG0254	0	0	GO:0055085,GO:0022857,GO:0016021	AT4G36670.1	0	(1 of 2) PTHR23500:SF154 - POLYOL TRANSPORTER 3-RELATED
Gobar.A04G028200.1	GhU1H1.A04G029600	R_I_12	R_C_0	6.6706	3.52569	3.14	3.14	0.00166089	#N/A	#N/A	#N/A	0	0	0	0	0	0	0	0	#N/A
Gobar.D09G227600.1	GhU1H1.D09G225400	R_I_12	R_C_0	7.15446	4.01212	3.14	3.14	8.69979e-10	#N/A	#N/A	#N/A	PF00182	PTHR22595,PTHR22595:SF61	KOG4742	3.2.1.14	K01183	GO:0016998,GO:0006032,GO:0004568	AT3G54420.1	ATCHITIV,ATEP3,CHIV,EP3	(1 of 10) PTHR22595//PTHR22595:SF61 - CHITINASE-RELATED // SUBFAMILY NOT NAMED
Gobar.A01G079500.1	GhU1H1.A01G079200	R_I_12	R_C_0	6.10024	2.96717	3.13	3.13	1.95403e-05	#N/A	#N/A	#N/A	PF00201	PTHR11926,PTHR11926:SF248	KOG1192	0	0	GO:0016758,GO:0008152	AT2G36800.1	DOGT1,UGT73C5	(1 of 29) PTHR11926//PTHR11926:SF248 - GLUCOSYL/GLUCURONOSYL TRANSFERASES // UDP-GLYCOSYLTRANSFERASE 73C7
Gobar.A07G093600.1	GhU1H1.A07G094200	R_I_12	R_C_0	5.35322	2.22712	3.13	3.13	1.17418e-06	#N/A	#N/A	#N/A	PF14226,PF03171	PTHR10209,PTHR10209:SF193	KOG0143	1.14.17.4	K05933	GO:0055114,GO:0016491	AT1G05010.1	ACO4,EAT1,EFE	(1 of 19) K05933 - aminocyclopropanecarboxylate oxidase (E1.14.17.4)
Gobar.D07G259600.1	GhU1H1.D07G251300	R_I_72	R_C_0	3.54733	0.418999	3.13	3.13	0.0154951	#N/A	#N/A	#N/A	PF03404,PF00174	PTHR19372,PTHR19372:SF8	0	1.8.3.1	K00387	GO:0055114,GO:0030151,GO:0016491,GO:0042128	AT3G01910.1	AT-SO,AtSO,SOX	(1 of 3) K00387 - sulfite oxidase (SUOX)
Gobar.D12G107700.1	#N/A	R_I_12	R_C_0	3.12879	0	3.13	3.13	1.25823e-16	#N/A	#N/A	#N/A	0	0	0	0	0	0	0	0	#N/A
Gobar.A07G011900.1	GhU1H1.A07G010800	R_I_72	R_C_0	5.79792	2.67265	3.13	3.13	0.0213527	#N/A	#N/A	#N/A	PF14226,PF03171	PTHR10209,PTHR10209:SF103	KOG0143	1.14.17.4	K05933	GO:0055114,GO:0016491	AT2G19590.1	ACO1,ATACO1	(1 of 2) PTHR10209//PTHR10209:SF103 - OXIDOREDUCTASE, 2OG-FE II OXYGENASE FAMILY PROTEIN // SUBFAMILY NOT NAMED
Gobar.D10G275700.1	GhU1H1.D10G259000	R_I_12	R_C_0	3.63145	0.504875	3.13	3.13	0.0113894	#N/A	#N/A	#N/A	PF14368	PTHR33122,PTHR33122:SF6	0	0	0	0	AT5G05960.1	0	(1 of 146) PF14368 - Probable lipid transfer (LTP_2)
Gobar.A03G069100.1	GhU1H1.D03G119900	R_I_72	R_C_0	3.29719	0.175045	3.12	3.12	0.00264265	#N/A	#N/A	#N/A	PF04043	PTHR31080,PTHR31080:SF15	0	3.1.1.11	0	GO:0004857	AT5G51520.1	0	(1 of 261) 3.1.1.11 - Pectinesterase / Pectin methylesterase
Gobar.A11G163300.1	GhU1H1.A11G164700	R_I_12	R_C_0	4.8845	1.7685	3.12	3.12	0.000793834	#N/A	#N/A	#N/A	PF14226,PF03171	PTHR10209,PTHR10209:SF193	KOG0143	1.14.17.4	K05933	GO:0055114,GO:0016491	AT1G05010.1	ACO4,EAT1,EFE	(1 of 19) K05933 - aminocyclopropanecarboxylate oxidase (E1.14.17.4)
Gobar.D05G413500.1	GhU1H1.D05G413200	R_I_12	R_C_0	3.40993	0.291604	3.12	3.12	0.0303285	#N/A	#N/A	#N/A	0	PTHR22835	0	3.1.1.3	0	0	AT5G55050.1	0	(1 of 221) 3.1.1.3 - Triacylglycerol lipase / Triglyceride lipase
Gobar.D06G039700.1	GhU1H1.D06G040100	R_I_72	R_C_0	3.34227	0.22033	3.12	3.12	2.89103e-14	#N/A	#N/A	#N/A	PF00076	PTHR24012,PTHR24012:SF421	KOG0149	0	0	GO:0003676	AT1G22330.1	0	(1 of 24) KOG0149 - Predicted RNA-binding protein SEB4 (RRM superfamily)
Gobar.D13G047600.1	GhU1H1.D13G046300	R_I_12	R_C_0	5.95877	2.83835	3.12	3.12	5.70557e-18	#N/A	#N/A	#N/A	PF04450	PTHR33321	0	0	0	0	AT2G15220.1	0	(1 of 8) PF04450 - Peptidase of plants and bacteria (BSP)
Gobar.A13G189700.1	GhU1H1.A13G188700	R_I_12	R_C_0	4.10274	0.989866	3.11	3.11	0.000278971	#N/A	#N/A	#N/A	PF00967	PTHR22595,PTHR22595:SF62	0	0	0	GO:0050832,GO:0042742	AT3G04720.1	HEL,PR-4,PR4	(1 of 6) PTHR22595//PTHR22595:SF62 - CHITINASE-RELATED // HEVEIN-LIKE PREPROPROTEIN
Gobar.D05G252600.1	GhU1H1.D05G248400	R_I_12	R_C_0	5.46663	2.35417	3.11	3.11	9.231e-05	#N/A	#N/A	#N/A	PF02298	PTHR33021,PTHR33021:SF9	0	0	0	GO:0009055	AT2G02850.1	ARPN	(1 of 4) PTHR33021//PTHR33021:SF9 - FAMILY NOT NAMED // BASIC BLUE PROTEIN
Gobar.D07G084300.1	GhU1H1.D07G083700	R_I_12	R_C_0	3.50475	0.392867	3.11	3.11	2.51188e-19	#N/A	#N/A	#N/A	0	PTHR33782,PTHR33782:SF4	0	0	0	0	AT2G01300.1	0	#N/A
Gobar.A08G061200.1	GhU1H1.A08G063300	R_I_12	R_C_0	3.31368	0.200379	3.11	3.11	3.1953e-13	#N/A	#N/A	#N/A	PF06522	PTHR33417,PTHR33417:SF1	0	0	0	0	AT3G29970.1	0	(1 of 2) PTHR33417//PTHR33417:SF1 - FAMILY NOT NAMED // B12D PROTEIN
Gobar.A11G348200.1	GhU1H1.A11G349600	R_I_12	R_C_0	3.5169	0.421156	3.1	3.1	1.19824e-13	#N/A	#N/A	#N/A	PF04535	PTHR11615,PTHR11615:SF116	0	0	0	0	AT5G06200.1	0	(1 of 17) PTHR11615:SF116 - CASPARIAN STRIP MEMBRANE PROTEIN 1-RELATED
Gobar.A05G177700.1	GhU1H1.A05G178800	R_I_12	R_C_0	3.80663	0.705757	3.1	3.1	0.0101565	#N/A	#N/A	#N/A	PF00011	PTHR11527,PTHR11527:SF97	0	0	K13993	0	AT4G21870.1	0	(1 of 2) PTHR11527:SF97 - 15.4 KDA CLASS V HEAT SHOCK PROTEIN
Gobar.D07G055100.1	GhU1H1.D07G055200	R_I_12	R_C_0	4.83223	1.72814	3.1	3.1	2.04753e-15	#N/A	#N/A	#N/A	PF03083	PTHR10791,PTHR10791:SF22	KOG1623	0	K15382	GO:0016021	AT5G50790.1	0	(1 of 14) PTHR10791:SF22 - BIDIRECTIONAL SUGAR TRANSPORTER SWEET10
Gobar.D07G141600.1	GhU1H1.D07G138500	R_I_24	R_C_0	5.50963	2.40626	3.1	3.1	1.97903e-21	#N/A	#N/A	#N/A	PF05553	PTHR33265,PTHR33265:SF5	0	0	0	0	AT5G38700.1	0	(1 of 85) PF05553 - Cotton fibre expressed protein (DUF761)
Gobar.D12G099100.1	GhU1H1.D12G095500	R_I_12	R_C_0	3.82446	0.726831	3.1	3.1	5.16858e-12	#N/A	TF_AP2/ERF-ERF	#N/A	PF00847	PTHR31190	0	0	0	GO:0006355,GO:0003700	AT5G61890.1	0	(1 of 503) PF00847 - AP2 domain (AP2)
Gobar.D12G174300.1	GhU1H1.D12G168900	R_I_12	R_C_0	4.98245	1.88596	3.1	3.1	9.07176e-11	#N/A	#N/A	#N/A	PF14368	PTHR33122,PTHR33122:SF8	0	0	0	0	AT2G37870.1	0	(1 of 5) PTHR33122//PTHR33122:SF8 - FAMILY NOT NAMED // NON-SPECIFIC LIPID-TRANSFER PROTEIN
Gobar.D10G137200.1	GhU1H1.D10G132300	R_I_12	R_C_0	3.79494	0.690641	3.1	3.1	2.79562e-11	#N/A	#N/A	#N/A	PF00182	PTHR22595,PTHR22595:SF61	KOG4742	3.2.1.14	0	GO:0016998,GO:0006032,GO:0004568	AT3G54420.1	ATCHITIV,ATEP3,CHIV,EP3	(1 of 10) PTHR22595//PTHR22595:SF61 - CHITINASE-RELATED // SUBFAMILY NOT NAMED
Gobar.A05G122000.1	GhU1H1.A05G122900	R_I_72	R_C_0	5.18404	2.09896	3.09	3.09	0.0177317	#N/A	#N/A	#N/A	PF02458	PTHR31642,PTHR31642:SF6	0	2.3.1.84	0	GO:0016747	AT1G78990.1	0	(1 of 6) PTHR31642//PTHR31642:SF6 - FAMILY NOT NAMED // HXXXD-TYPE ACYL-TRANSFERASE-RELATED
Gobar.A07G163800.1	GhU1H1.A07G164400	R_I_72	R_C_0	4.55483	1.46519	3.09	3.09	2.43583e-11	#N/A	#N/A	#N/A	PF03767	PTHR31284,PTHR31284:SF15	0	3.1.3.2	0	GO:0003993	AT1G04040.1	0	(1 of 2) PTHR31284:SF15 - HAD SUPERFAMILY, SUBFAMILY IIIB ACID PHOSPHATASE
Gobar.D01G252100.1	GhU1H1.D01G240300	R_I_12	R_C_0	7.05459	3.9619	3.09	3.09	1.08903e-07	#N/A	#N/A	#N/A	PF06521	PTHR33649,PTHR33649:SF4	0	0	0	0	AT3G54040.1	0	(1 of 8) PTHR33649//PTHR33649:SF4 - FAMILY NOT NAMED // PAR1 PROTEIN
Gobar.D05G216600.1	GhU1H1.D05G212800	R_I_72	R_C_0	4.22551	1.13356	3.09	3.09	0.00132144	#N/A	#N/A	#N/A	PF00168	PTHR10024	0	0	0	GO:0005515	AT4G34150.1	0	(1 of 41) PTHR10024 - SYNAPTOTAGMIN
Gobar.A08G182600.1	GhU1H1.D08G198400	R_I_72	R_C_0	5.39359	2.31325	3.08	3.08	0.0278809	#N/A	#N/A	#N/A	PF04043	PTHR31080,PTHR31080:SF19	0	3.1.1.11	0	GO:0004857	AT5G62360.1	0	(1 of 18) PTHR31080//PTHR31080:SF19 - FAMILY NOT NAMED // PLANT INVERTASE/PECTIN METHYLESTERASE INHIBITOR SUPERFAMILY PROTEIN
Gobar.D02G050700.1	GhU1H1.D02G052100	R_I_12	R_C_0	9.36839	6.29262	3.08	3.08	6.31976e-08	#N/A	#N/A	#N/A	0	0	0	0	0	0	0	0	#N/A
Gobar.D01G083500.1	GhU1H1.A01G082100	R_I_12	R_C_0	4.45536	1.37907	3.08	3.08	3.29468e-06	#N/A	#N/A	#N/A	0	0	0	0	0	0	0	0	#N/A
Gobar.D06G058400.1	GhU1H1.D06G058300	R_I_12	R_C_0	8.52517	5.44966	3.08	3.08	3.45445e-10	#N/A	#N/A	#N/A	PF00182	PTHR22595,PTHR22595:SF34	KOG4742	3.2.1.14	K01183	GO:0016998,GO:0006032,GO:0004568	AT3G12500.1	ATHCHIB,B-CHI,CHI-B,HCHIB,PR-3,PR3	(1 of 15) PTHR22595//PTHR22595:SF34 - CHITINASE-RELATED // BASIC ENDOCHITINASE B
Gobar.A09G154100.1	GhU1H1.A09G161300	R_I_12	R_C_0	3.5404	0.465713	3.07	3.07	1.3299e-19	#N/A	#N/A	#N/A	PF00201	PTHR11926,PTHR11926:SF248	KOG1192	0	K13496	GO:0016758,GO:0008152	AT2G36760.1	UGT73C2	(1 of 10) K13496 - UDP-glucosyl transferase 73C [EC:2.4.1.-] Glc - brassinosteroid (UGT73C)
Gobar.D11G172400.1	GhU1H1.D11G169500	R_I_72	R_C_0	6.58921	3.51954	3.07	3.07	0.000165581	#N/A	#N/A	#N/A	0	0	0	0	0	0	0	0	#N/A
Gobar.A07G138700.1	GhU1H1.A07G138700	R_I_24	R_C_0	4.19061	1.12961	3.06	3.06	3.21756e-11	#N/A	#N/A	#N/A	PF05553	PTHR33265,PTHR33265:SF5	0	0	0	0	AT5G38700.1	0	(1 of 85) PF05553 - Cotton fibre expressed protein (DUF761)
Gobar.A09G113700.1	GhU1H1.A09G122400	R_I_72	R_C_0	3.22172	0.163499	3.06	3.06	1.27281e-14	#N/A	#N/A	#N/A	PF06830	PTHR31656	0	0	0	0	AT5G60530.1	0	(1 of 13) PF06830 - Root cap (Root_cap)
Gobar.A11G326300.1	GhU1H1.D11G308600	R_I_12	R_C_0	3.21847	0.16221	3.06	3.06	0.000562252	#N/A	#N/A	#N/A	0	0	0	0	0	0	0	0	#N/A
Gobar.A12G177900.1	GhU1H1.A12G180600	R_I_72	R_C_0	3.38433	0.320773	3.06	3.06	6.6561e-06	#N/A	#N/A	#N/A	PF04749	PTHR15907,PTHR15907:SF49	0	0	0	0	AT1G49030.1	0	(1 of 6) PTHR15907:SF49 - PROTEIN PLANT CADMIUM RESISTANCE 4-RELATED
Gobar.D07G259700.1	GhU1H1.D07G251400	R_I_72	R_C_0	3.75542	0.696884	3.06	3.06	5.54213e-10	#N/A	#N/A	#N/A	PF04862	PTHR31265,PTHR31265:SF4	0	0	0	0	AT5G14150.1	0	(1 of 4) PTHR31265:SF4 - EMB|CAB87702.1
Gobar.A05G071100.1	GhU1H1.A05G073400	R_I_24	R_C_0	5.39475	2.34823	3.05	3.05	2.58696e-05	#N/A	#N/A	#N/A	0	0	0	0	0	0	0	0	#N/A
Gobar.A06G023600.1	GhU1H1.A06G022400	R_I_12	R_C_0	5.93249	2.88382	3.05	3.05	3.75078e-10	#N/A	#N/A	#N/A	PF01112	PTHR10188,PTHR10188:SF13	KOG1592	3.5.1.1	K13051	GO:0016787	AT3G16150.1	0	(1 of 12) K13051 - beta-aspartyl-peptidase (threonine type) [EC:3.4.19.5] (iaaA, ASRGL1)
Gobar.A01G227600.1	GhU1H1.A01G224800	R_I_72	R_C_0	6.92343	3.87499	3.05	3.05	1.31297e-11	#N/A	#N/A	#N/A	PF00230	PTHR19139,PTHR19139:SF167	KOG0223	0	K09872	GO:0016020,GO:0006810,GO:0005215	AT2G37170.1	PIP2;2,PIP2B	(1 of 9) PTHR19139//PTHR19139:SF167 - AQUAPORIN TRANSPORTER // AQUAPORIN PIP2-1-RELATED
Gobar.A03G120500.1	GhU1H1.D02G147100	R_I_12	R_C_0	5.69248	2.6397	3.05	3.05	9.58262e-05	#N/A	#N/A	#N/A	PF01554	PTHR11206,PTHR11206:SF88	KOG1347	0	K03327	GO:0055085,GO:0016020,GO:0015297,GO:0015238,GO:0006855	AT3G21690.1	0	(1 of 2) PTHR11206//PTHR11206:SF88 - MULTIDRUG RESISTANCE PROTEIN // MATE EFFLUX FAMILY PROTEIN
Gobar.A06G057800.1	GhU1H1.A06G055500	R_I_12	R_C_0	4.72808	1.67627	3.05	3.05	0.000725792	#N/A	#N/A	#N/A	PF00182	PTHR22595,PTHR22595:SF34	KOG4742	3.2.1.14	K01183	GO:0016998,GO:0006032,GO:0004568	AT3G12500.1	ATHCHIB,B-CHI,CHI-B,HCHIB,PR-3,PR3	(1 of 15) PTHR22595//PTHR22595:SF34 - CHITINASE-RELATED // BASIC ENDOCHITINASE B
Gobar.D10G268900.1	GhU1H1.D10G267900	R_I_12	R_C_0	4.37128	1.32135	3.05	3.05	5.90597e-05	#N/A	#N/A	#N/A	PF03018	PTHR21495,PTHR21495:SF15	0	0	0	0	AT2G21110.1	0	(1 of 67) PTHR21495//PTHR21495:SF15 - NUCLEOPORIN-RELATED // DIRIGENT PROTEIN 15-RELATED
Gobar.D11G026000.1	GhU1H1.D08G196400	R_I_72	R_C_0	6.22346	3.17009	3.05	3.05	7.41224e-07	#N/A	#N/A	#N/A	PF14547	PTHR31731	0	0	0	0	AT4G12500.1	0	(1 of 56) PF14547 - Hydrophobic seed protein (Hydrophob_seed)
Gobar.D11G147700.1	GhU1H1.D11G145600	R_I_12	R_C_0	5.71644	2.66289	3.05	3.05	0.000485491	#N/A	#N/A	#N/A	PF00067	PTHR24298,PTHR24298:SF51	0	1.14.13.21	0	GO:0055114,GO:0020037,GO:0016705,GO:0005506	AT5G07990.1	CYP75B1,D501,TT7	(1 of 47) 1.14.13.21 - Flavonoid 3'-monooxygenase / Flavonoid 3'-hydroxylase
Gobar.A10G183000.1	GhU1H1.A10G179600	R_I_12	R_C_0	3.74653	0.709291	3.04	3.04	2.55848e-08	#N/A	#N/A	#N/A	PF00407	PTHR31213,PTHR31213:SF11	0	0	0	GO:0009607,GO:0006952	0	0	(1 of 91) PF00407 - Pathogenesis-related protein Bet v I family (Bet_v_1)
Gobar.D11G318100.1	GhU1H1.D11G307500	R_I_24	R_C_0	5.25644	2.21816	3.04	3.04	4.90447e-05	#N/A	#N/A	#N/A	PF01397,PF03936	PTHR31225,PTHR31225:SF15	0	4.2.3.13	K15803	GO:0016829,GO:0010333,GO:0008152,GO:0000287	AT5G23960.1	ATTPS21,TPS21	(1 of 15) K15803 - (-)-germacrene D synthase (GERD)
Gobar.D01G141300.1	GhU1H1.D01G136600	R_I_12	R_C_0	3.42183	0.392867	3.03	3.03	9.40167e-15	#N/A	#N/A	#N/A	0	PTHR34130	0	0	0	0	AT4G30230.1	0	#N/A
Gobar.D08G098900.1	GhU1H1.D08G096900	R_I_72	R_C_0	6.62289	3.59574	3.03	3.03	8.88578e-05	#N/A	#N/A	#N/A	PF00141	PTHR31517,PTHR31517:SF10	0	1.11.1.7	K00430	GO:0055114,GO:0020037,GO:0006979,GO:0004601	AT2G18980.1	0	(1 of 4) PTHR31517//PTHR31517:SF10 - FAMILY NOT NAMED // PEROXIDASE 16-RELATED
Gobar.D10G227700.1	GhU1H1.D10G215200	R_I_72	R_C_0	3.90391	0.871055	3.03	3.03	3.43927e-06	#N/A	#N/A	#N/A	PF01916	PTHR11703	0	2.5.1.46	K00809	GO:0008612	AT5G05920.1	DHS,EDA22	(1 of 3) K00809 - deoxyhypusine synthase (DHPS, dys)
Gobar.A03G191900.1	GhU1H1.A03G191200	R_I_12	R_C_0	4.78534	1.7685	3.02	3.02	1.68654e-05	#N/A	#N/A	#N/A	PF00153	PTHR24089,PTHR24089:SF392	KOG0759	0	K15104	0	AT4G24570.1	DIC2	(1 of 7) K15104 - solute carrier family 25 (mitochondrial oxoglutarate transporter), member 11 (SLC25A11, OGC)
Gobar.D09G225900.1	GhU1H1.D09G223700	R_I_72	R_C_0	3.06609	0.045443	3.02	3.02	1.15633e-25	#N/A	#N/A	#N/A	PF00304	PTHR33147,PTHR33147:SF3	0	0	0	0	AT5G63660.1	LCR74,PDF2.5	(1 of 4) PTHR33147//PTHR33147:SF3 - FAMILY NOT NAMED // DEFENSIN-LIKE PROTEIN 6
Gobar.D11G026700.1	GhU1H1.D11G025900	R_I_72	R_C_0	7.51047	4.48697	3.02	3.02	1.57942e-05	#N/A	#N/A	#N/A	PF00234	PTHR31731	0	0	0	0	AT4G12500.1	0	(1 of 52) PF00234 - Protease inhibitor/seed storage/LTP family (Tryp_alpha_amyl)
Gobar.A02G130000.1	GhU1H1.A02G135000	R_I_72	R_C_0	8.75831	5.74572	3.01	3.01	8.72341e-07	#N/A	#N/A	#N/A	PF00230	PTHR19139,PTHR19139:SF99	KOG0223	0	K09873	GO:0016020,GO:0006810,GO:0005215	AT3G16240.1	AQP1,ATTIP2;1,DELTA-TIP,DELTA-TIP1,TIP2;1	(1 of 2) PTHR19139//PTHR19139:SF99 - AQUAPORIN TRANSPORTER // AQUAPORIN TIP2-1
Gobar.A03G083800.1	GhU1H1.A03G084700	R_I_72	R_C_0	3.57386	0.565597	3.01	3.01	0.00463644	#N/A	#N/A	#N/A	PF04833	PTHR31673,PTHR31673:SF2	0	0	0	GO:0031225,GO:0016049,GO:0010215	AT5G15630.1	COBL4,IRX6	(1 of 11) PTHR31673//PTHR31673:SF2 - FAMILY NOT NAMED // COBRA-LIKE PROTEIN 4
Gobar.A04G005300.1	GhU1H1.A04G004300	R_I_12	R_C_0	6.13042	3.12499	3.01	3.01	1.34718e-17	#N/A	#N/A	#N/A	PF00201	PTHR11926,PTHR11926:SF102	KOG1192	0	0	GO:0016758,GO:0008152	AT5G59590.1	UGT76E2	(1 of 12) PTHR11926:SF102 - GLUCOSYLTRANSFERASE-LIKE PROTEIN-RELATED
Gobar.D01G212000.1	GhU1H1.D01G200900	R_I_12	R_C_0	5.29433	2.28895	3.01	3.01	8.37006e-11	#N/A	#N/A	#N/A	0	0	0	0	0	0	AT1G68500.1	0	#N/A
Gobar.D07G028900.1	GhU1H1.D07G029600	R_I_12	R_C_0	8.14036	5.12961	3.01	3.01	4.95403e-08	#N/A	#N/A	#N/A	PF08241	PTHR10108,PTHR10108:SF692	KOG3010	2.1.1.145	0	GO:0008168,GO:0008152	AT2G41380.1	0	(1 of 5) 2.1.1.145 - Trans-aconitate 3-methyltransferase
Gobar.A02G056100.1	GhU1H1.A02G059500	R_I_12	R_C_0	5.54791	2.55287	3	3	2.26058e-17	#N/A	#N/A	#N/A	PF00407	PTHR31213,PTHR31213:SF11	0	0	0	GO:0009607,GO:0006952	AT1G24020.1	MLP423	(1 of 91) PF00407 - Pathogenesis-related protein Bet v I family (Bet_v_1)
Gobar.1Z100600.1	GhU1H1.D10G186900	R_I_12	R_C_0	9.52301	6.52362	3	3	6.70879e-05	#N/A	#N/A	#N/A	PF00407	PTHR31213,PTHR31213:SF11	0	0	0	GO:0009607,GO:0006952	0	0	(1 of 91) PF00407 - Pathogenesis-related protein Bet v I family (Bet_v_1)
Gobar.A01G118000.1	GhU1H1.A01G116100	R_I_72	R_C_0	6.56426	3.56474	3	3	0.00123696	#N/A	#N/A	#N/A	PF01370,PF05368	PTHR10366,PTHR10366:SF391	0	0	0	GO:0050662,GO:0003824	AT4G39230.1	0	(1 of 4) PTHR10366//PTHR10366:SF391 - NAD DEPENDENT EPIMERASE/DEHYDRATASE // SUBFAMILY NOT NAMED
Gobar.A08G067600.1	GhU1H1.A08G069300	R_I_12	R_C_0	3.5961	0.597412	3	3	1.24223e-06	#N/A	#N/A	#N/A	0	PTHR33592	0	0	0	0	AT2G31345.1	0	#N/A
Gobar.A05G180800.1	GhU1H1.A05G182100	R_I_12	R_C_0	3.56096	0.566572	2.99	2.99	0.0330191	#N/A	#N/A	#N/A	PF04885	PTHR33227,PTHR33227:SF4	0	0	0	0	AT1G11925.1	0	(1 of 14) PTHR33227:SF4 - F12F1.21 PROTEIN
Gobar.A13G139800.1	GhU1H1.A13G137900	R_I_12	R_C_0	5.24793	2.26183	2.99	2.99	1.20527e-06	#N/A	#N/A	#N/A	0	0	0	0	0	0	0	0	#N/A
Gobar.D13G183400.1	GhU1H1.A13G171700	R_I_12	R_C_0	3.42734	0.441483	2.99	2.99	0.00066525	#N/A	#N/A	#N/A	PF14226,PF03171	PTHR10209,PTHR10209:SF96	KOG0143	0	K06892	GO:0055114,GO:0016491	AT1G55290.1	0	(1 of 21) K06892 - feruloyl-CoA ortho-hydroxylase (F6H1)
Gobar.D08G066600.1	GhU1H1.D08G065300	R_I_12	R_C_0	3.78764	0.809003	2.98	2.98	0.0121009	#N/A	#N/A	#N/A	PF06522	PTHR33417,PTHR33417:SF1	0	0	0	0	AT3G29970.1	0	(1 of 2) PTHR33417//PTHR33417:SF1 - FAMILY NOT NAMED // B12D PROTEIN
Gobar.A08G064300.1	GhU1H1.A08G066100	R_I_72	R_C_0	8.34005	5.36671	2.97	2.97	5.81277e-07	#N/A	#N/A	#N/A	PF02298	PTHR33021,PTHR33021:SF35	0	0	0	GO:0009055	AT3G60280.1	UCC3	(1 of 134) PF02298 - Plastocyanin-like domain (Cu_bind_like)
Gobar.D07G112800.1	GhU1H1.D07G111300	R_I_72	R_C_0	5.6577	2.69176	2.97	2.97	7.52403e-07	#N/A	#N/A	#N/A	PF00201	PTHR11926,PTHR11926:SF102	0	0	0	GO:0016758,GO:0008152	AT5G59590.1	UGT76E2	(1 of 12) PTHR11926:SF102 - GLUCOSYLTRANSFERASE-LIKE PROTEIN-RELATED
Gobar.D08G154500.1	GhU1H1.D09G020700	R_I_12	R_C_0	5.06268	2.09727	2.97	2.97	4.08961e-05	#N/A	#N/A	#N/A	PF00149	PTHR32440,PTHR32440:SF0	KOG1432	0	0	GO:0016787	AT5G63140.1	ATPAP29,PAP29	(1 of 3) PTHR32440//PTHR32440:SF0 - FAMILY NOT NAMED // PHOSPHATASE DCR2-RELATED
Gobar.D05G268500.1	GhU1H1.D05G265000	R_I_72	R_C_0	3.39726	0.432959	2.96	2.96	4.90889e-05	#N/A	#N/A	#N/A	PF03330,PF01357	PTHR31867,PTHR31867:SF4	0	0	0	0	AT1G20190.1	ATEXP11,ATEXPA11,ATHEXP ALPHA 1.14,EXP11,EXPA11	(1 of 6) PTHR31867//PTHR31867:SF4 - FAMILY NOT NAMED // EXPANSIN-A11
Gobar.D10G065200.1	GhU1H1.D10G065400	R_I_72	R_C_0	3.48039	0.520045	2.96	2.96	0.00411376	#N/A	#N/A	#N/A	PF01657	PTHR32411	0	0	0	0	AT3G22060.1	0	(1 of 129) PF01657 - Salt stress response/antifungal (Stress-antifung)
Gobar.A07G093700.1	GhU1H1.A07G094300	R_I_12	R_C_0	5.33718	2.38184	2.96	2.96	3.67116e-05	#N/A	#N/A	#N/A	PF14226,PF03171	PTHR10209,PTHR10209:SF193	KOG0143	1.14.17.4	K05933	GO:0055114,GO:0016491	AT1G05010.1	ACO4,EAT1,EFE	(1 of 19) K05933 - aminocyclopropanecarboxylate oxidase (E1.14.17.4)
Gobar.A12G197100.1	GhU1H1.A12G200500	R_I_12	R_C_0	3.66471	0.705757	2.96	2.96	0.000174733	#N/A	TR_TAZ	#N/A	PF02135,PF00651	PTHR24413,PTHR24413:SF75	KOG1778	0	0	GO:0008270,GO:0006355,GO:0005634,GO:0004402,GO:0003712,GO:0005515	AT3G48360.1	ATBT2,BT2	(1 of 5) PTHR24413//PTHR24413:SF75 - FAMILY NOT NAMED // BTB/POZ AND TAZ DOMAIN-CONTAINING PROTEIN 2
Gobar.A04G009600.1	GhU1H1.A04G008000	R_I_72	R_C_0	4.55735	1.61023	2.95	2.95	1.04259e-13	#N/A	#N/A	#N/A	PF03018	PTHR21495,PTHR21495:SF15	0	0	0	0	AT2G21110.1	0	(1 of 67) PTHR21495//PTHR21495:SF15 - NUCLEOPORIN-RELATED // DIRIGENT PROTEIN 15-RELATED
Gobar.A05G019700.1	GhU1H1.D05G018900	R_I_72	R_C_0	3.23772	0.291604	2.95	2.95	0.00128402	#N/A	#N/A	#N/A	PF03386	PTHR33605,PTHR33605:SF1	0	0	0	0	AT5G25940.1	0	(1 of 10) PF03386 - Early nodulin 93 ENOD93 protein (ENOD93)
Gobar.A07G026900.1	GhU1H1.A07G025500	R_I_12	R_C_0	7.2151	4.26574	2.95	2.95	1.85338e-16	#N/A	#N/A	#N/A	PF00390,PF03949	PTHR23406,PTHR23406:SF11	0	1.1.1.40	K00029	GO:0055114,GO:0004471,GO:0051287	AT5G25880.1	ATNADP-ME3,NADP-ME3	(1 of 7) K00029 - malate dehydrogenase (oxaloacetate-decarboxylating)(NADP+) (E1.1.1.40, maeB)
Gobar.D05G150600.1	GhU1H1.D05G150300	R_I_12	R_C_0	3.96135	1.0072	2.95	2.95	3.72533e-10	#N/A	#N/A	#N/A	0	PTHR31568,PTHR31568:SF17	0	0	0	0	0	0	(1 of 3) PTHR31568:SF17 - EXPRESSED PROTEIN
Gobar.D05G415800.1	GhU1H1.D05G415900	R_I_72	R_C_0	6.11664	3.1643	2.95	2.95	0.00167835	#N/A	#N/A	#N/A	PF00685	PTHR11783,PTHR11783:SF74	KOG1584	2.8.2.27	0	GO:0008146	AT1G74100.1	ATSOT16,ATST5A,CORI-7,SOT16	(1 of 7) 2.8.2.27 - Quercetin-3-sulfate 4'-sulfotransferase
Gobar.D07G215000.1	GhU1H1.D07G208400	R_I_72	R_C_0	5.51292	2.55974	2.95	2.95	4.50299e-05	#N/A	#N/A	#N/A	PF02469	PTHR32077,PTHR32077:SF3	0	0	0	0	AT2G04780.2	FLA7	(1 of 8) PTHR32077:SF3 - FASCICLIN-LIKE ARABINOGALACTAN PROTEIN 7
Gobar.D08G276800.1	GhU1H1.A08G250200	R_I_12	R_C_0	7.37931	4.42633	2.95	2.95	1.92405e-11	RLP_TM	#N/A	#N/A	PF08263,PF13855	PTHR27000,PTHR27000:SF52	0	3.2.1.15	0	GO:0005515	AT1G33590.1	0	(1 of 2) PTHR27000:SF52 - LEUCINE-RICH REPEAT (LRR) FAMILY PROTEIN-RELATED
Gobar.A06G037700.1	GhU1H1.A06G036300	R_I_72	R_C_0	3.0654	0.125651	2.94	2.94	8.60134e-15	#N/A	#N/A	#N/A	0	0	0	0	0	0	0	0	#N/A
Gobar.A09G177900.1	GhU1H1.A09G185700	R_I_12	R_C_0	9.60228	6.66108	2.94	2.94	8.30597e-24	#N/A	#N/A	#N/A	PF00578	PTHR11592,PTHR11592:SF33	KOG1651	1.11.1.12	K00432	GO:0055114,GO:0016491,GO:0016209,GO:0006979,GO:0004602	AT2G31570.1	ATGPX2,GPX2	(1 of 6) 1.11.1.12 - Phospholipid-hydroperoxide glutathione peroxidase / Peroxidation-inhibiting protein
Gobar.D02G038500.1	GhU1H1.D02G039900	R_I_12	R_C_0	7.13428	4.19275	2.94	2.94	5.64445e-13	#N/A	#N/A	#N/A	PF13410,PF13417	PTHR11260,PTHR11260:SF227	KOG0406	2.5.1.18	K00799	GO:0005515	AT2G29420.1	ATGSTU7,GST25,GSTU7	(1 of 12) PF13410//PF13417 - Glutathione S-transferase, C-terminal domain (GST_C_2) // Glutathione S-transferase, N-terminal domain (GST_N_3)
Gobar.D08G281400.1	GhU1H1.D08G265900	R_I_12	R_C_0	3.44215	0.501821	2.94	2.94	0.00344409	#N/A	#N/A	#N/A	PF01190	PTHR31614,PTHR31614:SF2	0	0	0	0	AT4G08685.1	SAH7	(1 of 22) PTHR31614:SF2 - F28N24.16 PROTEIN
Gobar.A13G224200.1	GhU1H1.A13G225400	R_I_12	R_C_0	6.42312	3.48787	2.94	2.94	0.00147466	#N/A	#N/A	#N/A	PF14226,PF03171	PTHR10209,PTHR10209:SF119	KOG0143	0	0	GO:0055114,GO:0016491	AT4G03070.1	AOP,AOP1,AOP1.1	(1 of 27) PTHR10209//PTHR10209:SF119 - OXIDOREDUCTASE, 2OG-FE II OXYGENASE FAMILY PROTEIN // SUBFAMILY NOT NAMED
Gobar.D11G286600.1	GhU1H1.D11G277100	R_I_12	R_C_0	4.26694	1.32941	2.94	2.94	2.95902e-07	#N/A	#N/A	#N/A	PF00187,PF00967	PTHR22595,PTHR22595:SF62	0	0	0	GO:0008061,GO:0050832,GO:0042742	AT3G04720.1	HEL,PR-4,PR4	(1 of 6) PTHR22595//PTHR22595:SF62 - CHITINASE-RELATED // HEVEIN-LIKE PREPROPROTEIN
Gobar.D11G377000.1	GhU1H1.D11G365200	R_I_12	R_C_0	3.10014	0.166073	2.93	2.93	6.6913e-11	#N/A	#N/A	#N/A	PF04535	PTHR11615,PTHR11615:SF116	0	0	0	0	AT5G06200.1	0	(1 of 17) PTHR11615:SF116 - CASPARIAN STRIP MEMBRANE PROTEIN 1-RELATED
Gobar.A08G135600.1	GhU1H1.A08G136500	R_I_12	R_C_0	4.73752	1.80818	2.93	2.93	7.85878e-29	#N/A	TF_LOB	#N/A	PF03195	PTHR31301,PTHR31301:SF8	0	0	0	0	AT2G28500.1	LBD11	(1 of 131) PF03195 - Protein of unknown function DUF260 (DUF260)
Gobar.D07G175100.1	GhU1H1.D07G169500	R_I_12	R_C_0	3.15931	0.233888	2.93	2.93	2.17805e-10	#N/A	#N/A	#N/A	PF00544	PTHR31683,PTHR31683:SF20	0	4.2.2.2	K01728	0	AT4G13710.1	0	(1 of 10) PTHR31683:SF20 - PECTATE LYASE 1-RELATED
Gobar.A01G199600.1	GhU1H1.A01G196100	R_I_24	R_C_0	5.79597	2.87204	2.92	2.92	0.008354	#N/A	#N/A	#N/A	PF00173,PF00175,PF00970,PF00174,PF03404	PTHR19370,PTHR19370:SF100	0	1.7.1.1,1.7.1.3	K10534	GO:0055114,GO:0016491,GO:0042128,GO:0030151	AT1G37130.1	ATNR2,B29,CHL3,NIA2,NIA2-1,NR,NR2	(1 of 4) K10534 - nitrate reductase (NAD(P)H) (NR)
Gobar.A02G043000.1	GhU1H1.A02G045100	R_I_12	R_C_0	7.50841	4.58544	2.92	2.92	5.25063e-17	#N/A	#N/A	#N/A	0	0	0	0	0	0	0	0	#N/A
Gobar.D04G190800.1	GhU1H1.D04G184600	R_I_72	R_C_0	2.98532	0.0690147	2.92	2.92	9.19499e-10	#N/A	#N/A	#N/A	PF00248	PTHR11732,PTHR11732:SF209	KOG1577	1.1.1.224	0	0	AT2G21250.1	0	(1 of 5) 1.1.1.224 - Mannose-6-phosphate 6-reductase / NADPH-mannose-6-P reductase
Gobar.D08G219200.1	GhU1H1.D08G208100	R_I_72	R_C_0	5.54303	2.62433	2.92	2.92	9.51122e-05	#N/A	#N/A	#N/A	PF03953,PF00091	PTHR11588,PTHR11588:SF124	0	2.4.2.1	K07375	GO:0003924,GO:0007017,GO:0005874	AT5G12250.1	TUB6	(1 of 4) PTHR11588//PTHR11588:SF124 - TUBULIN // SUBFAMILY NOT NAMED
Gobar.A04G117600.1	GhU1H1.A04G115300	R_I_12	R_C_0	4.00216	1.08882	2.91	2.91	1.12487e-05	#N/A	#N/A	#N/A	PF00043,PF13417	PTHR11260,PTHR11260:SF312	KOG0406	2.5.1.18	0	GO:0005515	AT1G59700.1	ATGSTU16,GSTU16	(1 of 13) PTHR11260//PTHR11260:SF312 - GLUTATHIONE S-TRANSFERASE, GST, SUPERFAMILY, GST DOMAIN CONTAINING // GLUTATHIONE S-TRANSFERASE U17-RELATED
Gobar.A09G041100.1	GhU1H1.A09G051400	R_I_12	R_C_0	6.67309	3.76309	2.91	2.91	0.000217813	#N/A	#N/A	#N/A	PF00168	PTHR32246,PTHR32246:SF17	0	0	0	GO:0005515	AT5G23950.1	0	(1 of 252) PF00168 - C2 domain (C2)
Gobar.A12G018300.1	GhU1H1.A12G020300	R_I_72	R_C_0	3.46467	0.558757	2.91	2.91	0.00793749	#N/A	#N/A	#N/A	PF06404	0	0	0	0	GO:0008283,GO:0008083,GO:0005576	0	0	(1 of 32) PF06404 - Phytosulfokine precursor protein (PSK) (PSK)
Gobar.D02G024100.1	GhU1H1.D02G022700	R_I_12	R_C_0	5.90422	2.99386	2.91	2.91	2.8838e-30	#N/A	#N/A	#N/A	PF00201	PTHR11926,PTHR11926:SF98	KOG1192	2.4.1.271	K12338	GO:0016758,GO:0008152	AT4G15550.1	IAGLU	(1 of 5) K12338 - anthocyanidin 3-O-glucoside 5-O-glucosyltransferase (UGT75C1)
Gobar.D05G165400.1	GhU1H1.D05G164100	R_I_12	R_C_0	4.18713	1.27262	2.91	2.91	4.25275e-15	#N/A	TF_AP2/ERF-ERF	#N/A	PF00847	PTHR31190	0	0	0	GO:0006355,GO:0003700	AT5G47220.1	ATERF-2,ATERF2,ERF2	(1 of 503) PF00847 - AP2 domain (AP2)
Gobar.D12G246200.1	GhU1H1.D12G241900	R_I_12	R_C_0	5.34855	2.43803	2.91	2.91	0.00563605	#N/A	#N/A	#N/A	PF02866,PF00056	PTHR11540,PTHR11540:SF3	0	1.1.1.27	K00016	GO:0055114,GO:0016616,GO:0016491,GO:0019752	AT4G17260.1	0	(1 of 6) 1.1.1.27 - L-lactate dehydrogenase / L-lactic dehydrogenase
Gobar.D12G293700.1	GhU1H1.D12G290000	R_I_12	R_C_0	4.88821	1.98258	2.91	2.91	3.70838e-07	#N/A	#N/A	#N/A	PF01370	PTHR10366,PTHR10366:SF403	0	1.17.1.3	K13081	GO:0050662,GO:0003824	AT1G75290.1	0	(1 of 4) 1.17.1.3 - Leucoanthocyanidin reductase / Leucocyanidin reductase
Gobar.D09G082700.1	GhU1H1.A09G086900	R_I_12	R_C_0	3.50322	0.595504	2.91	2.91	0.00431412	#N/A	TF_HSF	#N/A	PF00447	PTHR10015,PTHR10015:SF155	0	0	K09419	GO:0043565,GO:0006355,GO:0005634,GO:0003700	AT5G62020.1	AT-HSFB2A,HSFB2A	(1 of 4) PTHR10015//PTHR10015:SF155 - HEAT SHOCK TRANSCRIPTION FACTOR // SUBFAMILY NOT NAMED
Gobar.A02G052700.1	GhU1H1.D02G062200	R_I_72	R_C_0	5.17285	2.26903	2.9	2.9	1.20386e-05	#N/A	#N/A	#N/A	0	PTHR33433	0	0	0	0	AT5G24860.1	ATFPF1,FPF1	#N/A
Gobar.A05G149600.1	GhU1H1.A05G151100	R_I_72	R_C_0	3.0027	0.104337	2.9	2.9	3.43737e-05	#N/A	#N/A	#N/A	0	0	0	0	0	0	AT1G31335.1	0	#N/A
Gobar.D12G239200.1	GhU1H1.D12G234700	R_I_12	R_C_0	5.81078	2.91303	2.9	2.9	0.0304918	#N/A	#N/A	#N/A	PF14368	PTHR33286,PTHR33286:SF7	0	0	0	0	AT5G56480.1	0	(1 of 146) PF14368 - Probable lipid transfer (LTP_2)
Gobar.A13G157700.1	GhU1H1.A13G156700	R_I_12	R_C_0	6.12869	3.22836	2.9	2.9	2.37933e-05	#N/A	#N/A	#N/A	PF01397,PF03936	PTHR31225,PTHR31225:SF15	0	4.2.3.13	K15803	GO:0016829,GO:0010333,GO:0008152,GO:0000287	AT5G23960.2	ATTPS21,TPS21	(1 of 15) K15803 - (-)-germacrene D synthase (GERD)
Gobar.D07G247800.1	GhU1H1.D07G240000	R_I_24	R_C_0	2.93584	0.0342157	2.9	2.9	1.17776e-25	#N/A	#N/A	#N/A	PF01471,PF00413	PTHR10201,PTHR10201:SF140	0	3.4.24.7	0	GO:0031012,GO:0008270,GO:0006508,GO:0004222	AT1G70170.1	MMP	(1 of 1) 3.4.24.7 - Interstitial collagenase / Vertebrate collagenase
Gobar.A03G155500.1	GhU1H1.A03G155800	R_I_72	R_C_0	3.7021	0.808179	2.89	2.89	0.00175106	#N/A	#N/A	#N/A	0	0	0	0	0	0	0	0	#N/A
Gobar.A12G077400.1	GhU1H1.A12G080600	R_I_72	R_C_0	6.12947	3.23496	2.89	2.89	6.6348e-07	#N/A	#N/A	#N/A	0	PTHR37209,PTHR37209:SF2	0	0	0	0	AT4G37450.1	AGP18,ATAGP18	(1 of 5) PTHR37209//PTHR37209:SF2 - FAMILY NOT NAMED // LYSINE-RICH ARABINOGALACTAN PROTEIN 17-RELATED
Gobar.D01G178300.1	GhU1H1.D01G171400	R_I_12	R_C_0	4.30056	1.40599	2.89	2.89	7.44842e-06	#N/A	#N/A	#N/A	PF00004,PF14363	PTHR23070,PTHR23070:SF35	0	0	K08900	GO:0005524	AT3G50930.1	BCS1	(1 of 5) PTHR23070:SF35 - AAA DOMAIN-CONTAINING PROTEIN-RELATED
Gobar.D04G165800.1	GhU1H1.D04G160000	R_I_12	R_C_0	11.884	8.99333	2.89	2.89	4.1912e-08	#N/A	#N/A	#N/A	PF00407	PTHR31213,PTHR31213:SF11	0	0	0	GO:0009607,GO:0006952	0	0	(1 of 91) PF00407 - Pathogenesis-related protein Bet v I family (Bet_v_1)
Gobar.D10G208800.1	GhU1H1.D10G197800	R_I_12	R_C_0	3.26138	0.374066	2.89	2.89	0.00606881	#N/A	#N/A	#N/A	PF03492	PTHR31009,PTHR31009:SF19	0	2.1.1.274	0	GO:0008168	AT5G04370.2	NAMT1	(1 of 19) 2.1.1.274 - Salicylate carboxymethyltransferase / Salicylate O-methyltransferase
Gobar.D13G200900.1	GhU1H1.D13G192800	R_I_12	R_C_0	6.32754	3.43896	2.89	2.89	3.51521e-05	#N/A	#N/A	#N/A	PF00967	PTHR22595,PTHR22595:SF62	0	0	0	GO:0050832,GO:0042742	AT3G04720.1	HEL,PR-4,PR4	(1 of 6) PTHR22595//PTHR22595:SF62 - CHITINASE-RELATED // HEVEIN-LIKE PREPROPROTEIN
Gobar.D04G150300.1	GhU1H1.D04G145600	R_I_24	R_C_0	4.61253	1.7277	2.88	2.88	7.87519e-05	#N/A	#N/A	#N/A	PF04398	PTHR31676,PTHR31676:SF7	0	0	0	0	AT5G46230.1	0	(1 of 70) PF04398 - Protein of unknown function, DUF538 (DUF538)
Gobar.D02G113700.1	GhU1H1.D02G110200	R_I_24	R_C_0	4.4524	1.58207	2.87	2.87	1.10498e-12	#N/A	#N/A	#N/A	PF06955,PF00722	PTHR31062,PTHR31062:SF32	0	2.4.1.207	0	GO:0048046,GO:0016762,GO:0006073,GO:0005618,GO:0005975,GO:0004553	AT5G57560.1	TCH4,XTH22	(1 of 10) PTHR31062//PTHR31062:SF32 - FAMILY NOT NAMED // XYLOGLUCAN ENDOTRANSGLUCOSYLASE/HYDROLASE PROTEIN 25-RELATED
Gobar.D08G228200.1	GhU1H1.D08G216300	R_I_72	R_C_0	6.1007	3.23128	2.87	2.87	0.0379412	#N/A	#N/A	#N/A	PF14226,PF03171	PTHR10209,PTHR10209:SF124	KOG0143	0	0	GO:0055114,GO:0016491	AT5G24530.1	DMR6	(1 of 15) PTHR10209//PTHR10209:SF124 - OXIDOREDUCTASE, 2OG-FE II OXYGENASE FAMILY PROTEIN // SUBFAMILY NOT NAMED
Gobar.D11G265900.1	GhU1H1.D11G256900	R_I_72	R_C_0	3.46323	0.596458	2.87	2.87	2.25216e-15	#N/A	#N/A	#N/A	0	PTHR34114	0	0	0	0	AT5G56540.1	AGP14,ATAGP14	#N/A
Gobar.1Z066700.1	GhU1H1.A13G225700	R_I_12	R_C_0	9.18009	6.31774	2.86	2.86	2.03201e-05	#N/A	#N/A	#N/A	PF14226,PF03171	PTHR10209,PTHR10209:SF119	KOG0143	0	0	GO:0055114,GO:0016491	AT1G52800.1	0	(1 of 27) PTHR10209//PTHR10209:SF119 - OXIDOREDUCTASE, 2OG-FE II OXYGENASE FAMILY PROTEIN // SUBFAMILY NOT NAMED
Gobar.A01G001000.1	GhU1H1.A01G002300	R_I_72	R_C_0	7.31732	4.45773	2.86	2.86	1.17913e-16	#N/A	#N/A	#N/A	PF00230	PTHR19139,PTHR19139:SF152	KOG0223	0	K09872	GO:0016020,GO:0006810,GO:0005215	AT2G16850.1	PIP2;8,PIP3B	(1 of 9) PTHR19139//PTHR19139:SF152 - AQUAPORIN TRANSPORTER // AQUAPORIN PIP2-7
Gobar.A03G173900.1	GhU1H1.A03G174000	R_I_72	R_C_0	2.85818	0	2.86	2.86	0.00608523	#N/A	#N/A	#N/A	PF12609	PTHR33090	0	0	0	0	AT4G10265.1	0	(1 of 31) PF12609 - Wound-induced protein (DUF3774)
Gobar.A10G018100.1	GhU1H1.D10G018600	R_I_12	R_C_0	2.9067	0.051024	2.86	2.86	8.48178e-19	#N/A	#N/A	#N/A	PF01397,PF03936	PTHR31225,PTHR31225:SF9	0	4.2.3.46	K14173	GO:0016829,GO:0010333,GO:0008152,GO:0000287	AT3G25820.1	ATTPS-CIN,TPS-CIN	(1 of 2) K14173 - alpha-farnesene synthase (AFS1)
Gobar.D10G230400.1	GhU1H1.D10G217900	R_I_12	R_C_0	7.46412	4.60205	2.86	2.86	1.20927e-12	#N/A	#N/A	#N/A	PF00106	PTHR24322,PTHR24322:SF442	KOG1208	0	0	GO:0016491,GO:0008152	AT1G01800.1	0	(1 of 58) KOG1208 - Dehydrogenases with different specificities (related to short-chain alcohol dehydrogenases)
Gobar.D01G228300.1	GhU1H1.D01G217200	R_I_12	R_C_0	8.13217	5.26727	2.86	2.86	5.44263e-08	#N/A	#N/A	#N/A	PF01397,PF03936	PTHR31225,PTHR31225:SF15	0	4.2.3.13	K15803	GO:0016829,GO:0010333,GO:0008152,GO:0000287	AT5G23960.2	ATTPS21,TPS21	(1 of 15) K15803 - (-)-germacrene D synthase (GERD)
Gobar.A07G246600.1	GhU1H1.A07G253900	R_I_72	R_C_0	3.14714	0.296311	2.85	2.85	0.0105941	#N/A	#N/A	#N/A	PF03404,PF00174	PTHR19372,PTHR19372:SF8	KOG0535	1.8.3.1	0	GO:0055114,GO:0030151,GO:0016491,GO:0042128	AT3G01910.1	AT-SO,AtSO,SOX	(1 of 1) KOG0535 - Sulfite oxidase, molybdopterin-binding component
Gobar.A10G144300.1	GhU1H1.A10G141600	R_I_12	R_C_0	7.37863	4.53169	2.85	2.85	2.12496e-22	#N/A	#N/A	#N/A	PF00248	PTHR11732,PTHR11732:SF226	KOG1575	1.1.1.317	0	0	AT1G60710.1	ATB2	(1 of 6) PTHR11732//PTHR11732:SF226 - ALDO/KETO REDUCTASE // SUBFAMILY NOT NAMED
Gobar.A11G200400.1	GhU1H1.A11G203800	R_I_72	R_C_0	3.22897	0.377401	2.85	2.85	2.1787e-18	#N/A	#N/A	#N/A	PF07732,PF07731,PF00394	PTHR11709,PTHR11709:SF113	0	1.10.3.3	0	GO:0005507,GO:0055114,GO:0016491	AT2G23630.1	sks16	(1 of 4) PTHR11709//PTHR11709:SF113 - MULTI-COPPER OXIDASE // PECTINESTERASE LIKE PROTEIN-RELATED
Gobar.A12G029700.1	GhU1H1.A12G032500	R_I_72	R_C_0	3.77915	0.92524	2.85	2.85	1.00024e-18	#N/A	#N/A	#N/A	PF00067	PTHR24286,PTHR24286:SF76	0	0	K01723	GO:0055114,GO:0020037,GO:0016705,GO:0005506	AT5G42650.1	AOS,CYP74A,DDE2	(1 of 9) K01723 - hydroperoxide dehydratase (AOS)
Gobar.A13G100600.1	GhU1H1.A13G099400	R_I_72	R_C_0	3.89103	1.03984	2.85	2.85	0.000171127	#N/A	#N/A	#N/A	PF00394,PF07731,PF07732	PTHR11709,PTHR11709:SF9	0	1.10.3.2	K05909	GO:0055114,GO:0016491,GO:0005507	AT3G09220.1	LAC7	(1 of 11) PTHR11709:SF9 - LACCASE-7-RELATED
Gobar.D01G168300.1	#N/A	R_I_24	R_C_0	2.8502	0	2.85	2.85	0.0110233	#N/A	#N/A	#N/A	0	0	0	0	0	0	0	0	#N/A
Gobar.D04G006600.1	#N/A	R_I_72	R_C_0	2.852	0	2.85	2.85	6.31493e-26	#N/A	#N/A	#N/A	0	0	0	0	0	0	AT1G48720.1	0	#N/A
Gobar.D10G171800.1	GhU1H1.D10G164200	R_I_12	R_C_0	10.7413	7.88762	2.85	2.85	1.48203e-09	#N/A	#N/A	#N/A	0	0	0	0	0	0	0	0	#N/A
Gobar.A07G135500.1	GhU1H1.A07G135800	R_I_72	R_C_0	7.07481	4.23756	2.84	2.84	0.0176256	#N/A	#N/A	#N/A	PF04554	0	0	0	0	GO:0009664,GO:0005199	0	0	(1 of 6) PF04554 - Extensin-like region (Extensin_2)
Gobar.A02G020700.1	GhU1H1.D02G022900	R_I_12	R_C_0	3.36233	0.520045	2.84	2.84	5.05028e-14	#N/A	#N/A	#N/A	PF00201	PTHR11926,PTHR11926:SF98	0	2.4.1.271	K12338	GO:0016758,GO:0008152	AT4G15550.1	IAGLU	(1 of 5) K12338 - anthocyanidin 3-O-glucoside 5-O-glucosyltransferase (UGT75C1)
Gobar.A08G056800.1	GhU1H1.A08G058300	R_I_12	R_C_0	2.83754	0	2.84	2.84	4.61869e-15	#N/A	#N/A	#N/A	0	0	0	0	0	0	0	0	#N/A
Gobar.D12G303600.1	GhU1H1.D12G299200	R_I_12	R_C_0	5.64464	2.80818	2.84	2.84	0.00188288	#N/A	#N/A	#N/A	PF00484	PTHR11002,PTHR11002:SF18	KOG1578	4.2.1.1	K01673	GO:0008270,GO:0004089	AT5G14740.2	BETA CA2,CA18,CA2	(1 of 4) PTHR11002//PTHR11002:SF18 - CARBONIC ANHYDRASE // SUBFAMILY NOT NAMED
Gobar.A10G097000.1	GhU1H1.A10G096200	R_I_12	R_C_0	4.82604	1.98987	2.84	2.84	7.88301e-06	#N/A	#N/A	#N/A	0	PTHR34663	0	0	0	0	AT2G23270.1	0	#N/A
Gobar.A11G094500.1	GhU1H1.A11G095400	R_I_12	R_C_0	4.96227	2.13323	2.83	2.83	2.52114e-05	#N/A	#N/A	#N/A	0	PTHR33191	0	0	0	0	0	0	#N/A
Gobar.A12G153700.1	GhU1H1.A12G156100	R_I_72	R_C_0	3.58796	0.761285	2.83	2.83	0.0395758	#N/A	#N/A	#N/A	PF07690	PTHR23515,PTHR23515:SF3	0	0	K02575	GO:0055085,GO:0016021	AT1G12940.1	ATNRT2.5,NRT2.5	(1 of 13) K02575 - MFS transporter, NNP family, nitrate/nitrite transporter (NRT, narK, nrtP, nasA)
Gobar.A11G007000.1	GhU1H1.A11G006700	R_I_72	R_C_0	4.99621	2.16736	2.83	2.83	9.05752e-06	#N/A	#N/A	#N/A	PF04749	PTHR15907,PTHR15907:SF49	0	0	0	0	AT1G49030.1	0	(1 of 6) PTHR15907:SF49 - PROTEIN PLANT CADMIUM RESISTANCE 4-RELATED
Gobar.A12G265800.1	GhU1H1.A12G271900	R_I_12	R_C_0	2.89122	0.0621217	2.83	2.83	5.64406e-16	#N/A	#N/A	#N/A	PF03168	PTHR31852,PTHR31852:SF19	0	0	0	0	AT1G64065.1	0	(1 of 148) PF03168 - Late embryogenesis abundant protein (LEA_2)
Gobar.1Z071400.1	GhU1H1.A12G033000	R_I_12	R_C_0	9.87391	7.05284	2.82	2.82	8.18142e-21	#N/A	#N/A	#N/A	PF00188	PTHR10334,PTHR10334:SF223	KOG3017	0	K13449	0	AT2G14610.1	ATPR1,PR 1,PR1	(1 of 8) K13449 - pathogenesis-related protein 1 (PR1)
Gobar.A12G061400.1	GhU1H1.D12G062500	R_I_72	R_C_0	5.59804	2.77695	2.82	2.82	0.000853072	#N/A	#N/A	#N/A	PF02704	PTHR23201,PTHR23201:SF2	0	0	0	0	AT1G75750.1	GASA1	(1 of 6) PTHR23201:SF2 - GIBBERELLIN-REGULATED PROTEIN 1-RELATED
Gobar.D04G178200.1	GhU1H1.D04G173000	R_I_12	R_C_0	3.56255	0.740712	2.82	2.82	6.1511e-12	#N/A	#N/A	#N/A	PF01786	PTHR31803,PTHR31803:SF6	0	1.10.3.11	0	GO:0055114,GO:0009916	AT5G64210.1	AOX2	(1 of 10) 1.10.3.11 - Ubiquinol oxidase (non-electrogenic) / Ubiquinol oxidase
Gobar.D05G087600.1	GhU1H1.D05G089200	R_I_72	R_C_0	5.22335	2.40463	2.82	2.82	1.74011e-19	#N/A	#N/A	#N/A	PF12481,PF00733	PTHR11772,PTHR11772:SF13	0	6.3.5.4	K01953	GO:0006529,GO:0004066	AT3G47340.1	ASN1,AT-ASN1,DIN6	(1 of 12) K01953 - asparagine synthase (glutamine-hydrolysing) (asnB, ASNS)
Gobar.D05G106600.1	GhU1H1.D05G107300	R_I_12	R_C_0	7.56647	4.74953	2.82	2.82	2.00184e-10	#N/A	#N/A	#N/A	PF00194	PTHR18952,PTHR18952:SF111	KOG0382	4.2.1.1	K01674	0	AT1G08080.1	ACA7,ATACA7	(1 of 6) PTHR18952//PTHR18952:SF111 - CARBONIC ANHYDRASE // ALPHA CARBONIC ANHYDRASE 3
Gobar.D05G195500.1	GhU1H1.D05G192400	R_I_72	R_C_0	4.12251	1.29807	2.82	2.82	5.13976e-08	#N/A	#N/A	#N/A	PF03953,PF00091	PTHR11588,PTHR11588:SF97	0	2.4.2.1	K07375	GO:0003924,GO:0007017,GO:0005874	AT1G75780.1	TUB1	(1 of 17) PTHR11588//PTHR11588:SF97 - TUBULIN // TUBULIN BETA-4 CHAIN-RELATED
Gobar.D07G174400.1	GhU1H1.D07G168800	R_I_12	R_C_0	2.81844	0	2.82	2.82	0.00699689	#N/A	#N/A	#N/A	0	0	0	0	0	0	0	0	#N/A
Gobar.A05G318900.1	GhU1H1.A05G320100	R_I_72	R_C_0	5.6669	2.87833	2.79	2.79	0.0434881	#N/A	#N/A	#N/A	PF00394,PF07732,PF07731	PTHR11709,PTHR11709:SF80	0	1.10.3.2	0	GO:0055114,GO:0016491,GO:0005507	AT2G38080.1	ATLMCO4,IRX12,LAC4,LMCO4	(1 of 4) PTHR11709//PTHR11709:SF80 - MULTI-COPPER OXIDASE // SUBFAMILY NOT NAMED
Gobar.A11G340600.1	GhU1H1.A11G342200	R_I_72	R_C_0	4.15793	1.36793	2.79	2.79	0.001558	#N/A	#N/A	#N/A	0	PTHR33659	0	0	0	0	0	0	#N/A
Gobar.D01G236300.1	GhU1H1.D01G224700	R_I_12	R_C_0	5.10157	2.30743	2.79	2.79	6.84691e-28	#N/A	#N/A	#N/A	PF06404	PTHR33285,PTHR33285:SF2	0	0	0	GO:0008283,GO:0008083,GO:0005576	AT3G44735.2	ATPSK3,PSK1,PSK3	(1 of 7) PTHR33285//PTHR33285:SF2 - FAMILY NOT NAMED // PHYTOSULFOKINES 6-RELATED
Gobar.D02G164200.1	GhU1H1.D02G157900	R_I_72	R_C_0	9.53052	6.73556	2.79	2.79	1.41022e-11	#N/A	#N/A	#N/A	PF10604	PTHR31907,PTHR31907:SF4	0	0	0	0	AT1G70830.1	MLP28	(1 of 9) PTHR31907:SF4 - MLP-LIKE PROTEIN 165-RELATED
Gobar.D10G170600.1	#N/A	R_I_24	R_C_0	2.78618	0	2.79	2.79	0.0130164	#N/A	#N/A	#N/A	0	0	0	0	0	0	0	0	#N/A
Gobar.D11G111600.1	GhU1H1.D11G110500	R_I_12	R_C_0	3.24823	0.459432	2.79	2.79	2.60161e-10	#N/A	#N/A	#N/A	PF14226,PF03171	PTHR10209,PTHR10209:SF196	KOG0143	1.14.11.9	0	GO:0055114,GO:0016491	AT4G10490.1	0	(1 of 4) PTHR10209:SF196 - F3H7.17 PROTEIN
Gobar.D12G177300.1	GhU1H1.D12G171500	R_I_72	R_C_0	3.63668	0.84318	2.79	2.79	0.000176532	#N/A	#N/A	#N/A	PF00141	PTHR31235	0	1.11.1.7	K00430	GO:0055114,GO:0020037,GO:0006979,GO:0004601	AT3G01190.1	0	(1 of 158) K00430 - peroxidase (E1.11.1.7)
Gobar.A12G173700.1	GhU1H1.A12G176400	R_I_72	R_C_0	5.35748	2.57628	2.78	2.78	2.44439e-05	#N/A	#N/A	#N/A	PF00445	PTHR11240,PTHR11240:SF19	KOG1642	3.1.27.1	K01166	GO:0033897,GO:0003723	AT1G26820.1	RNS3	(1 of 4) PTHR11240:SF19 - F7A19.32 PROTEIN-RELATED
Gobar.D02G038600.1	GhU1H1.D02G040000	R_I_12	R_C_0	10.295	7.51621	2.78	2.78	4.46959e-09	#N/A	#N/A	#N/A	PF00043,PF13417	PTHR11260,PTHR11260:SF227	KOG0406	2.5.1.18	K00799	GO:0005515	AT2G29420.1	ATGSTU7,GST25,GSTU7	(1 of 25) PTHR11260//PTHR11260:SF227 - GLUTATHIONE S-TRANSFERASE, GST, SUPERFAMILY, GST DOMAIN CONTAINING // SUBFAMILY NOT NAMED
Gobar.D03G171200.1	GhU1H1.D03G162300	R_I_12	R_C_0	2.77695	0	2.78	2.78	0.00407043	#N/A	#N/A	#N/A	0	PTHR33320,PTHR33320:SF7	0	0	0	0	AT5G57123.1	0	#N/A
Gobar.D04G197300.1	GhU1H1.D04G191000	R_I_12	R_C_0	4.68302	1.90612	2.78	2.78	4.72496e-08	#N/A	#N/A	#N/A	PF02298	PTHR33021,PTHR33021:SF61	0	0	0	GO:0009055	AT2G02850.1	ARPN	(1 of 134) PF02298 - Plastocyanin-like domain (Cu_bind_like)
Gobar.D05G314800.1	GhU1H1.D05G309800	R_I_72	R_C_0	4.1061	1.32769	2.78	2.78	2.16821e-08	#N/A	#N/A	#N/A	PF00076	PTHR24012,PTHR24012:SF421	KOG0149	0	0	GO:0003676	AT3G54770.1	0	(1 of 24) KOG0149 - Predicted RNA-binding protein SEB4 (RRM superfamily)
Gobar.D12G187600.1	GhU1H1.D12G182200	R_I_72	R_C_0	2.78325	0	2.78	2.78	0.00439243	#N/A	TF_bHLH	#N/A	PF00010	PTHR12565,PTHR12565:SF148	0	0	0	GO:0046983	AT3G28857.1	0	(1 of 10) PTHR12565//PTHR12565:SF148 - STEROL REGULATORY ELEMENT-BINDING PROTEIN // PROTEIN BANQUO 3
Gobar.D06G201900.1	GhU1H1.A06G177300	R_I_24	R_C_0	3.36093	0.580145	2.78	2.78	2.93118e-11	#N/A	#N/A	#N/A	PF05922,PF00082	PTHR10795,PTHR10795:SF348	0	3.4.21.25	0	GO:0006508,GO:0004252	AT5G59100.1	0	(1 of 18) PTHR10795//PTHR10795:SF348 - PROPROTEIN CONVERTASE SUBTILISIN/KEXIN // SUBFAMILY NOT NAMED
Gobar.A06G019500.1	GhU1H1.A06G018200	R_I_12	R_C_0	2.76808	0	2.77	2.77	1.25609e-20	#N/A	#N/A	#N/A	PF13202	PTHR10891,PTHR10891:SF575	0	0	0	GO:0005509	AT2G43290.1	MSS3	(1 of 12) PTHR10891//PTHR10891:SF575 - EF-HAND CALCIUM-BINDING DOMAIN CONTAINING PROTEIN // SUBFAMILY NOT NAMED
Gobar.A07G096900.1	GhU1H1.A07G098300	R_I_72	R_C_0	4.48156	1.71282	2.77	2.77	0.012519	#N/A	#N/A	#N/A	0	0	0	0	0	0	0	0	#N/A
Gobar.A13G007700.1	GhU1H1.A13G008600	R_I_12	R_C_0	5.24184	2.47223	2.77	2.77	1.4777e-25	#N/A	#N/A	#N/A	0	PTHR33599,PTHR33599:SF4	0	0	0	0	0	0	(1 of 1) PTHR33599//PTHR33599:SF4 - FAMILY NOT NAMED // GB|AAF01528.1
Gobar.D01G080800.1	GhU1H1.D01G078300	R_I_12	R_C_0	6.27337	3.50665	2.77	2.77	2.77103e-07	#N/A	#N/A	#N/A	PF00201	PTHR11926,PTHR11926:SF248	KOG1192	0	0	GO:0016758,GO:0008152	AT2G36800.1	DOGT1,UGT73C5	(1 of 29) PTHR11926//PTHR11926:SF248 - GLUCOSYL/GLUCURONOSYL TRANSFERASES // UDP-GLYCOSYLTRANSFERASE 73C7
Gobar.A13G172600.1	GhU1H1.D13G176100	R_I_12	R_C_0	3.05294	0.27858	2.77	2.77	0.0345574	#N/A	#N/A	#N/A	PF14226,PF03171	PTHR10209,PTHR10209:SF96	KOG0143	0	0	GO:0055114,GO:0016491	AT1G55290.1	0	(1 of 17) PTHR10209:SF96 - 1-AMINOCYCLOPROPANE-1-CARBOXYLATE OXIDASE-LIKE PROTEIN-RELATED
Gobar.D11G358300.1	GhU1H1.D11G348000	R_I_12	R_C_0	2.77273	0	2.77	2.77	0.00568489	#N/A	#N/A	#N/A	0	PTHR38928	0	0	0	0	0	0	#N/A
Gobar.A07G167700.1	GhU1H1.A07G169100	R_I_12	R_C_0	3.01436	0.258217	2.76	2.76	1.69226e-07	#N/A	#N/A	#N/A	PF00544	PTHR31683,PTHR31683:SF20	0	4.2.2.2	K01728	0	AT4G13710.1	0	(1 of 10) PTHR31683:SF20 - PECTATE LYASE 1-RELATED
Gobar.A01G175300.1	GhU1H1.D09G020000	R_I_12	R_C_0	2.83714	0.0758749	2.76	2.76	1.11094e-10	#N/A	#N/A	#N/A	PF03018	PTHR21495,PTHR21495:SF15	0	0	0	0	AT4G38700.1	0	(1 of 67) PTHR21495//PTHR21495:SF15 - NUCLEOPORIN-RELATED // DIRIGENT PROTEIN 15-RELATED
Gobar.A04G015000.1	GhU1H1.A04G013700	R_I_72	R_C_0	4.05736	1.30042	2.76	2.76	3.41448e-05	#N/A	#N/A	#N/A	PF04885	PTHR33227,PTHR33227:SF5	0	0	0	0	AT1G50720.1	0	(1 of 4) PTHR33227//PTHR33227:SF5 - FAMILY NOT NAMED // STIG1 LIKE PROTEIN-RELATED
Gobar.A10G199700.1	GhU1H1.A10G197100	R_I_72	R_C_0	5.51538	2.75467	2.76	2.76	0.000411494	#N/A	#N/A	#N/A	PF00026	PTHR13683,PTHR13683:SF258	KOG1339	3.4.23.12	0	GO:0006508,GO:0004190	AT5G07030.1	0	(1 of 7) PTHR13683//PTHR13683:SF258 - ASPARTYL PROTEASES // ASPARTYL PROTEASE FAMILY PROTEIN-RELATED
Gobar.A13G106600.1	GhU1H1.A13G104600	R_I_72	R_C_0	7.46036	4.69677	2.76	2.76	7.56473e-11	#N/A	#N/A	#N/A	PF00141	PTHR31235,PTHR31235:SF39	0	1.11.1.7	0	GO:0055114,GO:0020037,GO:0006979,GO:0004601	AT1G05260.1	RCI3,RCI3A	(1 of 8) PTHR31235:SF39 - PEROXIDASE 3-RELATED
Gobar.D08G048100.1	GhU1H1.D08G049000	R_I_12	R_C_0	3.39726	0.635058	2.76	2.76	1.09628e-05	#N/A	#N/A	#N/A	PF00141	PTHR31235	0	1.11.1.7	K00430	GO:0055114,GO:0020037,GO:0006979,GO:0004601	AT1G05260.1	RCI3,RCI3A	(1 of 158) K00430 - peroxidase (E1.11.1.7)
Gobar.A04G009200.1	GhU1H1.D05G421300	R_I_72	R_C_0	8.6707	5.91793	2.75	2.75	2.91622e-07	#N/A	#N/A	#N/A	PF03018	PTHR21495,PTHR21495:SF15	0	0	0	0	AT2G21110.1	0	(1 of 67) PTHR21495//PTHR21495:SF15 - NUCLEOPORIN-RELATED // DIRIGENT PROTEIN 15-RELATED
Gobar.A04G010400.1	GhU1H1.A04G008800	R_I_72	R_C_0	4.92277	2.176	2.75	2.75	1.30211e-07	#N/A	#N/A	#N/A	0	PTHR22814,PTHR22814:SF34	KOG1603	0	0	0	AT3G20180.1	0	(1 of 168) KOG1603 - Copper chaperone
Gobar.A05G164000.1	GhU1H1.D10G034900	R_I_72	R_C_0	2.7536	0	2.75	2.75	0.00401906	#N/A	#N/A	#N/A	0	PTHR33869,PTHR33869:SF1	0	0	0	0	AT2G31085.1	CLE6	(1 of 2) PTHR33869:SF1 - CLAVATA3/ESR (CLE)-RELATED PROTEIN 1-RELATED
Gobar.A11G041600.1	GhU1H1.A11G041500	R_I_12	R_C_0	2.81885	0.0731347	2.75	2.75	2.31897e-11	#N/A	#N/A	#N/A	PF13833,PF13499	PTHR10891,PTHR10891:SF621	KOG0027	0	0	0	AT1G76650.3	CML38	(1 of 5) PTHR10891//PTHR10891:SF621 - EF-HAND CALCIUM-BINDING DOMAIN CONTAINING PROTEIN // SUBFAMILY NOT NAMED
Gobar.D03G132000.1	GhU1H1.D03G122200	R_I_72	R_C_0	4.58358	1.83147	2.75	2.75	0.0202907	#N/A	#N/A	#N/A	0	PTHR33919,PTHR33919:SF2	0	0	0	0	AT5G07330.1	0	#N/A
Gobar.D07G099100.1	GhU1H1.D07G098100	R_I_72	R_C_0	4.40769	1.65673	2.75	2.75	0.0186778	#N/A	#N/A	#N/A	0	0	0	0	0	0	0	0	#N/A
Gobar.A12G112000.1	GhU1H1.A12G114200	R_I_12	R_C_0	4.23978	1.48697	2.75	2.75	3.0239e-09	#N/A	#N/A	#N/A	PF00168	PTHR32246,PTHR32246:SF20	0	0	0	GO:0005515	AT2G45760.1	BAL,BAP2	(1 of 5) PTHR32246:SF20 - BON1-ASSOCIATED PROTEIN 1-RELATED
Gobar.A05G217000.1	GhU1H1.A05G218900	R_I_12	R_C_0	9.58889	6.85127	2.74	2.74	1.03305e-23	#N/A	#N/A	#N/A	0	PTHR32487,PTHR32487:SF0	0	1.3.1.3	0	0	AT4G24220.1	AWI31,VEP1	(1 of 13) 1.3.1.3 - Delta(4)-3-oxosteroid 5-beta-reductase / Testosterone 5-beta-reductase
Gobar.A06G116000.1	GhU1H1.D06G121500	R_I_72	R_C_0	4.51954	1.77568	2.74	2.74	4.36467e-09	#N/A	#N/A	#N/A	PF13499	PTHR10891,PTHR10891:SF589	0	0	0	0	AT5G44460.1	CML43	(1 of 3) PTHR10891:SF589 - CALCIUM-BINDING PROTEIN CML42-RELATED
Gobar.A11G184500.1	GhU1H1.A11G185200	R_I_12	R_C_0	3.38791	0.648005	2.74	2.74	4.02144e-18	#N/A	#N/A	#N/A	PF00179	PTHR24068	KOG0417	6.3.2.19	K06689	0	AT1G64230.1	UBC28	(1 of 35) K06689 - ubiquitin-conjugating enzyme E2 D/E (UBE2D_E, UBC4, UBC5)
Gobar.A06G014400.1	GhU1H1.D06G014500	R_I_24	R_C_0	4.59192	1.85718	2.73	2.73	5.10394e-27	#N/A	#N/A	#N/A	PF00067	PTHR24286,PTHR24286:SF50	0	4.2.1.92	0	GO:0055114,GO:0020037,GO:0016705,GO:0005506	AT5G42650.1	AOS,CYP74A,DDE2	(1 of 8) 4.2.1.92 - Hydroperoxide dehydratase / Hydroperoxide isomerase
Gobar.A08G175600.1	GhU1H1.A08G178100	R_I_72	R_C_0	4.5036	1.77062	2.73	2.73	3.57517e-10	#N/A	#N/A	#N/A	0	0	0	0	0	0	0	0	#N/A
Gobar.A01G068500.1	GhU1H1.A01G068400	R_I_24	R_C_0	3.95671	1.22712	2.73	2.73	0.00663273	#N/A	#N/A	#N/A	0	0	0	0	0	0	0	0	#N/A
Gobar.A06G058300.1	GhU1H1.D06G058800	R_I_72	R_C_0	3.24853	0.520045	2.73	2.73	1.06681e-12	#N/A	#N/A	#N/A	PF02458	PTHR31625,PTHR31625:SF2	0	0	0	GO:0016747	AT1G03940.1	0	(1 of 14) PTHR31625:SF2 - COUMAROYL-COA:ANTHOCYANIDIN 3-O-GLUCOSIDE-6''-O-COUMAROYLTRANSFERASE 1-RELATED
Gobar.A13G188800.1	GhU1H1.A13G188000	R_I_24	R_C_0	2.73031	0	2.73	2.73	1.39517e-13	#N/A	#N/A	#N/A	0	PTHR33592,PTHR33592:SF2	0	0	0	0	AT2G31345.1	0	#N/A
Gobar.D05G139300.1	GhU1H1.A05G141500	R_I_12	R_C_0	4.10953	1.38294	2.73	2.73	0.00123969	#N/A	#N/A	#N/A	PF06888	PTHR20889,PTHR20889:SF4	KOG3120	3.6.1.1,3.1.3.75	K13248	GO:0016791,GO:0008152	AT1G17710.1	0	(1 of 10) K13248 - pyridoxal phosphate phosphatase PHOSPHO2 (PHOSPHO2)
Gobar.A09G223600.1	GhU1H1.A09G231700	R_I_12	R_C_0	4.58472	1.85997	2.72	2.72	1.29754e-06	#N/A	#N/A	#N/A	PF00182	PTHR22595,PTHR22595:SF61	KOG4742	3.2.1.14	K01183	GO:0016998,GO:0006032,GO:0004568	AT3G54420.1	ATCHITIV,ATEP3,CHIV,EP3	(1 of 10) PTHR22595//PTHR22595:SF61 - CHITINASE-RELATED // SUBFAMILY NOT NAMED
Gobar.A03G010400.1	GhU1H1.A03G009300	R_I_12	R_C_0	4.13685	1.41359	2.72	2.72	5.88818e-11	#N/A	#N/A	#N/A	PF14577,PF14576	PTHR33232	0	0	0	0	AT3G01680.1	0	(1 of 30) PF14576//PF14577 - Sieve element occlusion N-terminus (SEO_N) // Sieve element occlusion C-terminus (SEO_C)
Gobar.A12G077800.1	GhU1H1.A12G080600	R_I_72	R_C_0	6.45784	3.73422	2.72	2.72	9.45134e-08	#N/A	#N/A	#N/A	0	PTHR37209,PTHR37209:SF2	0	0	0	0	AT4G37450.1	AGP18,ATAGP18	(1 of 5) PTHR37209//PTHR37209:SF2 - FAMILY NOT NAMED // LYSINE-RICH ARABINOGALACTAN PROTEIN 17-RELATED
Gobar.D10G251500.1	GhU1H1.D10G239600	R_I_12	R_C_0	7.14311	4.42237	2.72	2.72	0.0160632	#N/A	#N/A	#N/A	PF13606,PF13637	PTHR24128,PTHR24128:SF24	KOG4412	0	0	GO:0005515	AT4G10720.1	0	(1 of 1) PF13606//PF13637 - Ankyrin repeat (Ank_3) // Ankyrin repeats (many copies) (Ank_4)
Gobar.A12G221500.1	GhU1H1.A12G226700	R_I_12	R_C_0	3.14454	0.421156	2.72	2.72	2.73304e-08	#N/A	#N/A	#N/A	PF03330,PF01357	PTHR31692,PTHR31692:SF2	0	0	0	0	AT4G17030.1	AT-EXPR,ATEXLB1,ATEXPR1,ATHEXP BETA 3.1,EXLB1,EXPR	(1 of 96) PF01357//PF03330 - Pollen allergen (Pollen_allerg_1) // Rare lipoprotein A (RlpA)-like double-psi beta-barrel (DPBB_1)
Gobar.A12G236800.1	GhU1H1.A12G242400	R_I_24	R_C_0	5.26592	2.54201	2.72	2.72	0.00734603	#N/A	#N/A	#N/A	PF00314	PTHR31048,PTHR31048:SF19	0	0	0	0	AT4G11650.1	ATOSM34,OSM34	(1 of 5) PTHR31048//PTHR31048:SF19 - FAMILY NOT NAMED // OSMOTIN-LIKE PROTEIN OSM34
Gobar.D01G053600.1	GhU1H1.D01G053900	R_I_12	R_C_0	3.41805	0.695103	2.72	2.72	3.11734e-06	#N/A	#N/A	#N/A	PF08276,PF01453	PTHR32444,PTHR32444:SF10	0	0	0	0	AT1G78830.1	0	(1 of 2) PTHR32444//PTHR32444:SF10 - FAMILY NOT NAMED // D-MANNOSE BINDING LECTIN PROTEIN WITH APPLE-LIKE CARBOHYDRATE-BINDING DOMAIN
Gobar.D03G064700.1	GhU1H1.D03G062600	R_I_72	R_C_0	8.40956	5.6872	2.72	2.72	3.10456e-07	#N/A	#N/A	#N/A	PF00230	PTHR19139,PTHR19139:SF99	KOG0223	0	K09873	GO:0016020,GO:0006810,GO:0005215	AT3G16240.1	AQP1,ATTIP2;1,DELTA-TIP,DELTA-TIP1,TIP2;1	(1 of 2) PTHR19139//PTHR19139:SF99 - AQUAPORIN TRANSPORTER // AQUAPORIN TIP2-1
Gobar.A03G135800.1	GhU1H1.A03G136300	R_I_12	R_C_0	4.60893	1.90227	2.71	2.71	1.47011e-15	#N/A	#N/A	#N/A	PF14009	PTHR33148,PTHR33148:SF3	0	0	0	0	AT2G01340.1	At17.1	(1 of 106) PF14009 - Domain of unknown function (DUF4228) (DUF4228)
Gobar.D01G151500.1	GhU1H1.D01G146900	R_I_72	R_C_0	3.60893	0.902267	2.71	2.71	1.85277e-05	#N/A	#N/A	#N/A	PF04535	PTHR11615,PTHR11615:SF116	0	0	0	0	AT3G11550.1	0	(1 of 17) PTHR11615:SF116 - CASPARIAN STRIP MEMBRANE PROTEIN 1-RELATED
Gobar.A11G114000.1	GhU1H1.D11G115200	R_I_72	R_C_0	3.18872	0.483364	2.71	2.71	1.02566e-14	#N/A	#N/A	#N/A	PF03330,PF01357	PTHR31867	0	0	0	0	AT4G01630.1	ATEXP17,ATEXPA17,ATHEXP ALPHA 1.13,EXPA17	(1 of 96) PF01357//PF03330 - Pollen allergen (Pollen_allerg_1) // Rare lipoprotein A (RlpA)-like double-psi beta-barrel (DPBB_1)
Gobar.D03G121700.1	GhU1H1.D03G112500	R_I_72	R_C_0	3.12052	0.414677	2.71	2.71	1.20504e-06	#N/A	#N/A	#N/A	PF04043	PTHR31080,PTHR31080:SF15	0	3.1.1.11	0	GO:0004857	AT5G51520.1	0	(1 of 261) 3.1.1.11 - Pectinesterase / Pectin methylesterase
Gobar.D08G047900.1	GhU1H1.D08G049000	R_I_12	R_C_0	3.26799	0.558757	2.71	2.71	0.00883882	#N/A	#N/A	#N/A	PF00141	PTHR31235	0	1.11.1.7	K00430	GO:0055114,GO:0020037,GO:0006979,GO:0004601	AT1G05260.1	RCI3,RCI3A	(1 of 158) K00430 - peroxidase (E1.11.1.7)
Gobar.D07G189300.1	GhU1H1.D07G184800	R_I_12	R_C_0	5.01636	2.30568	2.71	2.71	4.04742e-07	#N/A	#N/A	#N/A	PF03188,PF04526	PTHR23130,PTHR23130:SF80	KOG4293	0	0	GO:0016021	AT5G35735.1	0	(1 of 10) PTHR23130//PTHR23130:SF80 - FAMILY NOT NAMED // AUXIN-INDUCED IN ROOT CULTURES PROTEIN 12
Gobar.D08G196300.1	GhU1H1.D08G186600	R_I_12	R_C_0	3.55324	0.843984	2.71	2.71	9.0871e-16	#N/A	#N/A	#N/A	PF03330,PF01357	PTHR31692,PTHR31692:SF2	0	0	0	0	AT4G17030.1	AT-EXPR,ATEXLB1,ATEXPR1,ATHEXP BETA 3.1,EXLB1,EXPR	(1 of 96) PF01357//PF03330 - Pollen allergen (Pollen_allerg_1) // Rare lipoprotein A (RlpA)-like double-psi beta-barrel (DPBB_1)
Gobar.D13G198700.1	#N/A	R_I_24	R_C_0	2.7062	0	2.71	2.71	6.81717e-09	#N/A	#N/A	#N/A	0	0	0	0	0	0	0	0	#N/A
Gobar.1Z040200.1	GhU1H1.A09G242400	R_I_72	R_C_0	7.94544	5.24641	2.7	2.7	0.0110694	#N/A	#N/A	#N/A	PF00504	PTHR14154,PTHR14154:SF5	0	0	0	0	AT3G22840.1	ELIP,ELIP1	(1 of 4) PTHR14154//PTHR14154:SF5 - UPF0041 BRAIN PROTEIN 44-RELATED // EARLY LIGHT-INDUCED PROTEIN 1, CHLOROPLASTIC-RELATED
Gobar.A04G110600.1	GhU1H1.A04G108700	R_I_12	R_C_0	7.15921	4.45431	2.7	2.7	8.74217e-15	#N/A	#N/A	#N/A	PF01680	PTHR31829	0	4.3.3.6	K06215	GO:0042823,GO:0042819	AT5G01410.1	ATPDX1,ATPDX1.3,PDX1,PDX1.3,RSR4	(1 of 10) K06215 - pyridoxal 5'-phosphate synthase pdxS subunit (pdxS, pdx1)
Gobar.A10G197200.1	GhU1H1.A10G194300	R_I_72	R_C_0	5.67081	2.9692	2.7	2.7	3.82863e-05	#N/A	#N/A	#N/A	PF00191	PTHR10502,PTHR10502:SF113	KOG0819	0	K17099	GO:0005544,GO:0005509	AT5G12380.1	ANNAT8	(1 of 8) K17099 - annexin A13 (ANXA13)
Gobar.D04G018200.1	GhU1H1.D04G019600	R_I_72	R_C_0	4.44029	1.74373	2.7	2.7	0.0004457	#N/A	#N/A	#N/A	PF00685	PTHR11783,PTHR11783:SF72	KOG1584	0	0	GO:0008146	AT5G07010.1	ATST2A,ST2A	(1 of 5) PTHR11783//PTHR11783:SF72 - SULFOTRANSFERASE SULT // SUBFAMILY NOT NAMED
Gobar.D05G019500.1	GhU1H1.D05G018700	R_I_12	R_C_0	3.8473	1.14796	2.7	2.7	1.86642e-06	#N/A	#N/A	#N/A	PF00641	PTHR23111,PTHR23111:SF41	0	0	0	GO:0008270	AT2G26695.1	0	(1 of 6) PTHR23111//PTHR23111:SF41 - ZINC FINGER PROTEIN // SUBFAMILY NOT NAMED
Gobar.D10G105700.1	GhU1H1.D10G104000	R_I_12	R_C_0	5.13397	2.43029	2.7	2.7	3.26407e-10	#N/A	#N/A	#N/A	0	PTHR34663	0	0	0	0	AT2G23270.1	0	#N/A
Gobar.D12G223500.1	GhU1H1.A12G212900	R_I_12	R_C_0	5.75772	3.0545	2.7	2.7	7.87085e-13	#N/A	#N/A	#N/A	PF00011	PTHR11527,PTHR11527:SF95	KOG0710	0	K13993	0	AT4G25200.1	ATHSP23.6-MITO,HSP23.6-MITO	(1 of 2) PTHR11527//PTHR11527:SF95 - SMALL HEAT-SHOCK PROTEIN HSP20 FAMILY // 23.5 KDA HEAT SHOCK PROTEIN, MITOCHONDRIAL-RELATED
Gobar.D08G080500.1	GhU1H1.D08G078600	R_I_72	R_C_0	7.34608	4.64339	2.7	2.7	0.00101139	#N/A	#N/A	#N/A	PF14543,PF14541	PTHR13683,PTHR13683:SF379	KOG1339	3.4.23.12	0	GO:0006508,GO:0004190	AT1G03220.1	0	(1 of 6) PTHR13683//PTHR13683:SF379 - ASPARTYL PROTEASES // ASPARTYL PROTEASE-LIKE PROTEIN
Gobar.D11G274900.1	GhU1H1.D11G266000	R_I_72	R_C_0	4.60277	1.90497	2.7	2.7	3.20758e-07	#N/A	#N/A	#N/A	PF07883	PTHR31238,PTHR31238:SF42	0	0	0	0	AT5G39110.1	0	(1 of 27) PTHR31238//PTHR31238:SF42 - FAMILY NOT NAMED // GERMIN-LIKE PROTEIN SUBFAMILY 1 MEMBER 10-RELATED
Gobar.D12G119500.1	GhU1H1.D12G115500	R_I_12	R_C_0	4.64062	1.94298	2.7	2.7	1.03015e-13	#N/A	#N/A	#N/A	PF00168	PTHR32246,PTHR32246:SF20	0	0	0	GO:0005515	AT2G45760.1	BAL,BAP2	(1 of 5) PTHR32246:SF20 - BON1-ASSOCIATED PROTEIN 1-RELATED
Gobar.D08G010400.1	GhU1H1.D08G011400	R_I_72	R_C_0	4.587	1.89491	2.69	2.69	0.0067053	#N/A	#N/A	#N/A	PF04535	PTHR11615,PTHR11615:SF116	0	0	0	0	AT2G27370.1	0	(1 of 17) PTHR11615:SF116 - CASPARIAN STRIP MEMBRANE PROTEIN 1-RELATED
Gobar.A05G095700.1	GhU1H1.A05G096300	R_I_72	R_C_0	4.81906	2.12862	2.69	2.69	1.32697e-09	#N/A	#N/A	#N/A	PF00011	PTHR11527,PTHR11527:SF158	KOG0710	0	K13993	0	AT1G53540.1	0	(1 of 49) K13993 - HSP20 family protein (HSP20)
Gobar.A08G044800.1	GhU1H1.A08G046200	R_I_24	R_C_0	5.0488	2.35727	2.69	2.69	5.36455e-09	#N/A	#N/A	#N/A	PF00141	PTHR31235	0	1.11.1.7	K00430	GO:0055114,GO:0020037,GO:0006979,GO:0004601	AT4G11290.1	0	(1 of 158) K00430 - peroxidase (E1.11.1.7)
Gobar.A08G050000.1	GhU1H1.A08G051500	R_I_72	R_C_0	3.54288	0.848798	2.69	2.69	9.4559e-05	#N/A	#N/A	#N/A	PF07690	PTHR23500,PTHR23500:SF62	KOG0254	0	0	GO:0055085,GO:0016021	AT5G18840.1	0	(1 of 25) PTHR23500:SF62 - SUGAR TRANSPORTER ERD6-LIKE 14-RELATED
Gobar.A08G090400.1	GhU1H1.A08G093000	R_I_72	R_C_0	6.81788	4.12796	2.69	2.69	8.89479e-05	#N/A	#N/A	#N/A	PF00141	PTHR31517,PTHR31517:SF10	0	1.11.1.7	K00430	GO:0055114,GO:0020037,GO:0006979,GO:0004601	AT2G18980.1	0	(1 of 4) PTHR31517//PTHR31517:SF10 - FAMILY NOT NAMED // PEROXIDASE 16-RELATED
Gobar.A10G210900.1	GhU1H1.A10G208200	R_I_12	R_C_0	6.01846	3.32841	2.69	2.69	7.0227e-23	#N/A	#N/A	#N/A	PF00917	0	KOG1987	3.4.19.12	0	GO:0005515	AT5G06600.3	UBP12	(1 of 36) KOG1987 - Speckle-type POZ protein SPOP and related proteins with TRAF, MATH and BTB/POZ domains
Gobar.A12G194200.1	GhU1H1.A12G197500	R_I_12	R_C_0	3.74502	1.05172	2.69	2.69	2.23707e-06	#N/A	TF_bZIP	#N/A	PF00170	PTHR22952,PTHR22952:SF214	0	0	0	GO:0043565,GO:0006355,GO:0003700	AT5G60830.1	AtbZIP70,bZIP70	(1 of 2) PTHR22952:SF214 - BASIC LEUCINE-ZIPPER 70-RELATED
Gobar.D02G050400.1	GhU1H1.A02G045300	R_I_12	R_C_0	6.3777	3.6912	2.69	2.69	6.31797e-16	#N/A	#N/A	#N/A	0	0	0	0	0	0	0	0	#N/A
Gobar.D10G185900.1	GhU1H1.D10G177400	R_I_72	R_C_0	3.63297	0.952334	2.68	2.68	1.06684e-06	#N/A	#N/A	#N/A	PF04535	PTHR11615,PTHR11615:SF150	0	0	0	0	AT4G15630.1	0	(1 of 6) PTHR11615//PTHR11615:SF150 - NITRATE, FROMATE, IRON DEHYDROGENASE // SUBFAMILY NOT NAMED
Gobar.A08G020200.1	GhU1H1.A08G022100	R_I_24	R_C_0	6.59492	3.91342	2.68	2.68	0.000134031	#N/A	#N/A	#N/A	PF01764	PTHR31828,PTHR31828:SF1	KOG4569	0	0	GO:0006629	AT4G18550.1	0	(1 of 9) PTHR31828:SF1 - PHOSPHOLIPASE A1-IIALPHA-RELATED
Gobar.A11G083200.1	GhU1H1.A11G083700	R_I_72	R_C_0	5.7049	3.02467	2.68	2.68	8.70011e-14	#N/A	#N/A	#N/A	PF03953,PF00091	PTHR11588,PTHR11588:SF48	0	0	K07374	GO:0003924,GO:0007017,GO:0005874	AT5G19770.1	TUA3	(1 of 17) PTHR11588:SF48 - TUBULIN ALPHA-1 CHAIN-RELATED
Gobar.D12G296400.1	GhU1H1.D12G292300	R_I_72	R_C_0	3.80519	1.12168	2.68	2.68	0.000411679	#N/A	#N/A	#N/A	PF04577	PTHR20961,PTHR20961:SF5	KOG4698	0	0	GO:0016757	AT3G18180.1	0	(1 of 11) PTHR20961//PTHR20961:SF5 - GLYCOSYLTRANSFERASE // GENOMIC DNA, CHROMOSOME 3, P1 CLONE: MRC8
Gobar.A09G198500.1	GhU1H1.A09G205500	R_I_12	R_C_0	6.01672	3.35007	2.67	2.67	1.32638e-06	#N/A	#N/A	#N/A	PF01053	PTHR11808,PTHR11808:SF55	KOG0053	4.4.1.11	0	GO:0030170	AT1G64660.1	ATMGL,MGL	(1 of 9) 4.4.1.11 - Methionine gamma-lyase / Methionine lyase
Gobar.A03G164300.1	GhU1H1.D02G190400	R_I_12	R_C_0	4.98053	2.30976	2.67	2.67	2.91568e-28	#N/A	#N/A	#N/A	PF02893	PTHR31969,PTHR31969:SF3	0	0	0	0	AT5G13200.1	0	(1 of 4) PTHR31969//PTHR31969:SF3 - FAMILY NOT NAMED // GEM-LIKE PROTEIN 5
Gobar.A06G100700.1	GhU1H1.D06G105400	R_I_72	R_C_0	3.67931	1.00648	2.67	2.67	3.83251e-08	#N/A	#N/A	#N/A	PF00230	PTHR19139,PTHR19139:SF143	KOG0223	0	K09873	GO:0016020,GO:0006810,GO:0005215	AT2G25810.1	TIP4;1	(1 of 2) PTHR19139//PTHR19139:SF143 - AQUAPORIN TRANSPORTER // SUBFAMILY NOT NAMED
Gobar.A07G128500.1	GhU1H1.D07G127900	R_I_72	R_C_0	6.26658	3.5955	2.67	2.67	1.2627e-06	#N/A	#N/A	#N/A	PF06830	PTHR31656,PTHR31656:SF8	0	0	0	0	AT5G60520.1	0	(1 of 13) PF06830 - Root cap (Root_cap)
Gobar.D11G216700.1	GhU1H1.D11G212900	R_I_12	R_C_0	5.68544	3.01828	2.67	2.67	5.20101e-07	#N/A	#N/A	#N/A	PF00067	PTHR24298,PTHR24298:SF61	0	1.14.13.89	0	GO:0055114,GO:0020037,GO:0016705,GO:0005506	AT4G37370.1	CYP81D8	(1 of 11) PTHR24298//PTHR24298:SF61 - FAMILY NOT NAMED // CYTOCHROME P450 81D1-RELATED
Gobar.D13G143600.1	GhU1H1.D13G138700	R_I_72	R_C_0	6.28806	3.61671	2.67	2.67	3.09112e-08	#N/A	#N/A	#N/A	PF00581	PTHR12231	KOG1530	0	0	0	AT2G21045.1	0	(1 of 17) KOG1530 - Rhodanese-related sulfurtransferase
Gobar.A10G064100.1	GhU1H1.A10G063200	R_I_72	R_C_0	5.06691	2.40463	2.66	2.66	0.000251573	#N/A	#N/A	#N/A	PF01657	PTHR32411	0	0	0	0	AT3G22060.1	0	(1 of 129) PF01657 - Salt stress response/antifungal (Stress-antifung)
Gobar.A02G148100.1	GhU1H1.D03G049100	R_I_12	R_C_0	6.23026	3.57022	2.66	2.66	2.37367e-06	#N/A	#N/A	#N/A	PF00201	PTHR11926,PTHR11926:SF224	KOG1192	2.4.1.271	0	GO:0016758,GO:0008152	AT4G15550.1	IAGLU	(1 of 3) PTHR11926//PTHR11926:SF224 - GLUCOSYL/GLUCURONOSYL TRANSFERASES // SUBFAMILY NOT NAMED
Gobar.A04G057200.1	GhU1H1.A04G058800	R_I_72	R_C_0	3.1933	0.533065	2.66	2.66	4.01939e-07	#N/A	#N/A	#N/A	PF00067	PTHR24298,PTHR24298:SF178	0	1.14.13.121	0	GO:0055114,GO:0020037,GO:0016705,GO:0005506	AT3G26300.1	CYP71B34	(1 of 37) 1.14.13.121 - Premnaspirodiene oxygenase / Hyoscymus muticus premnaspirodiene oxygenase
Gobar.A06G025700.1	GhU1H1.A06G024200	R_I_72	R_C_0	3.77884	1.11636	2.66	2.66	1.9922e-16	#N/A	#N/A	#N/A	PF04419,PF12907	PTHR33788,PTHR33788:SF2	0	0	0	0	AT2G23090.1	0	(1 of 9) PF04419//PF12907 - 4F5 protein family (4F5) // Zinc-binding (zf-met2)
Gobar.A06G174500.1	GhU1H1.A06G172600	R_I_72	R_C_0	4.65798	1.99675	2.66	2.66	0.00491384	#N/A	#N/A	#N/A	PF14416,PF13839	PTHR32285,PTHR32285:SF62	0	0	0	0	AT2G40320.1	TBL33	(1 of 8) PTHR32285:SF62 - PROTEIN TRICHOME BIREFRINGENCE-LIKE 33
Gobar.D09G058600.1	GhU1H1.D09G064100	R_I_72	R_C_0	3.72607	1.06626	2.66	2.66	0.0106082	#N/A	#N/A	#N/A	PF04577	PTHR20961,PTHR20961:SF5	KOG4698	2.4.1.255	0	GO:0016757	AT3G18180.1	0	(1 of 11) PTHR20961//PTHR20961:SF5 - GLYCOSYLTRANSFERASE // GENOMIC DNA, CHROMOSOME 3, P1 CLONE: MRC8
Gobar.D10G128900.1	GhU1H1.D10G125500	R_I_72	R_C_0	4.73167	2.07073	2.66	2.66	0.000158381	#N/A	#N/A	#N/A	PF00141	PTHR31388,PTHR31388:SF30	0	1.11.1.7	K00430	GO:0055114,GO:0020037,GO:0006979,GO:0004601	AT5G05340.1	0	(1 of 158) K00430 - peroxidase (E1.11.1.7)
Gobar.D10G212900.1	GhU1H1.A10G194300	R_I_72	R_C_0	4.45667	1.79784	2.66	2.66	0.000729824	#N/A	#N/A	#N/A	PF00191	PTHR10502,PTHR10502:SF113	KOG0819	0	K17099	GO:0005544,GO:0005509	AT5G12380.1	ANNAT8	(1 of 8) K17099 - annexin A13 (ANXA13)
Gobar.D11G140600.1	GhU1H1.D11G139100	R_I_12	R_C_0	3.47794	0.815575	2.66	2.66	9.12487e-09	#N/A	#N/A	#N/A	0	PTHR33592	0	0	0	0	AT1G06135.1	0	#N/A
Gobar.D11G172300.1	GhU1H1.D11G169400	R_I_72	R_C_0	5.14547	2.48259	2.66	2.66	0.00998116	#N/A	#N/A	#N/A	0	0	0	0	0	0	0	0	#N/A
Gobar.A09G054400.1	GhU1H1.A09G065200	R_I_72	R_C_0	3.54609	0.899176	2.65	2.65	0.0407067	#N/A	#N/A	#N/A	PF04577	PTHR20961,PTHR20961:SF5	KOG4698	2.4.1.255	0	GO:0016757	AT3G18180.1	0	(1 of 11) PTHR20961//PTHR20961:SF5 - GLYCOSYLTRANSFERASE // GENOMIC DNA, CHROMOSOME 3, P1 CLONE: MRC8
Gobar.D02G223100.1	GhU1H1.A03G185000	R_I_12	R_C_0	4.77568	2.12267	2.65	2.65	1.66608e-09	#N/A	#N/A	#N/A	PF04674	PTHR31279,PTHR31279:SF9	0	0	0	0	AT2G17230.1	EXL5	(1 of 42) PF04674 - Phosphate-induced protein 1 conserved region (Phi_1)
Gobar.D05G336100.1	GhU1H1.D05G330600	R_I_24	R_C_0	3.99738	1.35106	2.65	2.65	1.68468e-10	#N/A	#N/A	#N/A	PF06955,PF00722	PTHR31062,PTHR31062:SF32	0	2.4.1.207	0	GO:0048046,GO:0016762,GO:0006073,GO:0005618,GO:0005975,GO:0004553	AT5G57560.1	TCH4,XTH22	(1 of 10) PTHR31062//PTHR31062:SF32 - FAMILY NOT NAMED // XYLOGLUCAN ENDOTRANSGLUCOSYLASE/HYDROLASE PROTEIN 25-RELATED
Gobar.D05G422700.1	GhU1H1.A01G153800	R_I_12	R_C_0	3.49838	0.846393	2.65	2.65	3.77627e-05	#N/A	#N/A	#N/A	PF04749	PTHR15907,PTHR15907:SF47	0	0	0	0	AT1G14870.1	PCR2	(1 of 14) PTHR15907//PTHR15907:SF47 - FAMILY NOT NAMED // PROTEIN PLANT CADMIUM RESISTANCE 11-RELATED
Gobar.D12G060800.1	GhU1H1.D12G058800	R_I_12	R_C_0	4.90569	2.25369	2.65	2.65	5.76448e-14	#N/A	#N/A	#N/A	PF00067	PTHR24298,PTHR24298:SF61	0	0	K00517	GO:0055114,GO:0020037,GO:0016705,GO:0005506	AT4G37370.1	CYP81D8	(1 of 11) K00517 - E1.14.-.-
Gobar.A01G138300.1	GhU1H1.A01G136300	R_I_24	R_C_0	4.0306	1.38626	2.64	2.64	6.94579e-07	#N/A	#N/A	#N/A	0	PTHR33659	0	0	0	0	0	0	#N/A
Gobar.A04G059100.1	GhU1H1.A04G060200	R_I_72	R_C_0	5.20222	2.56243	2.64	2.64	0.00138934	#N/A	#N/A	#N/A	PF00043,PF02798	PTHR11260,PTHR11260:SF230	KOG0406	2.5.1.18	K00799	GO:0005515	AT1G17180.1	ATGSTU25,GSTU25	(1 of 10) PTHR11260//PTHR11260:SF230 - GLUTATHIONE S-TRANSFERASE, GST, SUPERFAMILY, GST DOMAIN CONTAINING // SUBFAMILY NOT NAMED
Gobar.A05G288200.1	GhU1H1.A05G289700	R_I_72	R_C_0	3.56986	0.92524	2.64	2.64	8.79422e-06	#N/A	#N/A	#N/A	PF04669	PTHR31444,PTHR31444:SF2	0	2.1.1.112	K18801	0	AT1G33800.1	0	(1 of 5) K18801 - glucuronoxylan 4-O-methyltransferase (GXM)
Gobar.A06G156300.1	GhU1H1.A06G154900	R_I_12	R_C_0	3.12895	0.487486	2.64	2.64	0.00157956	#N/A	#N/A	#N/A	0	PTHR35758,PTHR35758:SF1	0	0	0	0	0	0	#N/A
Gobar.D01G230600.1	GhU1H1.D01G219400	R_I_72	R_C_0	4.17009	1.53456	2.64	2.64	1.43465e-07	#N/A	#N/A	#N/A	PF13561	PTHR24322,PTHR24322:SF601	KOG0725	1.1.1.331	0	0	AT3G26770.1	0	(1 of 37) 1.1.1.331 - Secoisolariciresinol dehydrogenase
Gobar.D02G201000.1	GhU1H1.D02G190400	R_I_12	R_C_0	4.54905	1.91265	2.64	2.64	6.16953e-13	#N/A	#N/A	#N/A	PF02893	PTHR31969,PTHR31969:SF3	0	0	0	0	AT5G13200.1	0	(1 of 4) PTHR31969//PTHR31969:SF3 - FAMILY NOT NAMED // GEM-LIKE PROTEIN 5
Gobar.D03G105100.1	GhU1H1.D03G098000	R_I_12	R_C_0	4.35509	1.71809	2.64	2.64	0.000161868	#N/A	#N/A	#N/A	PF03083	PTHR10791,PTHR10791:SF41	KOG1623	0	K15382	0	AT4G10850.1	0	(1 of 6) PTHR10791:SF41 - BIDIRECTIONAL SUGAR TRANSPORTER SWEET6-RELATED
Gobar.D03G168300.1	GhU1H1.D03G159200	R_I_12	R_C_0	6.70838	4.066	2.64	2.64	1.04034e-13	#N/A	#N/A	#N/A	PF00141	PTHR31388,PTHR31388:SF12	0	1.11.1.7	K00430	GO:0055114,GO:0020037,GO:0006979,GO:0004601	AT5G05340.1	0	(1 of 158) K00430 - peroxidase (E1.11.1.7)
Gobar.D09G153100.1	GhU1H1.D09G151400	R_I_72	R_C_0	4.49518	1.854	2.64	2.64	0.00948961	#N/A	#N/A	#N/A	PF07883	PTHR31238,PTHR31238:SF48	0	0	0	0	AT3G10080.1	0	(1 of 2) PTHR31238:SF48 - GERMIN-LIKE PROTEIN SUBFAMILY 3 MEMBER 2
Gobar.D09G231100.1	GhU1H1.D09G228200	R_I_12	R_C_0	3.07108	0.432959	2.64	2.64	0.00706832	#N/A	#N/A	#N/A	PF00141	PTHR31388,PTHR31388:SF30	0	1.11.1.7	0	GO:0055114,GO:0020037,GO:0006979,GO:0004601	AT5G05340.1	0	(1 of 215) 1.11.1.7 - Peroxidase / Lactoperoxidase
Gobar.A09G226000.1	GhU1H1.A09G234200	R_I_12	R_C_0	2.66266	0.0313952	2.63	2.63	9.70699e-16	#N/A	#N/A	#N/A	PF00141	PTHR31388,PTHR31388:SF30	0	1.11.1.7	0	GO:0055114,GO:0020037,GO:0006979,GO:0004601	AT5G05340.1	0	(1 of 215) 1.11.1.7 - Peroxidase / Lactoperoxidase
Gobar.A04G131700.1	GhU1H1.A04G128400	R_I_72	R_C_0	4.77858	2.14437	2.63	2.63	0.000401144	#N/A	#N/A	#N/A	PF10604	PTHR31907,PTHR31907:SF2	0	0	0	0	AT5G28000.1	0	(1 of 63) PF10604 - Polyketide cyclase / dehydrase and lipid transport (Polyketide_cyc2)
Gobar.A12G277000.1	GhU1H1.A12G286800	R_I_72	R_C_0	4.51419	1.88636	2.63	2.63	0.000484773	#N/A	#N/A	#N/A	PF04577	PTHR20961,PTHR20961:SF5	KOG4698	0	0	GO:0016757	AT3G18180.1	0	(1 of 11) PTHR20961//PTHR20961:SF5 - GLYCOSYLTRANSFERASE // GENOMIC DNA, CHROMOSOME 3, P1 CLONE: MRC8
Gobar.A13G026100.1	GhU1H1.D13G026100	R_I_12	R_C_0	4.58406	1.95084	2.63	2.63	2.80433e-16	#N/A	#N/A	#N/A	0	PTHR34130,PTHR34130:SF1	0	0	0	0	0	0	#N/A
Gobar.D13G181400.1	GhU1H1.D13G173800	R_I_24	R_C_0	8.42568	5.79885	2.63	2.63	0.0154906	#N/A	#N/A	#N/A	PF14226,PF03171	PTHR10209,PTHR10209:SF176	KOG0143	1.14.11.32	0	GO:0055114,GO:0016491	AT1G78550.1	0	(1 of 8) PTHR10209//PTHR10209:SF176 - OXIDOREDUCTASE, 2OG-FE II OXYGENASE FAMILY PROTEIN // SUBFAMILY NOT NAMED
Gobar.A07G247700.1	GhU1H1.A07G255000	R_I_72	R_C_0	4.22751	1.60739	2.62	2.62	0.0241512	#N/A	#N/A	#N/A	PF00141	PTHR31517,PTHR31517:SF7	0	1.11.1.7	K00430	GO:0055114,GO:0020037,GO:0006979,GO:0004601	AT5G14130.1	0	(1 of 8) PTHR31517//PTHR31517:SF7 - FAMILY NOT NAMED // PEROXIDASE 55
Gobar.D01G174100.1	GhU1H1.D01G168100	R_I_12	R_C_0	6.31109	3.68751	2.62	2.62	7.70842e-21	#N/A	#N/A	#N/A	0	PTHR33782,PTHR33782:SF5	0	0	0	0	AT2G01300.1	0	#N/A
Gobar.D10G073300.1	GhU1H1.D10G073200	R_I_12	R_C_0	3.07348	0.458382	2.62	2.62	0.011199	#N/A	#N/A	#N/A	0	0	0	0	0	0	0	0	#N/A
Gobar.D11G241200.1	GhU1H1.D11G234500	R_I_72	R_C_0	6.36615	3.74341	2.62	2.62	0.0121765	#N/A	#N/A	#N/A	0	0	0	0	0	0	0	0	#N/A
Gobar.D07G225800.1	GhU1H1.D07G218600	R_I_12	R_C_0	4.88098	2.26574	2.62	2.62	9.0871e-16	#N/A	#N/A	#N/A	PF08240,PF13602	PTHR11695,PTHR11695:SF507	KOG1198	1.6.5.5	0	GO:0055114,GO:0016491,GO:0008270	AT4G13010.1	0	(1 of 30) 1.6.5.5 - NADPH:quinone reductase / Zeta-crystallin
Gobar.D12G090500.1	GhU1H1.D12G087900	R_I_12	R_C_0	3.04002	0.415759	2.62	2.62	0.000396057	#N/A	#N/A	#N/A	PF05678	PTHR34794,PTHR34794:SF1	0	0	0	0	AT2G22880.1	0	(1 of 95) PF05678 - VQ motif (VQ)
Gobar.D12G281000.1	GhU1H1.D12G277800	R_I_12	R_C_0	3.12829	0.509949	2.62	2.62	2.71262e-11	#N/A	#N/A	#N/A	PF03168	PTHR31852,PTHR31852:SF19	0	0	0	0	AT1G64065.1	0	(1 of 148) PF03168 - Late embryogenesis abundant protein (LEA_2)
Gobar.1Z056400.1	GhU1H1.A10G151500	R_I_24	R_C_0	4.74017	2.13488	2.61	2.61	1.20438e-05	#N/A	#N/A	#N/A	PF00445	PTHR11240	0	3.1.27.1	0	GO:0033897,GO:0003723	AT1G14220.1	0	(1 of 30) 3.1.27.1 - Ribonuclease T(2) / Ribonuclease T2
Gobar.A01G237600.1	GhU1H1.A01G235200	R_I_12	R_C_0	7.10585	4.49134	2.61	2.61	3.77759e-07	#N/A	#N/A	#N/A	PF06521	PTHR33649,PTHR33649:SF4	0	0	0	0	AT3G54040.1	0	(1 of 8) PTHR33649//PTHR33649:SF4 - FAMILY NOT NAMED // PAR1 PROTEIN
Gobar.A10G154200.1	GhU1H1.A10G151500	R_I_24	R_C_0	4.74017	2.13488	2.61	2.61	1.20438e-05	#N/A	#N/A	#N/A	PF00445	PTHR11240	0	3.1.27.1	0	GO:0033897,GO:0003723	AT1G14220.1	0	(1 of 30) 3.1.27.1 - Ribonuclease T(2) / Ribonuclease T2
Gobar.A01G033200.1	GhU1H1.A01G034500	R_I_72	R_C_0	3.67401	1.06281	2.61	2.61	5.24694e-05	#N/A	#N/A	#N/A	PF04725	PTHR34369	0	0	0	GO:0042651,GO:0015979,GO:0009654,GO:0009523	AT1G79040.1	PSBR	(1 of 4) PTHR34369//PTHR34369:SF2 - FAMILY NOT NAMED // PHOTOSYSTEM II 10 KDA POLYPEPTIDE, CHLOROPLASTIC
Gobar.D01G161000.1	GhU1H1.D01G156100	R_I_72	R_C_0	4.33285	1.71896	2.61	2.61	2.09489e-08	#N/A	#N/A	#N/A	PF00248	PTHR11732,PTHR11732:SF239	KOG1577	0	0	0	AT1G59960.1	0	(1 of 17) PTHR11732//PTHR11732:SF239 - ALDO/KETO REDUCTASE // ALDO/KETO REDUCTASE-RELATED
Gobar.D05G253500.1	GhU1H1.D05G250100	R_I_12	R_C_0	9.73797	7.13256	2.61	2.61	0.0229354	#N/A	#N/A	#N/A	0	0	0	0	0	0	0	0	#N/A
Gobar.A07G161000.1	GhU1H1.A07G161400	R_I_12	R_C_0	2.82802	0.225275	2.6	2.6	0.0245117	#N/A	TF_AP2/ERF-ERF	#N/A	PF00847	PTHR31190,PTHR31190:SF26	0	0	0	GO:0006355,GO:0003700	AT3G23230.1	0	(1 of 15) PTHR31190//PTHR31190:SF26 - FAMILY NOT NAMED // ETHYLENE-RESPONSIVE TRANSCRIPTION FACTOR ERF096
Gobar.D02G166100.1	GhU1H1.D02G159900	R_I_12	R_C_0	3.44414	0.83996	2.6	2.6	7.89294e-10	#N/A	#N/A	#N/A	0	0	0	0	0	0	0	0	#N/A
Gobar.D13G057100.1	GhU1H1.A13G076700	R_I_72	R_C_0	4.59174	1.99458	2.6	2.6	2.00534e-07	#N/A	#N/A	#N/A	0	0	0	0	0	0	0	0	#N/A
Gobar.D04G080100.1	GhU1H1.D04G079100	R_I_12	R_C_0	2.926	0.325386	2.6	2.6	6.36431e-10	#N/A	#N/A	#N/A	PF01565,PF09265	PTHR13878,PTHR13878:SF53	0	1.5.99.12	K00279	GO:0055114,GO:0050660,GO:0016491,GO:0019139,GO:0009690	AT3G63440.1	ATCKX6,ATCKX7,CKX6	(1 of 8) PTHR13878:SF53 - CYTOKININ DEHYDROGENASE 6
Gobar.D11G078700.1	GhU1H1.D11G077600	R_I_72	R_C_0	3.25459	0.654436	2.6	2.6	0.00673176	#N/A	#N/A	#N/A	PF02298	PTHR33021,PTHR33021:SF63	0	0	0	GO:0009055	AT5G15350.1	AtENODL17,ENODL17	(1 of 4) PTHR33021//PTHR33021:SF63 - FAMILY NOT NAMED // LAMIN-LIKE PROTEIN
Gobar.D11G273800.1	GhU1H1.D11G264400	R_I_72	R_C_0	3.84418	1.24793	2.6	2.6	0.000183737	#N/A	#N/A	#N/A	PF07883	PTHR31238,PTHR31238:SF44	0	0	0	0	AT3G05950.1	0	(1 of 32) PTHR31238//PTHR31238:SF44 - FAMILY NOT NAMED // GERMIN-LIKE PROTEIN SUBFAMILY 1 MEMBER 13-RELATED
Gobar.D13G239600.1	GhU1H1.D13G232200	R_I_12	R_C_0	7.77707	5.17301	2.6	2.6	4.55858e-09	#N/A	#N/A	#N/A	PF14226,PF03171	PTHR10209,PTHR10209:SF211	KOG0143	0	0	GO:0055114,GO:0016491	AT1G52820.1	0	(1 of 38) PTHR10209:SF211 - 2-OXOGLUTARATE (2OG) AND FE(II)-DEPENDENT OXYGENASE SUPERFAMILY PROTEIN-RELATED
Gobar.A07G215500.1	GhU1H1.A07G221300	R_I_12	R_C_0	6.24026	3.65042	2.59	2.59	1.56205e-05	#N/A	#N/A	#N/A	PF08240,PF13602	PTHR11695,PTHR11695:SF507	KOG1198	1.6.5.5	0	GO:0055114,GO:0016491,GO:0008270	AT4G13010.1	0	(1 of 30) 1.6.5.5 - NADPH:quinone reductase / Zeta-crystallin
Gobar.A03G200100.1	GhU1H1.A03G199900	R_I_72	R_C_0	4.43156	1.83673	2.59	2.59	0.00338376	#N/A	#N/A	#N/A	0	0	0	0	0	0	AT4G37450.1	AGP18,ATAGP18	#N/A
Gobar.A03G233000.1	GhU1H1.A03G232800	R_I_72	R_C_0	4.776	2.1811	2.59	2.59	0.000593902	#N/A	#N/A	#N/A	PF03016	PTHR11062,PTHR11062:SF68	KOG1021	0	0	0	AT1G68470.1	0	(1 of 2) PTHR11062//PTHR11062:SF68 - EXOSTOSIN HEPARAN SULFATE GLYCOSYLTRANSFERASE -RELATED // EXOSTOSIN FAMILY PROTEIN
Gobar.A05G073600.1	GhU1H1.A05G075900	R_I_12	R_C_0	3.22666	0.635058	2.59	2.59	0.012623	#N/A	#N/A	#N/A	0	0	0	0	0	0	0	0	#N/A
Gobar.A10G188500.1	GhU1H1.A10G185300	R_I_12	R_C_0	2.67514	0.0827026	2.59	2.59	2.7976e-14	#N/A	#N/A	#N/A	PF00201	PTHR11926,PTHR11926:SF248	KOG1192	0	0	GO:0016758,GO:0008152	AT2G36760.1	UGT73C2	(1 of 29) PTHR11926//PTHR11926:SF248 - GLUCOSYL/GLUCURONOSYL TRANSFERASES // UDP-GLYCOSYLTRANSFERASE 73C7
Gobar.A13G250600.1	GhU1H1.A13G252000	R_I_12	R_C_0	5.96581	3.3717	2.59	2.59	1.93368e-15	#N/A	TF_C2H2	#N/A	PF13912	PTHR26374,PTHR26374:SF162	0	0	0	0	AT2G28710.1	0	(1 of 4) PTHR26374//PTHR26374:SF162 - FAMILY NOT NAMED // C2H2-TYPE ZINC FINGER FAMILY PROTEIN-RELATED
Gobar.D01G240800.1	GhU1H1.D01G229100	R_I_72	R_C_0	4.11086	1.52105	2.59	2.59	8.51419e-05	#N/A	#N/A	#N/A	PF00685	PTHR11783,PTHR11783:SF74	KOG1584	2.8.2.24	0	GO:0008146	AT1G18590.1	ATSOT17,ATST5C,SOT17	(1 of 34) 2.8.2.24 - Desulfoglucosinolate sulfotransferase
Gobar.D11G286100.1	GhU1H1.D11G276500	R_I_12	R_C_0	2.72465	0.137504	2.59	2.59	0.000304591	#N/A	#N/A	#N/A	0	0	0	0	0	0	0	0	#N/A
Gobar.D12G115700.1	GhU1H1.A12G110800	R_I_72	R_C_0	3.49121	0.906121	2.59	2.59	0.0471201	#N/A	#N/A	#N/A	PF07279	PTHR33593,PTHR33593:SF3	0	0	0	0	AT5G62280.1	0	(1 of 20) PF07279 - Protein of unknown function (DUF1442) (DUF1442)
Gobar.1Z087200.1	GhU1H1.D01G052500	R_I_24	R_C_0	3.65134	1.07382	2.58	2.58	7.3096e-06	RLP_LRR	#N/A	#N/A	PF08263,PF00560,PF13855	PTHR27004	KOG0472	0	0	GO:0005515	AT5G25910.1	AtRLP52,RLP52	(1 of 169) PF00560//PF08263//PF13855 - Leucine Rich Repeat (LRR_1) // Leucine rich repeat N-terminal domain (LRRNT_2) // Leucine rich repeat (LRR_8)
Gobar.A04G033400.1	GhU1H1.A04G035700	R_I_72	R_C_0	4.34738	1.76638	2.58	2.58	0.00142215	#N/A	#N/A	#N/A	0	PTHR33357	0	0	0	0	AT3G15353.1	ATMT3,MT3	#N/A
Gobar.A11G211700.1	GhU1H1.D11G231600	R_I_72	R_C_0	5.86925	3.29322	2.58	2.58	1.7175e-08	#N/A	#N/A	#N/A	PF01477	PTHR31718,PTHR31718:SF0	0	0	0	GO:0005515	AT2G22170.1	0	(1 of 6) PTHR31718//PTHR31718:SF0 - FAMILY NOT NAMED // EXPRESSED PROTEIN-RELATED
Gobar.A13G220700.1	GhU1H1.A13G220800	R_I_12	R_C_0	6.50405	3.92666	2.58	2.58	1.10327e-07	#N/A	#N/A	#N/A	PF02298	PTHR33021	0	0	0	GO:0009055	AT5G20230.1	ATBCB,BCB,SAG14	(1 of 134) PF02298 - Plastocyanin-like domain (Cu_bind_like)
Gobar.D07G023200.1	GhU1H1.D07G024400	R_I_72	R_C_0	5.94315	3.36681	2.58	2.58	0.000582296	#N/A	#N/A	#N/A	PF00407	PTHR31907,PTHR31907:SF2	0	0	0	GO:0009607,GO:0006952	AT5G28010.1	0	(1 of 91) PF00407 - Pathogenesis-related protein Bet v I family (Bet_v_1)
Gobar.D08G030600.1	GhU1H1.D08G031200	R_I_24	R_C_0	6.17413	3.5955	2.58	2.58	1.72874e-05	#N/A	#N/A	#N/A	PF06955,PF00722	PTHR31062,PTHR31062:SF20	0	2.4.1.207	K14504	GO:0048046,GO:0016762,GO:0006073,GO:0005618,GO:0005975,GO:0004553	AT5G57560.1	TCH4,XTH22	(1 of 5) K14504 - xyloglucan:xyloglucosyl transferase TCH4 (TCH4)
Gobar.D12G119400.1	GhU1H1.D12G115400	R_I_12	R_C_0	4.02095	1.44095	2.58	2.58	0.00321594	#N/A	#N/A	#N/A	PF00168	PTHR32246,PTHR32246:SF20	0	0	0	GO:0005515	AT2G45760.1	BAL,BAP2	(1 of 5) PTHR32246:SF20 - BON1-ASSOCIATED PROTEIN 1-RELATED
Gobar.A09G104400.1	GhU1H1.D09G113800	R_I_12	R_C_0	4.45641	1.88518	2.57	2.57	0.0433444	#N/A	#N/A	#N/A	PF00188	PTHR10334,PTHR10334:SF223	KOG3017	0	K13449	0	AT2G14610.1	ATPR1,PR 1,PR1+A551:AA552	(1 of 8) K13449 - pathogenesis-related protein 1 (PR1)
Gobar.D10G161600.1	GhU1H1.D10G155600	R_I_72	R_C_0	3.7217	1.14991	2.57	2.57	0.00451727	#N/A	#N/A	#N/A	PF03018	PTHR21495,PTHR21495:SF39	0	0	0	0	AT4G13580.1	0	(1 of 4) PTHR21495:SF39 - DIRIGENT PROTEIN 16-RELATED
Gobar.D10G233300.1	GhU1H1.D10G221100	R_I_12	R_C_0	4.54108	1.96828	2.57	2.57	0.00456706	#N/A	#N/A	#N/A	PF00067	PTHR24298,PTHR24298:SF86	KOG0156	1.14.13.102	0	GO:0055114,GO:0020037,GO:0016705,GO:0005506	AT3G48310.1	CYP71A22	(1 of 10) 1.14.13.102 - Psoralen synthase
Gobar.D12G167000.1	GhU1H1.D12G161800	R_I_72	R_C_0	3.53854	0.97159	2.57	2.57	0.000175382	#N/A	#N/A	#N/A	0	PTHR33124,PTHR33124:SF13	0	0	0	0	AT2G47270.1	0	(1 of 6) PTHR33124//PTHR33124:SF13 - FAMILY NOT NAMED // TRANSCRIPTION FACTOR UPBEAT1
Gobar.D07G089900.1	GhU1H1.D07G089600	R_I_72	R_C_0	4.11137	1.54102	2.57	2.57	2.5551e-07	#N/A	#N/A	#N/A	0	0	0	0	0	0	0	0	#N/A
Gobar.A08G092100.1	GhU1H1.A08G094400	R_I_12	R_C_0	3.2149	0.658097	2.56	2.56	1.87866e-12	#N/A	#N/A	#N/A	PF01762	PTHR11214,PTHR11214:SF141	KOG2287	2.4.1.134	0	GO:0016020,GO:0008378,GO:0006486	AT5G57500.1	0	(1 of 2) PTHR11214//PTHR11214:SF141 - BETA-1,3-N-ACETYLGLUCOSAMINYLTRANSFERASE // SUBFAMILY NOT NAMED
Gobar.A03G010500.1	GhU1H1.A03G009400	R_I_72	R_C_0	2.86572	0.31034	2.56	2.56	2.02151e-05	#N/A	#N/A	#N/A	PF14577,PF14576	PTHR33232,PTHR33232:SF5	0	0	0	0	AT3G01680.1	0	(1 of 30) PF14576//PF14577 - Sieve element occlusion N-terminus (SEO_N) // Sieve element occlusion C-terminus (SEO_C)
Gobar.A08G168700.1	GhU1H1.A08G171500	R_I_12	R_C_0	6.79574	4.24001	2.56	2.56	8.61537e-09	#N/A	#N/A	#N/A	PF00067	PTHR24286,PTHR24286:SF67	KOG0157	1.14.13.134	0	GO:0055114,GO:0020037,GO:0016705,GO:0005506	AT2G32440.1	ATKAO2,CYP88A4,KAO2	(1 of 10) 1.14.13.134 - Beta-amyrin 11-oxidase / CYP88D6
Gobar.A11G186800.1	GhU1H1.A11G187400	R_I_72	R_C_0	4.52638	1.9631	2.56	2.56	0.000841968	#N/A	#N/A	#N/A	PF03171,PF14226	PTHR10209,PTHR10209:SF137	KOG0143	1.14.11.9	K00475	GO:0055114,GO:0016491	AT3G51240.1	F3\'H,F3H,TT6	(1 of 4) K00475 - naringenin 3-dioxygenase (E1.14.11.9)
Gobar.D02G026200.1	GhU1H1.D02G024500	R_I_12	R_C_0	4.77014	2.2135	2.56	2.56	6.86258e-06	#N/A	#N/A	#N/A	0	PTHR32219,PTHR32219:SF2	0	0	0	GO:0010155,GO:0005886,GO:0005783	AT1G10880.1	0	(1 of 15) PTHR32219:SF2 - PROTON PUMP-INTERACTOR 1-RELATED
Gobar.D02G164300.1	GhU1H1.D02G158000	R_I_72	R_C_0	10.2506	7.6869	2.56	2.56	1.46374e-08	#N/A	#N/A	#N/A	PF10604	PTHR31907,PTHR31907:SF4	0	0	0	0	AT1G70830.1	MLP28	(1 of 9) PTHR31907:SF4 - MLP-LIKE PROTEIN 165-RELATED
Gobar.D05G419100.1	GhU1H1.D05G420100	R_I_72	R_C_0	4.17249	1.6173	2.56	2.56	5.41294e-06	#N/A	#N/A	#N/A	0	PTHR22814,PTHR22814:SF34	KOG1603	0	0	0	AT3G20180.1	0	(1 of 168) KOG1603 - Copper chaperone
Gobar.D07G170400.1	GhU1H1.D07G165100	R_I_72	R_C_0	4.53524	1.97673	2.56	2.56	6.39097e-09	#N/A	#N/A	#N/A	PF03767	PTHR31284,PTHR31284:SF15	0	3.1.3.2	0	GO:0003993	AT1G04040.1	0	(1 of 2) PTHR31284:SF15 - HAD SUPERFAMILY, SUBFAMILY IIIB ACID PHOSPHATASE
Gobar.D06G028200.1	GhU1H1.D06G029300	R_I_12	R_C_0	4.49275	1.92865	2.56	2.56	8.79952e-09	#N/A	#N/A	#N/A	PF01494	PTHR10835,PTHR10835:SF1	0	1.14.99.7,1.14.13.132	K00511	GO:0071949	AT1G58440.1	SQE1,XF1	(1 of 9) 1.14.13.132//1.14.99.7 - Squalene monooxygenase / Squalene epoxidase // Transferred entry: 1.14.13.132
Gobar.D09G173400.1	GhU1H1.D09G171100	R_I_12	R_C_0	3.96938	1.4049	2.56	2.56	5.74419e-08	#N/A	TF_C2H2	#N/A	PF13912	PTHR26374,PTHR26374:SF198	0	0	0	0	AT2G37430.1	0	(1 of 4) PTHR26374//PTHR26374:SF198 - FAMILY NOT NAMED // ZINC FINGER PROTEIN ZAT11
Gobar.A01G156600.1	GhU1H1.A01G153800	R_I_12	R_C_0	3.73314	1.18523	2.55	2.55	8.90294e-08	#N/A	#N/A	#N/A	PF04749	PTHR15907,PTHR15907:SF47	0	0	0	0	AT1G14870.1	PCR2	(1 of 14) PTHR15907//PTHR15907:SF47 - FAMILY NOT NAMED // PROTEIN PLANT CADMIUM RESISTANCE 11-RELATED
Gobar.A05G103000.1	GhU1H1.A05G103800	R_I_72	R_C_0	4.32279	1.76935	2.55	2.55	3.87376e-05	RLP_TM	#N/A	#N/A	PF13855,PF12819	PTHR27003,PTHR27003:SF13	0	2.7.11.1,2.7.10.1	0	GO:0005515	AT1G05700.1	0	(1 of 1) PF12819//PF13855 - Carbohydrate-binding protein of the ER (Malectin_like) // Leucine rich repeat (LRR_8)
Gobar.A06G165000.1	GhU1H1.A06G163400	R_I_12	R_C_0	4.17417	1.62574	2.55	2.55	1.34728e-24	#N/A	#N/A	#N/A	PF14226,PF03171	PTHR10209,PTHR10209:SF173	KOG0143	1.14.17.4	K05933	GO:0055114,GO:0016491	AT1G05010.1	ACO4,EAT1,EFE	(1 of 3) PTHR10209//PTHR10209:SF173 - OXIDOREDUCTASE, 2OG-FE II OXYGENASE FAMILY PROTEIN // SUBFAMILY NOT NAMED
Gobar.A08G003800.1	GhU1H1.D03G040400	R_I_72	R_C_0	6.95516	4.40953	2.55	2.55	1.20386e-05	#N/A	#N/A	#N/A	PF15511	PTHR10484	KOG3467	0	K11254	0	AT2G28740.1	HIS4	(1 of 29) K11254 - histone H4 (H4)
Gobar.A09G062600.1	GhU1H1.A09G072900	R_I_24	R_C_0	3.59431	1.04754	2.55	2.55	1.61416e-06	#N/A	#N/A	#N/A	PF14226,PF03171	PTHR10209,PTHR10209:SF123	KOG0143	1.14.11.20	0	GO:0055114,GO:0016491	AT1G06620.1	0	(1 of 14) PTHR10209//PTHR10209:SF123 - OXIDOREDUCTASE, 2OG-FE II OXYGENASE FAMILY PROTEIN // SUBFAMILY NOT NAMED
Gobar.A13G101800.1	GhU1H1.A10G030800	R_I_24	R_C_0	3.91791	1.36737	2.55	2.55	9.9201e-09	#N/A	TF_AP2/ERF-ERF	#N/A	PF00847	PTHR31677,PTHR31677:SF16	0	0	0	GO:0006355,GO:0003700	AT4G18450.1	0	(1 of 503) PF00847 - AP2 domain (AP2)
Gobar.D04G134900.1	GhU1H1.D04G131800	R_I_12	R_C_0	4.15145	1.59979	2.55	2.55	3.80057e-07	#N/A	#N/A	#N/A	PF03649	PTHR30028,PTHR30028:SF0	0	0	K02069	0	AT2G37330.1	ALS3	(1 of 2) K02069 - putative ABC transport system permease protein (ABC.X2.P)
Gobar.D07G056800.1	GhU1H1.D07G056700	R_I_12	R_C_0	6.68038	4.12673	2.55	2.55	6.37585e-08	#N/A	#N/A	#N/A	PF08370,PF00005,PF01061	PTHR19241,PTHR19241:SF219	0	3.6.3.17	0	GO:0016887,GO:0005524,GO:0016020	AT1G15520.1	ABCG40,ATABCG40,ATPDR12,PDR12	(1 of 14) 3.6.3.17 - Monosaccharide-transporting ATPase
Gobar.D08G020200.1	GhU1H1.D08G021000	R_I_12	R_C_0	6.18231	3.63215	2.55	2.55	8.71803e-08	#N/A	#N/A	#N/A	PF00067	PTHR24286,PTHR24286:SF66	KOG0157	0	0	GO:0055114,GO:0020037,GO:0016705,GO:0005506	AT5G36110.1	CYP716A1	(1 of 2) PTHR24286//PTHR24286:SF66 - FAMILY NOT NAMED // CYTOCHROME P450 FAMILY PROTEIN-RELATED
Gobar.D08G083800.1	GhU1H1.D08G081500	R_I_12	R_C_0	3.3886	0.834307	2.55	2.55	3.71331e-05	#N/A	#N/A	#N/A	0	PTHR35726,PTHR35726:SF1	0	0	0	0	AT3G62990.1	0	#N/A
Gobar.A08G129600.1	GhU1H1.A08G130400	R_I_12	R_C_0	2.92201	0.377401	2.54	2.54	0.0153474	#N/A	#N/A	#N/A	PF14009	PTHR33052,PTHR33052:SF19	0	0	0	0	AT4G02090.1	0	(1 of 6) PTHR33052:SF19 - AGAA.5
Gobar.A09G232100.1	GhU1H1.A09G240200	R_I_72	R_C_0	3.06729	0.530071	2.54	2.54	5.22729e-06	#N/A	#N/A	#N/A	PF14368	PTHR33044,PTHR33044:SF23	0	0	0	0	AT3G22600.1	0	(1 of 9) PTHR33044//PTHR33044:SF23 - FAMILY NOT NAMED // BIFUNCTIONAL INHIBITOR/LIPID-TRANSFER PROTEIN/SEED STORAGE 2S ALBUMIN SUPERFAMILY PROTEIN-RELATED
Gobar.A01G215800.1	GhU1H1.A01G213700	R_I_12	R_C_0	9.72619	7.18639	2.54	2.54	8.2146e-07	#N/A	#N/A	#N/A	PF13561	PTHR24322,PTHR24322:SF601	KOG0725	1.1.1.331	0	0	AT1G52340.1	ABA2,ATABA2,ATSDR1,GIN1,ISI4,SDR1,SIS4,SRE1	(1 of 37) 1.1.1.331 - Secoisolariciresinol dehydrogenase
Gobar.A06G192100.1	GhU1H1.A06G190100	R_I_12	R_C_0	5.77745	3.24031	2.54	2.54	1.06299e-10	#N/A	#N/A	#N/A	PF07859	PTHR23024,PTHR23024:SF135	KOG1515	3.1.1.1	0	GO:0016787,GO:0008152	AT1G68620.1	0	(1 of 2) PTHR23024//PTHR23024:SF135 - MEMBER OF 'GDXG' FAMILY OF LIPOLYTIC ENZYMES // SUBFAMILY NOT NAMED
Gobar.D01G141100.1	GhU1H1.D01G136400	R_I_12	R_C_0	2.54498	0	2.54	2.54	0.00284168	#N/A	#N/A	#N/A	0	0	0	0	0	0	0	0	#N/A
Gobar.D05G121400.1	GhU1H1.D05G121400	R_I_12	R_C_0	7.29863	4.75483	2.54	2.54	2.90994e-06	#N/A	#N/A	#N/A	PF00724	PTHR22893,PTHR22893:SF44	KOG0134	1.3.1.42	K05894	GO:0055114,GO:0016491,GO:0010181	AT1G76690.1	ATOPR2,OPR2	(1 of 4) PTHR22893//PTHR22893:SF44 - NADH OXIDOREDUCTASE-RELATED // SUBFAMILY NOT NAMED
Gobar.D11G036500.1	GhU1H1.D11G036200	R_I_12	R_C_0	4.18206	1.64062	2.54	2.54	1.44668e-18	#N/A	#N/A	#N/A	PF00657	PTHR22835,PTHR22835:SF267	0	3.1.1.3	0	GO:0016788	AT1G74460.1	0	(1 of 4) PTHR22835//PTHR22835:SF267 - ZINC FINGER FYVE DOMAIN CONTAINING PROTEIN // SUBFAMILY NOT NAMED
Gobar.D13G181700.1	GhU1H1.D13G174100	R_I_12	R_C_0	7.39933	4.85848	2.54	2.54	7.69509e-07	#N/A	#N/A	#N/A	PF14497,PF02798	PTHR11260,PTHR11260:SF230	KOG0406	2.5.1.18	K00799	GO:0005515	AT1G17180.1	ATGSTU25,GSTU25	(1 of 10) PTHR11260//PTHR11260:SF230 - GLUTATHIONE S-TRANSFERASE, GST, SUPERFAMILY, GST DOMAIN CONTAINING // SUBFAMILY NOT NAMED
Gobar.D11G118000.1	GhU1H1.D11G116800	R_I_12	R_C_0	3.21956	0.682573	2.54	2.54	2.96436e-12	#N/A	TF_MYB	#N/A	PF00249	PTHR10641,PTHR10641:SF494	KOG0048	0	K09422	0	AT2G47190.1	ATMYB2,MYB2	(1 of 8) PTHR10641:SF494 - TRANSCRIPTION FACTOR MYB108
Gobar.D13G239700.1	GhU1H1.D13G232300	R_I_12	R_C_0	6.87358	4.32934	2.54	2.54	6.08865e-07	#N/A	#N/A	#N/A	PF14226,PF03171	PTHR10209,PTHR10209:SF119	KOG0143	0	0	GO:0055114,GO:0016491	AT1G52800.1	0	(1 of 27) PTHR10209//PTHR10209:SF119 - OXIDOREDUCTASE, 2OG-FE II OXYGENASE FAMILY PROTEIN // SUBFAMILY NOT NAMED
Gobar.A04G112900.1	GhU1H1.A04G110800	R_I_72	R_C_0	3.43323	0.902267	2.53	2.53	0.00410869	#N/A	#N/A	#N/A	PF14416,PF13839	PTHR32285,PTHR32285:SF10	0	0	0	GO:0050826	AT3G55990.1	ESK1,TBL29	(1 of 13) PTHR32285//PTHR32285:SF10 - FAMILY NOT NAMED // PROTEIN ESKIMO 1
Gobar.A06G020200.1	GhU1H1.A06G018700	R_I_72	R_C_0	4.8008	2.27531	2.53	2.53	0.00158095	#N/A	#N/A	#N/A	PF01501	PTHR11183,PTHR11183:SF44	KOG1950	2.4.1.17	0	GO:0016757,GO:0045492,GO:0015020,GO:0009834,GO:0005794	AT4G33330.2	GUX2,PGSIP3	(1 of 4) PTHR11183:SF44 - UDP-GLUCURONATE:XYLAN ALPHA-GLUCURONOSYLTRANSFERASE 2
Gobar.A08G044900.1	GhU1H1.D08G049000	R_I_24	R_C_0	4.17145	1.64062	2.53	2.53	1.64296e-07	#N/A	#N/A	#N/A	PF00141	PTHR31235	0	1.11.1.7	K00430	GO:0055114,GO:0020037,GO:0006979,GO:0004601	AT3G01190.1	0	(1 of 158) K00430 - peroxidase (E1.11.1.7)
Gobar.A11G191600.1	GhU1H1.A11G194300	R_I_72	R_C_0	3.91361	1.38847	2.53	2.53	5.59501e-07	#N/A	#N/A	#N/A	PF00141	PTHR31388,PTHR31388:SF3	0	1.11.1.7	K00430	GO:0055114,GO:0020037,GO:0006979,GO:0004601	AT5G66390.1	0	(1 of 5) PTHR31388:SF3 - PEROXIDASE 36-RELATED
Gobar.A12G029600.1	GhU1H1.A12G032400	R_I_24	R_C_0	2.92922	0.396159	2.53	2.53	8.28225e-05	#N/A	#N/A	#N/A	PF00067	PTHR24286,PTHR24286:SF76	0	0	K01723	GO:0055114,GO:0020037,GO:0016705,GO:0005506	AT5G42650.1	AOS,CYP74A,DDE2	(1 of 9) K01723 - hydroperoxide dehydratase (AOS)
Gobar.D06G020900.1	GhU1H1.D06G022500	R_I_12	R_C_0	5.47291	2.93866	2.53	2.53	0.000457855	#N/A	#N/A	#N/A	PF02458	PTHR31896	0	2.3.1.133	0	GO:0016747	AT5G42830.1	0	(1 of 34) 2.3.1.133 - Shikimate O-hydroxycinnamoyltransferase
Gobar.D08G169500.1	GhU1H1.D08G160800	R_I_72	R_C_0	4.5784	2.04439	2.53	2.53	8.01031e-06	#N/A	#N/A	#N/A	PF04043	PTHR31080,PTHR31080:SF12	0	3.1.1.11	0	GO:0004857	AT4G00080.1	UNE11	(1 of 261) 3.1.1.11 - Pectinesterase / Pectin methylesterase
Gobar.A08G246600.1	GhU1H1.A08G248100	R_I_12	R_C_0	7.69228	5.17708	2.52	2.52	2.61485e-07	#N/A	#N/A	#N/A	PF00141	PTHR31388,PTHR31388:SF28	0	1.11.1.7	K00430	GO:0055114,GO:0020037,GO:0006979,GO:0004601	AT5G06720.1	ATPA2,PA2	(1 of 5) PTHR31388:SF28 - PEROXIDASE 58
Gobar.A01G082100.1	GhU1H1.A01G082100	R_I_12	R_C_0	4.2988	1.77905	2.52	2.52	1.18226e-21	#N/A	#N/A	#N/A	0	0	0	0	0	0	0	0	#N/A
Gobar.A04G125500.1	GhU1H1.D04G160000	R_I_12	R_C_0	12.0446	9.52329	2.52	2.52	4.54494e-05	#N/A	#N/A	#N/A	PF00407	PTHR31213,PTHR31213:SF11	0	0	0	GO:0009607,GO:0006952	0	0	(1 of 91) PF00407 - Pathogenesis-related protein Bet v I family (Bet_v_1)
Gobar.A08G015500.1	GhU1H1.A08G017500	R_I_12	R_C_0	4.84449	2.32682	2.52	2.52	9.58555e-15	#N/A	#N/A	#N/A	PF04819	PTHR16007,PTHR16007:SF29	0	0	0	0	AT1G55230.1	0	(1 of 4) PTHR16007//PTHR16007:SF29 - EPIDIDYMAL MEMBRANE PROTEIN E9-RELATED // SUBFAMILY NOT NAMED
Gobar.A10G224900.1	GhU1H1.A10G220700	R_I_72	R_C_0	4.49147	1.96975	2.52	2.52	4.81024e-07	#N/A	#N/A	#N/A	PF00076	PTHR24012,PTHR24012:SF421	KOG0149	0	0	GO:0003676	AT3G54770.1	0	(1 of 24) KOG0149 - Predicted RNA-binding protein SEB4 (RRM superfamily)
Gobar.A11G037000.1	GhU1H1.A11G037000	R_I_12	R_C_0	4.54967	2.03069	2.52	2.52	2.4963e-25	#N/A	#N/A	#N/A	PF00657	PTHR22835,PTHR22835:SF267	0	3.1.1.3	0	GO:0016788	AT1G74460.1	0	(1 of 4) PTHR22835//PTHR22835:SF267 - ZINC FINGER FYVE DOMAIN CONTAINING PROTEIN // SUBFAMILY NOT NAMED
Gobar.A13G044800.1	GhU1H1.A13G045500	R_I_12	R_C_0	6.38248	3.86295	2.52	2.52	2.13083e-09	#N/A	#N/A	#N/A	PF00201	PTHR11926,PTHR11926:SF190	KOG1192	2.4.1.128	0	GO:0016758,GO:0008152	AT4G34131.1	UGT73B3	(1 of 14) 2.4.1.128 - Scopoletin glucosyltransferase
Gobar.D02G045600.1	GhU1H1.D02G047000	R_I_12	R_C_0	4.94668	2.43136	2.52	2.52	2.31537e-13	#N/A	TR_GNAT	#N/A	PF13302	PTHR13256,PTHR13256:SF47	0	2.3.1.57	0	GO:0008080	AT2G32030.1	0	(1 of 5) 2.3.1.57 - Diamine N-acetyltransferase / Spermidine N(1)-acetyltransferase
Gobar.A05G006700.1	GhU1H1.A05G006500	R_I_24	R_C_0	4.88401	2.36989	2.51	2.51	3.87505e-07	#N/A	#N/A	#N/A	PF06955,PF00722	PTHR31062,PTHR31062:SF32	0	2.4.1.207	0	GO:0048046,GO:0016762,GO:0006073,GO:0005618,GO:0005975,GO:0004553	AT5G57560.1	TCH4,XTH22	(1 of 10) PTHR31062//PTHR31062:SF32 - FAMILY NOT NAMED // XYLOGLUCAN ENDOTRANSGLUCOSYLASE/HYDROLASE PROTEIN 25-RELATED
Gobar.A05G039700.1	GhU1H1.A05G041300	R_I_72	R_C_0	3.73747	1.22527	2.51	2.51	1.86982e-05	#N/A	#N/A	#N/A	0	PTHR34537,PTHR34537:SF1	0	0	0	0	AT1G02180.1	0	#N/A
Gobar.A05G065800.1	GhU1H1.A05G068100	R_I_72	R_C_0	2.50767	0	2.51	2.51	2.79427e-13	#N/A	#N/A	#N/A	PF00188	PTHR10334,PTHR10334:SF212	KOG3017	0	0	0	AT4G31470.1	0	(1 of 4) PTHR10334:SF212 - PATHOGENESIS-RELATED PROTEIN HOMOLOG
Gobar.A05G233800.1	GhU1H1.A05G236600	R_I_72	R_C_0	3.03861	0.525067	2.51	2.51	5.45068e-09	#N/A	#N/A	#N/A	PF00076	PTHR24012,PTHR24012:SF421	KOG0149	0	0	GO:0003676	AT1G22330.1	0	(1 of 24) KOG0149 - Predicted RNA-binding protein SEB4 (RRM superfamily)
Gobar.A09G189400.1	GhU1H1.A09G197200	R_I_72	R_C_0	4.98764	2.4756	2.51	2.51	6.90975e-06	#N/A	#N/A	#N/A	PF08031,PF01565	PTHR32448	0	1.3.3.8	0	GO:0055114,GO:0050660,GO:0016491	AT5G44440.1	0	(1 of 81) 1.3.3.8 - Tetrahydroberberine oxidase / THB oxidase
Gobar.D02G029700.1	GhU1H1.D02G029600	R_I_12	R_C_0	2.69844	0.187768	2.51	2.51	0.000509175	#N/A	#N/A	#N/A	PF03018	PTHR21495,PTHR21495:SF78	0	0	0	0	AT1G65870.1	0	(1 of 5) PTHR21495//PTHR21495:SF78 - NUCLEOPORIN-RELATED // SUBFAMILY NOT NAMED
Gobar.D05G422300.1	GhU1H1.D05G418000	R_I_12	R_C_0	6.39378	3.88675	2.51	2.51	0.00119666	#N/A	#N/A	#N/A	PF04749	PTHR15907,PTHR15907:SF47	0	0	0	0	AT1G14870.1	PCR2	(1 of 14) PTHR15907//PTHR15907:SF47 - FAMILY NOT NAMED // PROTEIN PLANT CADMIUM RESISTANCE 11-RELATED
Gobar.D08G196100.1	GhU1H1.D08G186400	R_I_12	R_C_0	5.05749	2.5435	2.51	2.51	1.14436e-08	#N/A	#N/A	#N/A	0	0	0	0	0	0	0	0	#N/A
Gobar.D09G042600.1	GhU1H1.D09G049100	R_I_12	R_C_0	3.60431	1.09356	2.51	2.51	3.00887e-06	#N/A	TF_WRKY	#N/A	PF03106	PTHR31221,PTHR31221:SF25	0	0	0	GO:0043565,GO:0006355,GO:0003700	AT5G13080.1	ATWRKY75,WRKY75	(1 of 14) PTHR31221:SF25 - WRKY TRANSCRIPTION FACTOR 45-RELATED
Gobar.D09G173300.1	GhU1H1.D09G171100	R_I_12	R_C_0	2.51475	0	2.51	2.51	1.0199e-22	#N/A	TF_C2H2	#N/A	PF13912	PTHR26374,PTHR26374:SF198	0	0	0	0	AT2G37430.1	0	(1 of 4) PTHR26374//PTHR26374:SF198 - FAMILY NOT NAMED // ZINC FINGER PROTEIN ZAT11
Gobar.D13G267200.1	GhU1H1.D13G258300	R_I_12	R_C_0	6.00854	3.49531	2.51	2.51	3.63401e-24	#N/A	TF_C2H2	#N/A	PF13912	PTHR26374,PTHR26374:SF162	0	0	0	0	AT2G28710.1	0	(1 of 4) PTHR26374//PTHR26374:SF162 - FAMILY NOT NAMED // C2H2-TYPE ZINC FINGER FAMILY PROTEIN-RELATED
Gobar.A12G244100.1	GhU1H1.A12G249900	R_I_72	R_C_0	5.10714	2.60265	2.5	2.5	0.00125417	#N/A	#N/A	#N/A	PF03018	PTHR21495,PTHR21495:SF40	0	0	0	0	AT1G64160.1	0	(1 of 2) PTHR21495//PTHR21495:SF40 - NUCLEOPORIN-RELATED // DIRIGENT PROTEIN 12-RELATED
Gobar.A13G029000.1	GhU1H1.A13G028800	R_I_12	R_C_0	4.38232	1.87853	2.5	2.5	2.39472e-08	#N/A	#N/A	#N/A	PF01823	PTHR33199,PTHR33199:SF4	0	0	0	0	AT1G14780.1	0	(1 of 31) PF01823 - MAC/Perforin domain (MACPF)
Gobar.D08G147600.1	GhU1H1.D08G140500	R_I_12	R_C_0	3.75028	1.25338	2.5	2.5	3.0648e-19	#N/A	#N/A	#N/A	PF00043,PF02798	PTHR11260,PTHR11260:SF201	KOG0867	2.5.1.18	0	GO:0005515	AT1G02930.1	ATGST1,ATGSTF3,ATGSTF6,ERD11,GST1,GSTF6	(1 of 5) PTHR11260:SF201 - GLUTATHIONE S-TRANSFERASE F14-RELATED
Gobar.D13G235800.1	#N/A	R_I_12	R_C_0	2.49825	0	2.5	2.5	6.63851e-26	#N/A	#N/A	#N/A	0	0	0	0	0	0	0	0	#N/A
Gobar.A05G380300.1	GhU1H1.A05G386300	R_I_12	R_C_0	2.58712	0.100305	2.49	2.49	0.000150246	#N/A	#N/A	#N/A	PF03098	PTHR11903,PTHR11903:SF14	KOG2408	0	K10529	0	AT3G01420.1	ALPHA-DOX1,DIOX1,DOX1,PADOX-1	(1 of 2) K10529 - alpha-dioxygenase (DOX1)
Gobar.A12G056900.1	GhU1H1.A12G059000	R_I_72	R_C_0	4.89743	2.41007	2.49	2.49	0.0460038	#N/A	#N/A	#N/A	0	0	0	0	0	0	0	0	#N/A
Gobar.D06G004600.1	GhU1H1.D06G005000	R_I_72	R_C_0	2.86096	0.370722	2.49	2.49	0.000259686	#N/A	#N/A	#N/A	0	PTHR35111,PTHR35111:SF2	0	0	0	0	AT1G75717.1	0	(1 of 6) PTHR35111//PTHR35111:SF2 - FAMILY NOT NAMED // F10A5.9
Gobar.D11G084100.1	GhU1H1.A11G083700	R_I_72	R_C_0	5.70055	3.21475	2.49	2.49	1.67348e-06	#N/A	#N/A	#N/A	PF03953,PF00091	PTHR11588,PTHR11588:SF48	0	0	K07374	GO:0003924,GO:0007017,GO:0005874	AT5G19770.1	TUA3	(1 of 17) PTHR11588:SF48 - TUBULIN ALPHA-1 CHAIN-RELATED
Gobar.D11G116300.1	GhU1H1.D11G115200	R_I_72	R_C_0	5.10009	2.60881	2.49	2.49	1.68857e-08	#N/A	#N/A	#N/A	PF03330,PF01357	PTHR31867	0	0	0	0	AT4G01630.1	ATEXP17,ATEXPA17,ATHEXP ALPHA 1.13,EXPA17	(1 of 96) PF01357//PF03330 - Pollen allergen (Pollen_allerg_1) // Rare lipoprotein A (RlpA)-like double-psi beta-barrel (DPBB_1)
Gobar.1Z208100.1	GhU1H1.A09G175800	R_I_12	R_C_0	2.55753	0.0758749	2.48	2.48	2.84217e-11	#N/A	TF_C2H2	#N/A	PF13912	PTHR26374,PTHR26374:SF198	0	0	0	0	AT2G37430.1	0	(1 of 4) PTHR26374//PTHR26374:SF198 - FAMILY NOT NAMED // ZINC FINGER PROTEIN ZAT11
Gobar.1Z146700.1	GhU1H1.A12G276400	R_I_72	R_C_0	3.55102	1.07039	2.48	2.48	0.00417417	#N/A	TF_MYB	#N/A	PF00249	PTHR10641,PTHR10641:SF563	KOG0048	0	K09422	0	AT5G52260.1	AtMYB19,MYB19	(1 of 6) PTHR10641:SF563 - MYB TRANSCRIPTION FACTOR-RELATED
Gobar.A08G032300.1	GhU1H1.A08G034200	R_I_72	R_C_0	4.146	1.66676	2.48	2.48	4.45386e-07	RLP_TM	#N/A	#N/A	PF08263,PF00560,PF13855	PTHR27000,PTHR27000:SF151	KOG4579	3.2.1.15	0	GO:0005515	AT3G20820.1	0	(1 of 5) PTHR27000:SF151 - DNA-DAMAGE-REPAIR/TOLERATION PROTEIN DRT100-RELATED
Gobar.A12G179500.1	GhU1H1.A12G182300	R_I_12	R_C_0	5.86433	3.38364	2.48	2.48	1.36076e-09	#N/A	#N/A	#N/A	PF01370	PTHR10366,PTHR10366:SF403	0	1.17.1.3	K13081	GO:0050662,GO:0003824	AT1G75290.1	0	(1 of 4) 1.17.1.3 - Leucoanthocyanidin reductase / Leucocyanidin reductase
Gobar.D01G028100.1	GhU1H1.D01G029900	R_I_12	R_C_0	5.77133	3.29411	2.48	2.48	3.30135e-06	#N/A	#N/A	#N/A	PF00549,PF00285	PTHR23118,PTHR23118:SF3	0	2.3.3.8	K01648	GO:0008152,GO:0003824,GO:0046912	AT5G49460.1	ACLB-2	(1 of 3) PTHR23118//PTHR23118:SF3 - ATP-CITRATE SYNTHASE // SUBFAMILY NOT NAMED
Gobar.D05G129700.1	GhU1H1.D05G129700	R_I_72	R_C_0	3.18476	0.704872	2.48	2.48	5.81372e-12	#N/A	#N/A	#N/A	PF00011	PTHR11527,PTHR11527:SF173	KOG0710	0	K13993	0	AT1G52560.1	0	(1 of 2) PTHR11527//PTHR11527:SF173 - SMALL HEAT-SHOCK PROTEIN HSP20 FAMILY // 26.5 KDA HEAT SHOCK PROTEIN, MITOCHONDRIAL
Gobar.D08G068900.1	GhU1H1.A08G066100	R_I_72	R_C_0	7.76881	5.28481	2.48	2.48	0.000217173	#N/A	#N/A	#N/A	PF02298	PTHR33021,PTHR33021:SF35	0	0	0	GO:0009055	AT3G60280.1	UCC3	(1 of 134) PF02298 - Plastocyanin-like domain (Cu_bind_like)
Gobar.D11G041000.1	GhU1H1.D11G040500	R_I_12	R_C_0	3.45681	0.978196	2.48	2.48	4.6732e-08	#N/A	#N/A	#N/A	0	0	0	0	0	0	0	0	#N/A
Gobar.D12G005700.1	GhU1H1.A12G006300	R_I_12	R_C_0	6.95757	4.47735	2.48	2.48	7.89627e-12	#N/A	#N/A	#N/A	PF14543,PF14541	PTHR13683,PTHR13683:SF379	KOG1339	3.4.23.12	0	GO:0006508,GO:0004190	AT1G03220.1	0	(1 of 6) PTHR13683//PTHR13683:SF379 - ASPARTYL PROTEASES // ASPARTYL PROTEASE-LIKE PROTEIN
Gobar.D13G200100.1	GhU1H1.A13G188000	R_I_72	R_C_0	2.4844	0	2.48	2.48	3.43594e-18	#N/A	#N/A	#N/A	0	PTHR33592,PTHR33592:SF2	0	0	0	0	AT2G31345.1	0	#N/A
Gobar.D06G014200.1	GhU1H1.D06G014500	R_I_12	R_C_0	6.61736	4.13906	2.48	2.48	2.12895e-08	#N/A	#N/A	#N/A	PF00067	PTHR24286,PTHR24286:SF50	0	4.2.1.92	0	GO:0055114,GO:0020037,GO:0016705,GO:0005506	AT5G42650.1	AOS,CYP74A,DDE2	(1 of 8) 4.2.1.92 - Hydroperoxide dehydratase / Hydroperoxide isomerase
Gobar.D08G048200.1	GhU1H1.D08G049000	R_I_24	R_C_0	2.81496	0.335712	2.48	2.48	4.28489e-05	#N/A	#N/A	#N/A	PF00141	PTHR31235	0	1.11.1.7	K00430	GO:0055114,GO:0020037,GO:0006979,GO:0004601	AT5G17820.1	0	(1 of 158) K00430 - peroxidase (E1.11.1.7)
Gobar.D11G277600.1	GhU1H1.A11G266200	R_I_72	R_C_0	3.78712	1.30918	2.48	2.48	0.00856204	#N/A	#N/A	#N/A	PF00909	PTHR11730,PTHR11730:SF39	0	0	K03320	GO:0016020,GO:0015696,GO:0008519,GO:0072488	AT1G64780.1	AMT1;2,ATAMT1;2	(1 of 7) PTHR11730//PTHR11730:SF39 - AMMONIUM TRANSPORTER // AMMONIUM TRANSPORTER 1 MEMBER 2
Gobar.A04G159600.1	GhU1H1.A04G157300	R_I_72	R_C_0	7.69098	5.22346	2.47	2.47	0.00497896	#N/A	#N/A	#N/A	PF08031,PF01565	PTHR32448	0	1.3.3.8	0	GO:0055114,GO:0050660,GO:0016491	AT4G20820.1	0	(1 of 81) 1.3.3.8 - Tetrahydroberberine oxidase / THB oxidase
Gobar.A05G312500.1	GhU1H1.A05G313200	R_I_72	R_C_0	3.70465	1.23756	2.47	2.47	4.71091e-08	#N/A	#N/A	#N/A	PF00076	PTHR24012,PTHR24012:SF421	KOG0149	0	0	GO:0003676	AT3G54770.1	0	(1 of 24) KOG0149 - Predicted RNA-binding protein SEB4 (RRM superfamily)
Gobar.A07G149400.1	GhU1H1.A07G149100	R_I_72	R_C_0	4.49685	2.02998	2.47	2.47	1.36174e-06	#N/A	#N/A	#N/A	PF07883	PTHR31238,PTHR31238:SF42	0	0	0	0	AT3G05950.1	0	(1 of 27) PTHR31238//PTHR31238:SF42 - FAMILY NOT NAMED // GERMIN-LIKE PROTEIN SUBFAMILY 1 MEMBER 10-RELATED
Gobar.A09G144700.1	GhU1H1.A09G153500	R_I_72	R_C_0	3.14535	0.67084	2.47	2.47	8.72264e-08	#N/A	#N/A	#N/A	0	PTHR12626,PTHR12626:SF7	0	0	0	0	AT3G10020.1	0	(1 of 3) PTHR12626//PTHR12626:SF7 - PROGRAMMED CELL DEATH 4 // SUBFAMILY NOT NAMED
Gobar.D01G197000.1	GhU1H1.D01G188200	R_I_12	R_C_0	3.16848	0.697774	2.47	2.47	0.00649945	#N/A	#N/A	#N/A	PF00187,PF00182	PTHR22595,PTHR22595:SF34	KOG4742	3.2.1.14	K01183	GO:0008061,GO:0016998,GO:0006032,GO:0004568	AT3G12500.1	ATHCHIB,B-CHI,CHI-B,HCHIB,PR-3,PR3	(1 of 15) PTHR22595//PTHR22595:SF34 - CHITINASE-RELATED // BASIC ENDOCHITINASE B
Gobar.D03G068900.1	GhU1H1.D03G074300	R_I_72	R_C_0	2.98459	0.512985	2.47	2.47	0.000968503	#N/A	#N/A	#N/A	PF14226,PF03171	PTHR10209,PTHR10209:SF174	KOG0143	0	0	GO:0055114,GO:0016491	AT1G52800.1	0	(1 of 12) PTHR10209//PTHR10209:SF174 - OXIDOREDUCTASE, 2OG-FE II OXYGENASE FAMILY PROTEIN // 2-OXOGLUTARATE (2OG) AND FE(II)-DEPENDENT OXYGENASE SUPERFAMILY PROTEIN-RELATED
Gobar.D11G053200.1	GhU1H1.D11G052400	R_I_72	R_C_0	4.29491	1.82823	2.47	2.47	1.56476e-09	#N/A	#N/A	#N/A	PF04669	PTHR31444,PTHR31444:SF8	0	0	0	0	AT5G67210.1	0	(1 of 6) PTHR31444//PTHR31444:SF8 - FAMILY NOT NAMED // PROTEIN IRREGULAR XYLEM 15-RELATED
Gobar.A01G226500.1	GhU1H1.A01G223800	R_I_72	R_C_0	6.86017	4.3989	2.46	2.46	1.15092e-05	#N/A	#N/A	#N/A	PF00685	PTHR11783,PTHR11783:SF74	KOG1584	2.8.2.24	0	GO:0008146	AT1G18590.1	ATSOT17,ATST5C,SOT17	(1 of 34) 2.8.2.24 - Desulfoglucosinolate sulfotransferase
Gobar.A06G014100.1	GhU1H1.A06G013100	R_I_12	R_C_0	3.94925	1.48852	2.46	2.46	1.28378e-05	#N/A	#N/A	#N/A	PF03350	PTHR31721,PTHR31721:SF3	0	0	0	0	AT4G19390.1	0	(1 of 6) PF03350 - Uncharacterized protein family, UPF0114 (UPF0114)
Gobar.A09G160000.1	GhU1H1.D09G161800	R_I_72	R_C_0	7.92555	5.46627	2.46	2.46	5.74141e-14	#N/A	#N/A	#N/A	PF00230	PTHR19139,PTHR19139:SF167	KOG0223	0	K09872	GO:0016020,GO:0006810,GO:0005215	AT3G53420.2	PIP2,PIP2;1,PIP2A	(1 of 9) PTHR19139//PTHR19139:SF167 - AQUAPORIN TRANSPORTER // AQUAPORIN PIP2-1-RELATED
Gobar.A10G199000.1	GhU1H1.D10G204300	R_I_72	R_C_0	3.20163	0.741575	2.46	2.46	0.000685109	#N/A	#N/A	#N/A	PF03181	PTHR31236,PTHR31236:SF4	0	0	0	0	AT1G49320.1	ATUSPL1,USPL1	(1 of 35) PF03181 - BURP domain (BURP)
Gobar.D03G049400.1	GhU1H1.D03G049100	R_I_12	R_C_0	7.62915	5.16964	2.46	2.46	0.00638667	#N/A	#N/A	#N/A	PF00201	PTHR11926,PTHR11926:SF224	KOG1192	2.4.1.271	0	GO:0016758,GO:0008152	AT4G15550.1	IAGLU	(1 of 3) PTHR11926//PTHR11926:SF224 - GLUCOSYL/GLUCURONOSYL TRANSFERASES // SUBFAMILY NOT NAMED
Gobar.D04G022900.1	GhU1H1.D04G023500	R_I_12	R_C_0	6.41276	3.94925	2.46	2.46	0.000389151	#N/A	#N/A	#N/A	PF02719	PTHR10366,PTHR10366:SF308	0	5.1.3.2	K01784	0	AT4G10960.1	UGE5	(1 of 11) K01784 - UDP-glucose 4-epimerase (galE, GALE)
Gobar.D06G037100.1	GhU1H1.D06G037900	R_I_72	R_C_0	3.01185	0.553852	2.46	2.46	0.0237304	#N/A	#N/A	#N/A	0	0	0	0	0	0	0	0	#N/A
Gobar.D08G035100.1	GhU1H1.D08G035700	R_I_72	R_C_0	4.53194	2.07382	2.46	2.46	0.0002061	RLP_LRR	#N/A	#N/A	PF08263,PF00560,PF13855	PTHR27000,PTHR27000:SF151	0	3.2.1.15	0	GO:0005515	AT3G20820.1	0	(1 of 5) PTHR27000:SF151 - DNA-DAMAGE-REPAIR/TOLERATION PROTEIN DRT100-RELATED
Gobar.D09G022400.1	GhU1H1.D09G026100	R_I_72	R_C_0	3.27739	0.816395	2.46	2.46	2.38448e-05	#N/A	TF_HB-HD-ZIP	#N/A	PF02183,PF00046	PTHR24326,PTHR24326:SF264	KOG0483	0	K09338	GO:0043565,GO:0006355,GO:0003700,GO:0003677	AT3G01220.1	ATHB20,HB20	(1 of 5) PTHR24326:SF264 - HOMEOBOX-LEUCINE ZIPPER PROTEIN ATHB-20-RELATED
Gobar.D11G165600.1	GhU1H1.D11G162800	R_I_12	R_C_0	6.50632	4.0512	2.46	2.46	1.13357e-06	#N/A	#N/A	#N/A	0	0	0	0	0	0	0	0	#N/A
Gobar.1Z008800.1	GhU1H1.D01G052500	R_I_24	R_C_0	3.58123	1.12829	2.45	2.45	0.0132004	RLP_LRR	#N/A	#N/A	PF08263,PF00560,PF13855	PTHR27004	KOG0472	0	0	GO:0005515	AT5G25910.1	AtRLP52,RLP52	(1 of 169) PF00560//PF08263//PF13855 - Leucine Rich Repeat (LRR_1) // Leucine rich repeat N-terminal domain (LRRNT_2) // Leucine rich repeat (LRR_8)
Gobar.A05G192300.1	GhU1H1.A05G193600	R_I_72	R_C_0	4.96343	2.51374	2.45	2.45	0.000276697	#N/A	#N/A	#N/A	PF03330,PF01357	PTHR31867,PTHR31867:SF4	0	0	0	0	AT1G20190.1	ATEXP11,ATEXPA11,ATHEXP ALPHA 1.14,EXP11,EXPA11	(1 of 6) PTHR31867//PTHR31867:SF4 - FAMILY NOT NAMED // EXPANSIN-A11
Gobar.A05G366100.1	GhU1H1.A05G371100	R_I_72	R_C_0	3.90005	1.4547	2.45	2.45	7.60503e-17	#N/A	#N/A	#N/A	PF08458,PF05703	PTHR31351,PTHR31351:SF3	0	0	0	0	AT5G57770.1	0	(1 of 17) PF05703//PF08458 - Auxin canalisation (Auxin_canalis) // Plant pleckstrin homology-like region (PH_2)
Gobar.A08G027600.1	GhU1H1.A08G029400	R_I_12	R_C_0	4.47242	2.02006	2.45	2.45	4.46087e-05	#N/A	#N/A	#N/A	PF06955,PF00722	PTHR31062,PTHR31062:SF20	0	2.4.1.207	0	GO:0048046,GO:0016762,GO:0006073,GO:0005618,GO:0005975,GO:0004553	AT5G57560.1	TCH4,XTH22	(1 of 11) PTHR31062//PTHR31062:SF20 - FAMILY NOT NAMED // XYLOGLUCAN ENDOTRANSGLUCOSYLASE/HYDROLASE PROTEIN 14-RELATED
Gobar.A10G142700.1	GhU1H1.A10G140800	R_I_12	R_C_0	3.31136	0.856787	2.45	2.45	3.7971e-12	#N/A	#N/A	#N/A	0	0	0	0	0	0	0	0	#N/A
Gobar.A11G145900.1	GhU1H1.A11G146500	R_I_72	R_C_0	4.02219	1.56998	2.45	2.45	1.63833e-08	#N/A	#N/A	#N/A	PF00544	PTHR31683,PTHR31683:SF20	0	4.2.2.2	K01728	0	AT4G13710.1	0	(1 of 10) PTHR31683:SF20 - PECTATE LYASE 1-RELATED
Gobar.D01G088200.1	GhU1H1.D01G085200	R_I_72	R_C_0	5.48636	3.03439	2.45	2.45	0.00154975	#N/A	#N/A	#N/A	PF14368	PTHR33122,PTHR33122:SF4	0	0	0	0	AT5G55410.2	0	(1 of 5) PTHR33122:SF4 - BIFUNCTIONAL INHIBITOR/LIPID-TRANSFER PROTEIN/SEED STORAGE 2S ALBUMIN-LIKE PROTEIN
Gobar.D02G050600.1	GhU1H1.A02G045100	R_I_72	R_C_0	8.70683	6.26031	2.45	2.45	9.87288e-05	#N/A	#N/A	#N/A	0	0	0	0	0	0	0	0	#N/A
Gobar.D04G147100.1	GhU1H1.D04G142700	R_I_72	R_C_0	3.88655	1.43829	2.45	2.45	0.0450559	#N/A	#N/A	#N/A	PF04832	PTHR11220	0	0	0	0	AT2G37970.1	SOUL-1	(1 of 13) PF04832 - SOUL heme-binding protein (SOUL)
Gobar.D04G187200.1	GhU1H1.D04G181300	R_I_72	R_C_0	2.45128	0	2.45	2.45	0.00295438	#N/A	#N/A	#N/A	0	0	0	0	0	0	AT4G33960.1	0	#N/A
Gobar.D05G301100.1	GhU1H1.D05G295900	R_I_24	R_C_0	4.0036	1.55238	2.45	2.45	0.000211885	#N/A	#N/A	#N/A	0	0	0	0	0	0	0	0	#N/A
Gobar.D08G187700.1	GhU1H1.D07G214500	R_I_12	R_C_0	2.44546	0	2.45	2.45	0.0047938	#N/A	#N/A	#N/A	0	0	0	0	0	0	0	0	#N/A
Gobar.D11G073200.1	GhU1H1.D11G072100	R_I_12	R_C_0	6.83409	4.37997	2.45	2.45	8.26042e-09	#N/A	#N/A	#N/A	0	PTHR34278,PTHR34278:SF1	0	0	0	0	AT5G40690.1	0	(1 of 6) PTHR34278:SF1 - GB|AAC02775.1
Gobar.A09G168500.1	GhU1H1.A09G175900	R_I_12	R_C_0	3.07125	0.635058	2.44	2.44	3.3386e-10	#N/A	TF_C2H2	#N/A	PF13912	PTHR26374,PTHR26374:SF198	0	0	0	0	AT2G37430.1	0	(1 of 4) PTHR26374//PTHR26374:SF198 - FAMILY NOT NAMED // ZINC FINGER PROTEIN ZAT11
Gobar.A13G170800.1	GhU1H1.A13G169600	R_I_24	R_C_0	4.36653	1.9222	2.44	2.44	3.17772e-08	#N/A	#N/A	#N/A	PF03171,PF14226	PTHR10209,PTHR10209:SF176	KOG0143	1.14.11.32	0	GO:0055114,GO:0016491	AT1G78550.1	0	(1 of 8) PTHR10209//PTHR10209:SF176 - OXIDOREDUCTASE, 2OG-FE II OXYGENASE FAMILY PROTEIN // SUBFAMILY NOT NAMED
Gobar.A10G053900.1	GhU1H1.A10G053300	R_I_12	R_C_0	5.05914	2.61589	2.44	2.44	3.60879e-05	#N/A	#N/A	#N/A	PF00155	PTHR11751,PTHR11751:SF369	0	2.6.1.2	0	GO:0030170,GO:0009058	AT1G72330.1	ALAAT2	(1 of 10) 2.6.1.2 - Alanine transaminase / Glutamic--pyruvic transaminase
Gobar.D02G039900.1	GhU1H1.D02G041600	R_I_72	R_C_0	2.43536	0	2.44	2.44	1.15749e-09	#N/A	#N/A	#N/A	0	0	0	0	0	0	0	0	#N/A
Gobar.D02G045000.1	GhU1H1.A02G038700	R_I_72	R_C_0	2.43669	0	2.44	2.44	1.86056e-11	#N/A	#N/A	#N/A	PF14368	PTHR33044,PTHR33044:SF13	0	0	0	0	AT3G22620.1	0	(1 of 4) PTHR33044//PTHR33044:SF13 - FAMILY NOT NAMED // BIFUNCTIONAL INHIBITOR/LIPID-TRANSFER PROTEIN/SEED STORAGE 2S ALBUMIN-LIKE PROTEIN-RELATED
Gobar.D12G095200.1	GhU1H1.D12G092100	R_I_72	R_C_0	5.75259	3.31745	2.44	2.44	4.73335e-05	#N/A	#N/A	#N/A	0	PTHR37209,PTHR37209:SF2	0	0	0	0	AT4G37450.1	AGP18,ATAGP18	(1 of 5) PTHR37209//PTHR37209:SF2 - FAMILY NOT NAMED // LYSINE-RICH ARABINOGALACTAN PROTEIN 17-RELATED
Gobar.D04G130500.1	GhU1H1.D04G127600	R_I_72	R_C_0	8.10426	5.66463	2.44	2.44	8.53004e-11	#N/A	#N/A	#N/A	PF00230	PTHR19139,PTHR19139:SF167	KOG0223	0	K09872	GO:0016020,GO:0006810,GO:0005215	AT2G37170.1	PIP2;2,PIP2B	(1 of 9) PTHR19139//PTHR19139:SF167 - AQUAPORIN TRANSPORTER // AQUAPORIN PIP2-1-RELATED
Gobar.A11G096500.1	GhU1H1.A11G097500	R_I_12	R_C_0	6.32256	3.89579	2.43	2.43	2.12091e-10	#N/A	#N/A	#N/A	PF00291	PTHR10314,PTHR10314:SF80	KOG1252	4.4.1.9	K13034	GO:0050017,GO:0019499,GO:0005739,GO:0004124	AT3G61440.1	ARATH;BSAS3;1,ATCYSC1,CYSC1	(1 of 2) K13034 - L-3-cyanoalanine synthase/ cysteine synthase (ATCYSC1)
Gobar.A13G223900.1	GhU1H1.A13G225800	R_I_12	R_C_0	10.474	8.04888	2.43	2.43	1.09953e-08	#N/A	#N/A	#N/A	PF14226,PF03171	PTHR10209,PTHR10209:SF119	KOG0143	0	0	GO:0055114,GO:0016491	AT4G03070.1	AOP,AOP1,AOP1.1	(1 of 27) PTHR10209//PTHR10209:SF119 - OXIDOREDUCTASE, 2OG-FE II OXYGENASE FAMILY PROTEIN // SUBFAMILY NOT NAMED
Gobar.1Z167100.1	GhU1H1.D11G308600	R_I_12	R_C_0	2.42573	0	2.43	2.43	6.24531e-22	#N/A	#N/A	#N/A	0	0	0	0	0	0	0	0	#N/A
Gobar.A05G151400.1	GhU1H1.D05G150300	R_I_12	R_C_0	3.61141	1.1846	2.43	2.43	1.56826e-05	#N/A	#N/A	#N/A	0	PTHR31568,PTHR31568:SF17	0	0	0	0	0	0	(1 of 3) PTHR31568:SF17 - EXPRESSED PROTEIN
Gobar.A05G268100.1	GhU1H1.A05G270300	R_I_72	R_C_0	5.35413	2.91991	2.43	2.43	0.00521151	#N/A	#N/A	#N/A	PF09118,PF07250	PTHR32208,PTHR32208:SF19	0	1.1.3.9	0	0	AT1G19900.1	0	(1 of 16) PTHR32208//PTHR32208:SF19 - FAMILY NOT NAMED // F14L17.20 PROTEIN
Gobar.D01G242500.1	GhU1H1.D01G230500	R_I_72	R_C_0	4.77421	2.34738	2.43	2.43	1.7945e-18	#N/A	#N/A	#N/A	PF00230	PTHR19139,PTHR19139:SF167	KOG0223	0	K09872	GO:0016020,GO:0006810,GO:0005215	AT2G37170.1	PIP2;2,PIP2B	(1 of 9) PTHR19139//PTHR19139:SF167 - AQUAPORIN TRANSPORTER // AQUAPORIN PIP2-1-RELATED
Gobar.D11G122400.1	GhU1H1.D11G121200	R_I_72	R_C_0	4.23327	1.80612	2.43	2.43	0.000413782	#N/A	#N/A	#N/A	0	0	0	0	0	0	0	0	#N/A
Gobar.D11G231900.1	GhU1H1.D11G226300	R_I_72	R_C_0	8.40651	5.97214	2.43	2.43	2.05845e-07	#N/A	#N/A	#N/A	0	0	0	0	0	0	0	0	#N/A
Gobar.D11G305200.1	GhU1H1.A11G292300	R_I_12	R_C_0	3.80168	1.36737	2.43	2.43	8.39643e-06	#N/A	#N/A	#N/A	PF03083	PTHR10791,PTHR10791:SF35	KOG1623	0	K15382	0	AT4G15920.1	0	(1 of 4) PTHR10791//PTHR10791:SF35 - RAG1-ACTIVATING PROTEIN 1 // SUBFAMILY NOT NAMED
Gobar.A05G041200.1	GhU1H1.A05G042900	R_I_72	R_C_0	7.95908	5.54247	2.42	2.42	1.75582e-07	#N/A	#N/A	#N/A	PF00011	PTHR11527,PTHR11527:SF93	KOG0710	0	K13993	0	AT5G12020.1	HSP17.6II	(1 of 8) PTHR11527:SF93 - 17.6 KDA CLASS II HEAT SHOCK PROTEIN-RELATED
Gobar.A05G165300.1	GhU1H1.A05G166400	R_I_12	R_C_0	5.21331	2.79514	2.42	2.42	8.79809e-06	#N/A	TF_AP2/ERF-ERF	#N/A	PF00847	PTHR31190	0	0	0	GO:0006355,GO:0003700	AT5G47220.1	ATERF-2,ATERF2,ERF2	(1 of 503) PF00847 - AP2 domain (AP2)
Gobar.A06G001900.1	GhU1H1.A06G001500	R_I_72	R_C_0	4.62515	2.20383	2.42	2.42	0.00073668	#N/A	#N/A	#N/A	PF03330,PF01357	PTHR31867,PTHR31867:SF4	0	0	0	0	AT1G20190.1	ATEXP11,ATEXPA11,ATHEXP ALPHA 1.14,EXP11,EXPA11	(1 of 6) PTHR31867//PTHR31867:SF4 - FAMILY NOT NAMED // EXPANSIN-A11
Gobar.A07G036500.1	GhU1H1.A07G031000	R_I_12	R_C_0	5.39177	2.96809	2.42	2.42	0.000106034	#N/A	#N/A	#N/A	PF00171	PTHR11699,PTHR11699:SF29	0	1.2.1.9	K00131	GO:0055114,GO:0016491,GO:0008152	AT2G24270.4	ALDH11A3	(1 of 5) K00131 - glyceraldehyde-3-phosphate dehydrogenase (NADP+) (gapN)
Gobar.A07G089400.1	GhU1H1.A07G089100	R_I_72	R_C_0	2.81455	0.393965	2.42	2.42	0.0153185	#N/A	#N/A	#N/A	0	0	0	0	0	0	0	0	#N/A
Gobar.D06G019100.1	GhU1H1.D06G020600	R_I_72	R_C_0	3.98641	1.56852	2.42	2.42	0.000213228	#N/A	#N/A	#N/A	PF01501	PTHR11183,PTHR11183:SF44	KOG1950	2.4.1.17	0	GO:0016757,GO:0045492,GO:0015020,GO:0009834,GO:0005794	AT4G33330.2	GUX2,PGSIP3	(1 of 4) PTHR11183:SF44 - UDP-GLUCURONATE:XYLAN ALPHA-GLUCURONOSYLTRANSFERASE 2
Gobar.D02G105500.1	GhU1H1.D02G103000	R_I_24	R_C_0	3.46415	1.04684	2.42	2.42	5.68052e-07	#N/A	#N/A	#N/A	PF01734	PTHR32176	KOG0513	0	0	GO:0006629	AT2G26560.1	PLA IIA,PLA2A,PLP2	(1 of 37) KOG0513 - Ca2+-independent phospholipase A2
Gobar.D13G248900.1	GhU1H1.D13G240800	R_I_12	R_C_0	6.48538	4.06712	2.42	2.42	0.000178485	#N/A	#N/A	#N/A	PF03018	PTHR21495,PTHR21495:SF77	0	0	0	0	AT1G58170.1	0	(1 of 3) PTHR21495//PTHR21495:SF77 - NUCLEOPORIN-RELATED // DIRIGENT PROTEIN 19
Gobar.A10G183800.1	GhU1H1.A10G180600	R_I_72	R_C_0	4.01721	1.60502	2.41	2.41	0.0271253	#N/A	#N/A	#N/A	PF00182	PTHR22595,PTHR22595:SF42	KOG4742	0	0	GO:0016998,GO:0006032,GO:0004568	AT3G16920.1	ATCTL2,CTL2	(1 of 6) PTHR22595//PTHR22595:SF42 - CHITINASE-RELATED // CHITINASE-LIKE PROTEIN 1
Gobar.A05G095800.1	GhU1H1.A05G096400	R_I_72	R_C_0	4.46166	2.04858	2.41	2.41	0.0336336	#N/A	#N/A	#N/A	PF00011	PTHR11527,PTHR11527:SF158	KOG0710	0	K13993	0	AT1G07400.1	0	(1 of 49) K13993 - HSP20 family protein (HSP20)
Gobar.A12G034800.1	GhU1H1.A12G037700	R_I_12	R_C_0	3.38778	0.981122	2.41	2.41	7.06374e-09	#N/A	TF_NAC	#N/A	PF02365	PTHR31989,PTHR31989:SF2	0	0	0	GO:0006355,GO:0003677	AT2G17040.1	anac036,NAC036	(1 of 9) PTHR31989:SF2 - NAC DOMAIN CONTAINING PROTEIN 36
Gobar.D01G161800.1	GhU1H1.D01G156900	R_I_12	R_C_0	4.4192	2.01006	2.41	2.41	0.000468522	#N/A	#N/A	#N/A	PF00282	PTHR11999,PTHR11999:SF113	0	4.1.1.15	K01580	GO:0030170,GO:0019752,GO:0016831	AT2G02010.1	GAD4	(1 of 9) K01580 - glutamate decarboxylase (E4.1.1.15, gadB, gadA, GAD)
Gobar.D05G039100.1	GhU1H1.D05G040300	R_I_72	R_C_0	3.86433	1.45365	2.41	2.41	1.29964e-06	#N/A	#N/A	#N/A	0	PTHR34537,PTHR34537:SF1	0	0	0	0	AT1G02180.1	0	#N/A
Gobar.D06G149400.1	GhU1H1.D06G142100	R_I_12	R_C_0	4.42821	2.02219	2.41	2.41	0.000614301	#N/A	#N/A	#N/A	PF00070	PTHR22912	0	1.6.5.9	K17871	GO:0055114,GO:0016491	AT1G07180.1	ATNDI1,NDA1	(1 of 10) K17871 - NADH:ubiquinone reductase (non-electrogenic) (ndh1)
Gobar.D11G200800.1	GhU1H1.D11G197900	R_I_72	R_C_0	4.52375	2.11736	2.41	2.41	1.21624e-14	#N/A	#N/A	#N/A	PF00561	PTHR10992,PTHR10992:SF838	KOG1454	0	0	0	AT2G18360.1	0	(1 of 7) PTHR10992//PTHR10992:SF838 - ALPHA/BETA HYDROLASE FOLD-CONTAINING PROTEIN // SUBFAMILY NOT NAMED
Gobar.A01G213300.1	GhU1H1.A01G210500	R_I_12	R_C_0	6.74005	4.34433	2.4	2.4	0.000126075	#N/A	#N/A	#N/A	PF01397,PF03936	PTHR31225,PTHR31225:SF15	0	4.2.3.13	0	GO:0016829,GO:0010333,GO:0008152,GO:0000287	AT5G23960.1	ATTPS21,TPS21	(1 of 46) 4.2.3.13 - (+)-delta-cadinene synthase / D-cadinene synthase
Gobar.A04G054200.1	GhU1H1.A04G056400	R_I_24	R_C_0	4.66511	2.26993	2.4	2.4	0.00155456	#N/A	#N/A	#N/A	0	0	0	0	0	0	0	0	#N/A
Gobar.A04G087500.1	GhU1H1.A04G087200	R_I_12	R_C_0	6.95127	4.55152	2.4	2.4	4.1433e-15	#N/A	#N/A	#N/A	PF00201	PTHR11926,PTHR11926:SF248	KOG1192	0	0	GO:0016758,GO:0008152	AT2G36800.1	DOGT1,UGT73C5	(1 of 29) PTHR11926//PTHR11926:SF248 - GLUCOSYL/GLUCURONOSYL TRANSFERASES // UDP-GLYCOSYLTRANSFERASE 73C7
Gobar.A05G138900.1	GhU1H1.A05G139900	R_I_72	R_C_0	2.6339	0.23634	2.4	2.4	4.2433e-14	#N/A	#N/A	#N/A	PF05153	PTHR12588,PTHR12588:SF1	KOG1573	1.13.99.1	K00469	GO:0055114,GO:0050113,GO:0019310,GO:0005737,GO:0005506	AT1G14520.1	MIOX1	(1 of 9) K00469 - inositol oxygenase (MIOX)
Gobar.A09G017800.1	GhU1H1.A09G023400	R_I_72	R_C_0	4.41156	2.00935	2.4	2.4	0.0247722	#N/A	#N/A	#N/A	0	PTHR33592	0	0	0	0	AT2G31345.1	0	#N/A
Gobar.D08G063600.1	GhU1H1.D08G062800	R_I_12	R_C_0	3.27202	0.867106	2.4	2.4	1.55054e-05	#N/A	#N/A	#N/A	PF00657	PTHR22835,PTHR22835:SF150	0	3.1.1.3	0	GO:0016788	AT5G37690.1	0	(1 of 2) PTHR22835//PTHR22835:SF150 - ZINC FINGER FYVE DOMAIN CONTAINING PROTEIN // SUBFAMILY NOT NAMED
Gobar.D11G273700.1	GhU1H1.D11G264000	R_I_72	R_C_0	2.51071	0.111031	2.4	2.4	0.000195249	#N/A	#N/A	#N/A	PF07883	PTHR31238,PTHR31238:SF44	0	0	0	0	AT5G39110.1	0	(1 of 32) PTHR31238//PTHR31238:SF44 - FAMILY NOT NAMED // GERMIN-LIKE PROTEIN SUBFAMILY 1 MEMBER 13-RELATED
Gobar.A13G043300.1	GhU1H1.A13G043400	R_I_12	R_C_0	7.32848	4.93404	2.39	2.39	5.74799e-06	#N/A	#N/A	#N/A	PF03460,PF01077	PTHR32439,PTHR32439:SF0	0	1.7.7.1	K00366	GO:0055114,GO:0016491,GO:0051536,GO:0020037	AT2G15620.1	ATHNIR,NIR,NIR1	(1 of 2) 1.7.7.1 - Ferredoxin--nitrite reductase
Gobar.A13G044400.1	GhU1H1.A13G044500	R_I_12	R_C_0	5.21696	2.82538	2.39	2.39	0.00011596	#N/A	#N/A	#N/A	PF13578	PTHR10509,PTHR10509:SF23	KOG1663	2.1.1.104	K00588	GO:0008171	AT4G34050.1	CCoAOMT1	(1 of 5) PTHR10509//PTHR10509:SF23 - O-METHYLTRANSFERASE-RELATED // SUBFAMILY NOT NAMED
Gobar.A01G053700.1	GhU1H1.D01G052500	R_I_24	R_C_0	3.74545	1.35276	2.39	2.39	0.0205119	RLP_TM	#N/A	#N/A	PF08263,PF13855	PTHR27000	0	2.7.11.1	0	GO:0005515	AT5G07180.1	ERL2	(1 of 67) PF08263//PF13855 - Leucine rich repeat N-terminal domain (LRRNT_2) // Leucine rich repeat (LRR_8)
Gobar.A05G109700.1	GhU1H1.A05G110300	R_I_12	R_C_0	8.66649	6.27934	2.39	2.39	0.000155199	#N/A	#N/A	#N/A	PF00194	PTHR18952,PTHR18952:SF111	KOG0382	4.2.1.1	K01674	0	AT1G08080.1	ACA7,ATACA7	(1 of 6) PTHR18952//PTHR18952:SF111 - CARBONIC ANHYDRASE // ALPHA CARBONIC ANHYDRASE 3
Gobar.A10G030400.1	GhU1H1.A10G029300	R_I_12	R_C_0	6.25884	3.87283	2.39	2.39	0.000554251	#N/A	#N/A	#N/A	0	PTHR35274,PTHR35274:SF2	0	0	0	0	AT2G33850.1	0	(1 of 4) PTHR35274//PTHR35274:SF2 - FAMILY NOT NAMED // EXPRESSED PROTEIN-RELATED
Gobar.D01G001900.1	GhU1H1.D01G002300	R_I_72	R_C_0	6.09291	3.70221	2.39	2.39	9.23861e-09	#N/A	#N/A	#N/A	PF00230	PTHR19139,PTHR19139:SF152	KOG0223	0	K09872	GO:0016020,GO:0006810,GO:0005215	AT4G35100.1	PIP2;7,PIP3,PIP3A,SIMIP	(1 of 9) PTHR19139//PTHR19139:SF152 - AQUAPORIN TRANSPORTER // AQUAPORIN PIP2-7
Gobar.D05G425600.1	GhU1H1.D05G427200	R_I_12	R_C_0	4.62035	2.22558	2.39	2.39	7.50174e-12	#N/A	#N/A	#N/A	PF00201	PTHR11926,PTHR11926:SF102	0	0	0	GO:0016758,GO:0008152	AT3G11340.1	0	(1 of 12) PTHR11926:SF102 - GLUCOSYLTRANSFERASE-LIKE PROTEIN-RELATED
Gobar.D11G148500.1	GhU1H1.D11G146800	R_I_72	R_C_0	3.96947	1.58159	2.39	2.39	9.33503e-13	#N/A	#N/A	#N/A	PF00544	PTHR31683,PTHR31683:SF20	0	4.2.2.2	K01728	0	AT4G13710.1	0	(1 of 10) PTHR31683:SF20 - PECTATE LYASE 1-RELATED
Gobar.D11G196000.1	GhU1H1.D11G193000	R_I_72	R_C_0	3.01596	0.621993	2.39	2.39	1.20832e-07	#N/A	#N/A	#N/A	PF00067	PTHR24298,PTHR24298:SF73	KOG0156	0	K09755	GO:0055114,GO:0020037,GO:0016705,GO:0005506	AT4G36220.1	CYP84A1,FAH1	(1 of 6) K09755 - ferulate-5-hydroxylase (CYP84A, F5H)
Gobar.D12G140500.1	GhU1H1.D12G136700	R_I_72	R_C_0	3.7684	1.37907	2.39	2.39	0.000377363	#N/A	#N/A	#N/A	PF15699	PTHR33669,PTHR33669:SF2	0	0	0	0	0	0	(1 of 13) PF15699 - NPR1 interacting (NPR1_interact)
Gobar.D13G264100.1	GhU1H1.D13G255000	R_I_12	R_C_0	2.38681	0	2.39	2.39	3.52157e-10	#N/A	#N/A	#N/A	PF08659	PTHR24322,PTHR24322:SF354	KOG0725	1.1.1.236	K08081	0	AT2G29350.1	SAG13	(1 of 6) PTHR24322:SF354 - TROPINONE REDUCTASE-RELATED
Gobar.A02G037400.1	GhU1H1.A02G038700	R_I_72	R_C_0	3.22404	0.839153	2.38	2.38	0.00774255	#N/A	#N/A	#N/A	PF14368	PTHR33044,PTHR33044:SF13	0	0	0	0	AT3G22620.1	0	(1 of 4) PTHR33044//PTHR33044:SF13 - FAMILY NOT NAMED // BIFUNCTIONAL INHIBITOR/LIPID-TRANSFER PROTEIN/SEED STORAGE 2S ALBUMIN-LIKE PROTEIN-RELATED
Gobar.A10G186500.1	GhU1H1.A10G183300	R_I_12	R_C_0	4.77321	2.39369	2.38	2.38	1.47336e-05	#N/A	#N/A	#N/A	PF13499	PTHR10891,PTHR10891:SF629	KOG0027	0	K02183	0	AT5G49480.1	ATCP1,CP1	(1 of 4) PTHR10891//PTHR10891:SF629 - EF-HAND CALCIUM-BINDING DOMAIN CONTAINING PROTEIN // SUBFAMILY NOT NAMED
Gobar.A11G253700.1	GhU1H1.D11G259300	R_I_12	R_C_0	2.37768	0	2.38	2.38	0.00539618	#N/A	#N/A	#N/A	0	PTHR35631,PTHR35631:SF1	0	0	0	0	0	0	#N/A
Gobar.A11G253800.1	GhU1H1.D11G259300	R_I_12	R_C_0	2.37768	0	2.38	2.38	0.00539618	#N/A	#N/A	#N/A	0	PTHR35631,PTHR35631:SF1	0	0	0	0	0	0	#N/A
Gobar.A11G253900.1	GhU1H1.D11G259300	R_I_12	R_C_0	2.37768	0	2.38	2.38	0.00539618	#N/A	#N/A	#N/A	0	PTHR35631,PTHR35631:SF1	0	0	0	0	0	0	#N/A
Gobar.A12G153300.1	GhU1H1.A12G155700	R_I_12	R_C_0	8.29046	5.90576	2.38	2.38	6.76824e-06	#N/A	#N/A	#N/A	PF08442,PF16114	PTHR23118	0	2.3.3.8	K01648	0	AT1G10670.4	ACLA-1	(1 of 9) K01648 - ATP citrate (pro-S)-lyase (ACLY)
Gobar.A13G062600.1	GhU1H1.A13G063200	R_I_72	R_C_0	3.90824	1.53257	2.38	2.38	0.00302098	#N/A	#N/A	#N/A	PF02298	PTHR33021,PTHR33021:SF37	0	0	0	GO:0009055	AT2G32300.1	UCC1	(1 of 134) PF02298 - Plastocyanin-like domain (Cu_bind_like)
Gobar.D02G225700.1	GhU1H1.D02G214100	R_I_12	R_C_0	3.0268	0.649845	2.38	2.38	0.000146853	#N/A	#N/A	#N/A	PF00191	PTHR10502	KOG0819	0	K17099	GO:0005544,GO:0005509	AT5G65020.1	ANNAT2	(1 of 8) K17099 - annexin A13 (ANXA13)
Gobar.D06G098400.1	GhU1H1.D06G096300	R_I_72	R_C_0	3.71787	1.34085	2.38	2.38	4.68764e-06	#N/A	#N/A	#N/A	PF00011	PTHR11527,PTHR11527:SF93	KOG0710	0	K13993	0	AT5G12020.1	HSP17.6II	(1 of 8) PTHR11527:SF93 - 17.6 KDA CLASS II HEAT SHOCK PROTEIN-RELATED
Gobar.D08G042400.1	GhU1H1.D08G044200	R_I_72	R_C_0	2.70377	0.327687	2.38	2.38	0.00100608	#N/A	#N/A	#N/A	PF14009	PTHR33148,PTHR33148:SF9	0	0	0	0	AT3G61920.1	0	(1 of 106) PF14009 - Domain of unknown function (DUF4228) (DUF4228)
Gobar.D13G045100.1	GhU1H1.D13G044200	R_I_72	R_C_0	5.62944	3.2455	2.38	2.38	0.00121775	#N/A	#N/A	#N/A	PF13578	PTHR10509,PTHR10509:SF23	KOG1663	2.1.1.104	K00588	GO:0008171	AT4G34050.1	CCoAOMT1	(1 of 5) PTHR10509//PTHR10509:SF23 - O-METHYLTRANSFERASE-RELATED // SUBFAMILY NOT NAMED
Gobar.D02G050200.1	GhU1H1.D02G051600	R_I_12	R_C_0	2.70465	0.333424	2.37	2.37	0.00904557	#N/A	TF_AP2/ERF-ERF	#N/A	PF00847	PTHR31190,PTHR31190:SF26	0	0	0	GO:0006355,GO:0003700	AT3G23230.1	0	(1 of 15) PTHR31190//PTHR31190:SF26 - FAMILY NOT NAMED // ETHYLENE-RESPONSIVE TRANSCRIPTION FACTOR ERF096
Gobar.A05G231700.1	GhU1H1.A05G234300	R_I_72	R_C_0	3.04998	0.675364	2.37	2.37	6.1407e-10	#N/A	#N/A	#N/A	PF02298	PTHR33021,PTHR33021:SF64	0	0	0	GO:0009055	AT1G72230.1	0	(1 of 134) PF02298 - Plastocyanin-like domain (Cu_bind_like)
Gobar.A08G058800.1	GhU1H1.A08G060400	R_I_12	R_C_0	3.34341	0.977463	2.37	2.37	0.000229118	#N/A	#N/A	#N/A	PF00657	PTHR22835,PTHR22835:SF150	0	3.1.1.3	0	GO:0016788	AT5G37690.1	0	(1 of 2) PTHR22835//PTHR22835:SF150 - ZINC FINGER FYVE DOMAIN CONTAINING PROTEIN // SUBFAMILY NOT NAMED
Gobar.A11G250700.1	GhU1H1.A11G255300	R_I_72	R_C_0	2.83552	0.461529	2.37	2.37	6.61396e-09	#N/A	#N/A	#N/A	0	PTHR34114	0	0	0	0	AT5G56540.1	AGP14,ATAGP14	#N/A
Gobar.A13G029600.1	GhU1H1.A13G029400	R_I_12	R_C_0	4.83365	2.46415	2.37	2.37	1.86954e-15	#N/A	#N/A	#N/A	PF04564	PTHR22849,PTHR22849:SF9	0	6.3.2.19	0	GO:0016567,GO:0004842	AT5G37490.1	0	(1 of 5) PTHR22849//PTHR22849:SF9 - WDSAM1 PROTEIN // SUBFAMILY NOT NAMED
Gobar.A13G169100.1	GhU1H1.D13G172200	R_I_12	R_C_0	5.41917	3.04649	2.37	2.37	0.000963009	#N/A	#N/A	#N/A	PF13410,PF02798	PTHR11260,PTHR11260:SF230	KOG0406	2.5.1.18	K00799	GO:0005515	AT1G78380.1	ATGSTU19,GST8,GSTU19	(1 of 10) PTHR11260//PTHR11260:SF230 - GLUTATHIONE S-TRANSFERASE, GST, SUPERFAMILY, GST DOMAIN CONTAINING // SUBFAMILY NOT NAMED
Gobar.D07G016300.1	GhU1H1.D07G017700	R_I_72	R_C_0	2.65053	0.284514	2.37	2.37	1.76323e-06	#N/A	#N/A	#N/A	0	PTHR36369	0	0	0	0	AT5G20790.1	0	#N/A
Gobar.D07G053100.1	GhU1H1.D07G053100	R_I_12	R_C_0	3.14029	0.767231	2.37	2.37	4.11201e-07	#N/A	#N/A	#N/A	PF07712	PTHR33390	0	0	0	0	AT5G61820.1	0	(1 of 6) PF07712 - Stress up-regulated Nod 19 (SURNod19)
Gobar.D12G106600.1	GhU1H1.D12G101800	R_I_72	R_C_0	4.56377	2.19188	2.37	2.37	7.09352e-06	#N/A	#N/A	#N/A	PF01477	PTHR31718,PTHR31718:SF0	0	0	0	GO:0005515	AT4G39730.1	0	(1 of 6) PTHR31718//PTHR31718:SF0 - FAMILY NOT NAMED // EXPRESSED PROTEIN-RELATED
Gobar.D12G217000.1	GhU1H1.D12G211200	R_I_72	R_C_0	6.04514	3.67039	2.37	2.37	0.0128702	#N/A	#N/A	#N/A	PF03083	PTHR10791,PTHR10791:SF22	KOG1623	0	0	GO:0016021	AT5G50790.1	0	(1 of 14) PTHR10791:SF22 - BIDIRECTIONAL SUGAR TRANSPORTER SWEET10
Gobar.D13G199900.1	GhU1H1.A13G187800	R_I_12	R_C_0	3.97141	1.60122	2.37	2.37	0.0201231	#N/A	#N/A	#N/A	PF05678	PTHR33624	0	0	0	0	0	0	(1 of 95) PF05678 - VQ motif (VQ)
Gobar.D11G135600.1	GhU1H1.D11G134000	R_I_72	R_C_0	5.68131	3.30655	2.37	2.37	6.22449e-06	#N/A	#N/A	#N/A	PF14368	PTHR33044,PTHR33044:SF23	0	0	0	0	AT4G14815.1	0	(1 of 9) PTHR33044//PTHR33044:SF23 - FAMILY NOT NAMED // BIFUNCTIONAL INHIBITOR/LIPID-TRANSFER PROTEIN/SEED STORAGE 2S ALBUMIN SUPERFAMILY PROTEIN-RELATED
Gobar.D11G197600.1	GhU1H1.D11G194600	R_I_12	R_C_0	4.83991	2.47015	2.37	2.37	6.85848e-15	#N/A	#N/A	#N/A	PF00561	PTHR10992,PTHR10992:SF804	KOG4178	3.3.2.10	0	0	AT3G51000.1	0	(1 of 4) PTHR10992//PTHR10992:SF804 - ALPHA/BETA HYDROLASE FOLD-CONTAINING PROTEIN // SUBFAMILY NOT NAMED
Gobar.A05G070400.1	GhU1H1.A05G072700	R_I_72	R_C_0	4.77019	2.41278	2.36	2.36	0.000960499	RLP_LRR	#N/A	#N/A	PF08263	PTHR27000,PTHR27000:SF151	0	3.5.1.98	0	0	AT3G20820.1	0	(1 of 5) PTHR27000:SF151 - DNA-DAMAGE-REPAIR/TOLERATION PROTEIN DRT100-RELATED
Gobar.1Z006500.1	GhU1H1.D01G057500	R_I_12	R_C_0	3.61812	1.2558	2.36	2.36	4.59728e-05	#N/A	#N/A	#N/A	PF13499,PF01699	PTHR10891,PTHR10891:SF633	0	0	0	GO:0055085,GO:0016021	AT1G53210.1	0	(1 of 6) PTHR10891//PTHR10891:SF633 - EF-HAND CALCIUM-BINDING DOMAIN CONTAINING PROTEIN // SUBFAMILY NOT NAMED
Gobar.1Z047100.1	GhU1H1.A02G177700	R_I_72	R_C_0	3.55557	1.19598	2.36	2.36	2.61162e-07	#N/A	#N/A	#N/A	PF00067	PTHR24298,PTHR24298:SF86	0	0	0	GO:0055114,GO:0020037,GO:0016705,GO:0005506	AT4G31500.1	ATR4,CYP83B1,RED1,RNT1,SUR2	(1 of 31) PTHR24298:SF86 - CYTOCHROME P450 71B21-RELATED
Gobar.A03G016800.1	GhU1H1.A03G015200	R_I_12	R_C_0	7.68616	5.32751	2.36	2.36	7.70664e-07	#N/A	#N/A	#N/A	PF14368	PTHR33044,PTHR33044:SF37	0	0	0	0	AT1G62790.2	0	(1 of 146) PF14368 - Probable lipid transfer (LTP_2)
Gobar.A05G024000.1	GhU1H1.D05G023500	R_I_12	R_C_0	8.11621	5.75844	2.36	2.36	3.32359e-17	#N/A	#N/A	#N/A	PF01740,PF00916	PTHR11814,PTHR11814:SF54	0	0	K17471	GO:0016021,GO:0015116,GO:0008272,GO:0055085,GO:0016020,GO:0008271,GO:1902358	AT5G19600.1	SULTR3;5	(1 of 3) PTHR11814:SF54 - SULFATE TRANSPORTER 3.5-RELATED
Gobar.A05G381400.1	GhU1H1.A05G387700	R_I_12	R_C_0	4.34731	1.98805	2.36	2.36	4.6758e-06	#N/A	#N/A	#N/A	PF01501	PTHR13778,PTHR13778:SF7	0	2.4.1.43	0	GO:0016757	AT3G28340.1	GATL10	(1 of 4) PTHR13778//PTHR13778:SF7 - GLYCOSYLTRANSFERASE 8 DOMAIN-CONTAINING PROTEIN // GALACTURONOSYLTRANSFERASE-LIKE 8-RELATED
Gobar.A11G066900.1	GhU1H1.A11G066400	R_I_72	R_C_0	6.19973	3.84439	2.36	2.36	2.34356e-08	#N/A	#N/A	#N/A	PF06955,PF00722	PTHR31062,PTHR31062:SF15	0	2.4.1.207,3.2.1.151	K08235	GO:0048046,GO:0016762,GO:0006073,GO:0005618,GO:0005975,GO:0004553	AT5G13870.1	EXGT-A4,XTH5	(1 of 4) PTHR31062//PTHR31062:SF15 - FAMILY NOT NAMED // XYLOGLUCAN ENDOTRANSGLUCOSYLASE/HYDROLASE PROTEIN 4-RELATED
Gobar.A12G035000.1	GhU1H1.A12G038000	R_I_24	R_C_0	4.0654	1.7031	2.36	2.36	1.83007e-06	#N/A	#N/A	#N/A	PF07731,PF07732,PF00394	PTHR11709,PTHR11709:SF64	0	1.10.3.2	0	GO:0055114,GO:0016491,GO:0005507	AT1G76160.1	sks5	(1 of 4) PTHR11709//PTHR11709:SF64 - MULTI-COPPER OXIDASE // MULTI-COPPER OXIDASE TYPE I FAMILY PROTEIN-RELATED
Gobar.D02G074700.1	GhU1H1.D02G073800	R_I_72	R_C_0	3.3817	1.02645	2.36	2.36	0.0325205	#N/A	#N/A	#N/A	0	PTHR23241	KOG4744	0	0	0	AT2G18340.1	0	(1 of 8) KOG4744 - Uncharacterized conserved protein
Gobar.D03G161700.1	GhU1H1.D03G152900	R_I_12	R_C_0	8.33687	5.97652	2.36	2.36	3.64869e-06	#N/A	#N/A	#N/A	PF00903	PTHR10374,PTHR10374:SF8	KOG2944	4.4.1.5	0	0	AT1G08110.4	0	(1 of 9) PTHR10374//PTHR10374:SF8 - LACTOYLGLUTATHIONE LYASE GLYOXALASE I // LACTOYLGLUTATHIONE LYASE
Gobar.D05G107700.1	#N/A	R_I_24	R_C_0	2.36429	0	2.36	2.36	0.0146858	#N/A	#N/A	#N/A	0	0	0	0	0	0	0	0	#N/A
Gobar.D05G260400.1	GhU1H1.D05G256600	R_I_12	R_C_0	6.44569	4.09035	2.36	2.36	7.76249e-08	#N/A	#N/A	#N/A	PF00394,PF07731,PF07732	PTHR11709,PTHR11709:SF118	0	1.10.3.2	K05909	GO:0055114,GO:0016491,GO:0005507	AT5G09360.1	LAC14	(1 of 28) PTHR11709//PTHR11709:SF118 - MULTI-COPPER OXIDASE // SUBFAMILY NOT NAMED
Gobar.D12G165000.1	GhU1H1.D12G159800	R_I_12	R_C_0	8.43525	6.07899	2.36	2.36	2.93332e-06	#N/A	#N/A	#N/A	PF08442,PF16114	PTHR23118	0	2.3.3.8	K01648	0	AT1G10670.1	ACLA-1	(1 of 9) K01648 - ATP citrate (pro-S)-lyase (ACLY)
Gobar.D12G301400.1	GhU1H1.D12G297100	R_I_12	R_C_0	4.03042	1.67084	2.36	2.36	2.52729e-10	#N/A	#N/A	#N/A	PF13499	PTHR23050,PTHR23050:SF166	KOG0027	0	K02183	0	AT2G27030.3	ACAM-2,CAM5	(1 of 8) PTHR23050:SF166 - CALMODULIN-5
Gobar.D12G237900.1	GhU1H1.D12G233500	R_I_12	R_C_0	4.07288	1.71633	2.36	2.36	7.60776e-08	#N/A	#N/A	#N/A	PF03330,PF01357	PTHR31692,PTHR31692:SF2	0	0	0	0	AT4G17030.1	AT-EXPR,ATEXLB1,ATEXPR1,ATHEXP BETA 3.1,EXLB1,EXPR	(1 of 96) PF01357//PF03330 - Pollen allergen (Pollen_allerg_1) // Rare lipoprotein A (RlpA)-like double-psi beta-barrel (DPBB_1)
Gobar.1Z079600.1	GhU1H1.A05G031700	R_I_12	R_C_0	3.57543	1.22404	2.35	2.35	0.000248269	#N/A	#N/A	#N/A	PF00085	PTHR10438,PTHR10438:SF227	KOG0907	0	0	GO:0045454,GO:0015035,GO:0006662	AT4G26160.1	ACHT1	(1 of 7) PTHR10438//PTHR10438:SF227 - THIOREDOXIN // THIOREDOXIN-LIKE 2-1, CHLOROPLASTIC-RELATED
Gobar.A08G182400.1	GhU1H1.D08G198500	R_I_72	R_C_0	2.58761	0.237564	2.35	2.35	0.000213228	#N/A	#N/A	#N/A	PF04043	PTHR31080,PTHR31080:SF19	0	3.1.1.11	0	GO:0004857	AT5G62360.1	0	(1 of 18) PTHR31080//PTHR31080:SF19 - FAMILY NOT NAMED // PLANT INVERTASE/PECTIN METHYLESTERASE INHIBITOR SUPERFAMILY PROTEIN
Gobar.D03G158900.1	GhU1H1.D03G150100	R_I_72	R_C_0	3.09238	0.746743	2.35	2.35	0.00125444	#N/A	#N/A	#N/A	PF03151	PTHR11132,PTHR11132:SF115	KOG1441	0	K15285	0	AT2G28315.1	0	(1 of 6) PTHR11132//PTHR11132:SF115 - SOLUTE CARRIER FAMILY 35 // SUBFAMILY NOT NAMED
Gobar.D08G241700.1	GhU1H1.A08G217900	R_I_72	R_C_0	4.14723	1.79577	2.35	2.35	1.65214e-06	#N/A	#N/A	#N/A	PF14009	PTHR33052,PTHR33052:SF26	0	0	0	0	AT1G06980.1	0	(1 of 106) PF14009 - Domain of unknown function (DUF4228) (DUF4228)
Gobar.D12G300400.1	GhU1H1.D12G296200	R_I_12	R_C_0	3.21101	0.860764	2.35	2.35	3.94858e-10	#N/A	#N/A	#N/A	PF04564	PTHR22849,PTHR22849:SF9	0	6.3.2.19	0	GO:0016567,GO:0004842	AT5G37490.1	0	(1 of 5) PTHR22849//PTHR22849:SF9 - WDSAM1 PROTEIN // SUBFAMILY NOT NAMED
Gobar.D12G211700.1	GhU1H1.D12G206200	R_I_24	R_C_0	2.70044	0.353888	2.35	2.35	0.0220765	#N/A	TR_TRAF	#N/A	PF00651	PTHR24413,PTHR24413:SF75	0	0	0	GO:0005515	AT5G63160.1	BT1	(1 of 5) PTHR24413//PTHR24413:SF75 - FAMILY NOT NAMED // BTB/POZ AND TAZ DOMAIN-CONTAINING PROTEIN 2
Gobar.A12G055800.1	GhU1H1.A12G057800	R_I_12	R_C_0	7.35192	5.01114	2.34	2.34	0.0156661	#N/A	#N/A	#N/A	PF00117	PTHR11922,PTHR11922:SF38	0	3.5.1.94	0	0	AT5G38200.1	0	(1 of 2) 3.5.1.94 - Gamma-glutamyl-gamma-aminobutyrate hydrolase / Gamma-glutamyl-GABA hydrolase
Gobar.A12G272900.1	GhU1H1.A12G282800	R_I_12	R_C_0	3.65053	1.30685	2.34	2.34	2.90994e-06	#N/A	#N/A	#N/A	0	PTHR37767	0	0	0	0	AT5G51680.1	0	#N/A
Gobar.A03G149900.1	GhU1H1.A03G149800	R_I_72	R_C_0	2.34284	0	2.34	2.34	1.46378e-05	#N/A	#N/A	#N/A	PF04832	PTHR11220,PTHR11220:SF36	0	0	0	0	AT1G17100.1	0	(1 of 2) PTHR11220//PTHR11220:SF36 - HEME-BINDING PROTEIN-RELATED // SUBFAMILY NOT NAMED
Gobar.A05G141600.1	GhU1H1.A05G142900	R_I_72	R_C_0	3.43896	1.09761	2.34	2.34	1.34507e-09	#N/A	#N/A	#N/A	PF03168	PTHR31234,PTHR31234:SF2	0	0	0	0	AT1G17620.1	0	(1 of 2) PTHR31234//PTHR31234:SF2 - FAMILY NOT NAMED // LATE EMBRYOGENESIS ABUNDANT (LEA) HYDROXYPROLINE-RICH GLYCOPROTEIN FAMILY MEMBER
Gobar.A08G239600.1	GhU1H1.A08G241100	R_I_12	R_C_0	5.2228	2.88655	2.34	2.34	0.000489493	#N/A	#N/A	#N/A	PF14226,PF03171	PTHR10209,PTHR10209:SF96	KOG0143	0	K06892	GO:0055114,GO:0016491	AT3G13610.1	0	(1 of 21) K06892 - feruloyl-CoA ortho-hydroxylase (F6H1)
Gobar.D02G038900.1	GhU1H1.D02G040400	R_I_72	R_C_0	3.32654	0.989139	2.34	2.34	1.30364e-05	#N/A	#N/A	#N/A	PF00043,PF13417	PTHR11260,PTHR11260:SF227	KOG0406	2.5.1.18	0	GO:0005515	AT2G29420.1	ATGSTU7,GST25,GSTU7	(1 of 25) PTHR11260//PTHR11260:SF227 - GLUTATHIONE S-TRANSFERASE, GST, SUPERFAMILY, GST DOMAIN CONTAINING // SUBFAMILY NOT NAMED
Gobar.D03G046000.1	GhU1H1.D03G046200	R_I_12	R_C_0	3.30685	0.961994	2.34	2.34	4.62306e-14	#N/A	#N/A	#N/A	PF00226	PTHR24078	0	0	0	0	AT4G13830.2	J20	(1 of 237) PF00226 - DnaJ domain (DnaJ)
Gobar.D06G046200.1	GhU1H1.D06G045900	R_I_12	R_C_0	6.32797	3.98768	2.34	2.34	3.60704e-05	#N/A	#N/A	#N/A	0	PTHR34950,PTHR34950:SF1	0	0	0	0	0	0	#N/A
Gobar.D11G273300.1	GhU1H1.D11G264400	R_I_72	R_C_0	4.50608	2.16672	2.34	2.34	0.00343682	#N/A	#N/A	#N/A	PF07883	PTHR31238,PTHR31238:SF44	0	0	0	0	AT3G05950.1	0	(1 of 32) PTHR31238//PTHR31238:SF44 - FAMILY NOT NAMED // GERMIN-LIKE PROTEIN SUBFAMILY 1 MEMBER 13-RELATED
Gobar.D11G274600.1	GhU1H1.D11G265700	R_I_24	R_C_0	3.64777	1.30859	2.34	2.34	2.42256e-06	#N/A	#N/A	#N/A	PF07883	PTHR31238,PTHR31238:SF42	0	0	0	0	AT5G39110.1	0	(1 of 27) PTHR31238//PTHR31238:SF42 - FAMILY NOT NAMED // GERMIN-LIKE PROTEIN SUBFAMILY 1 MEMBER 10-RELATED
Gobar.D12G202800.1	GhU1H1.D12G197500	R_I_72	R_C_0	3.0944	0.757023	2.34	2.34	4.60483e-07	#N/A	#N/A	#N/A	0	PTHR33133,PTHR33133:SF3	0	0	0	0	AT5G61340.1	0	#N/A
Gobar.D10G272600.1	GhU1H1.D10G263300	R_I_12	R_C_0	2.33657	0	2.34	2.34	1.4107e-08	#N/A	#N/A	#N/A	PF14368	PTHR33122,PTHR33122:SF6	0	0	0	0	AT5G05960.1	0	(1 of 146) PF14368 - Probable lipid transfer (LTP_2)
Gobar.A08G040500.1	GhU1H1.A08G042000	R_I_72	R_C_0	4.4349	2.10165	2.33	2.33	6.3105e-06	#N/A	#N/A	#N/A	PF07883	PTHR31238,PTHR31238:SF18	0	0	0	0	AT3G62020.1	GLP10	(1 of 3) PTHR31238//PTHR31238:SF18 - FAMILY NOT NAMED // GERMIN-LIKE PROTEIN SUBFAMILY 2 MEMBER 2-RELATED
Gobar.A11G268100.1	GhU1H1.A09G023400	R_I_12	R_C_0	2.32797	0	2.33	2.33	0.0084765	#N/A	#N/A	#N/A	0	PTHR33592	0	0	0	0	AT2G31345.1	0	#N/A
Gobar.A11G270800.1	GhU1H1.D11G277200	R_I_12	R_C_0	8.20596	5.87418	2.33	2.33	7.7581e-20	#N/A	#N/A	#N/A	PF00248	PTHR11732,PTHR11732:SF253	KOG1575	1.1.1.317	0	0	AT1G60690.1	0	(1 of 36) 1.1.1.317 - Perakine reductase
Gobar.D06G084000.1	GhU1H1.D06G082500	R_I_24	R_C_0	2.33056	0	2.33	2.33	0.0130354	#N/A	#N/A	#N/A	0	0	0	0	0	0	0	0	#N/A
Gobar.D12G114300.1	GhU1H1.D12G109900	R_I_72	R_C_0	3.83026	1.49927	2.33	2.33	0.000169226	#N/A	#N/A	#N/A	PF00450	PTHR11802,PTHR11802:SF66	0	3.4.16.6	K16297	GO:0006508,GO:0004185	AT3G63470.1	scpl40	(1 of 9) PTHR11802:SF66 - SERINE CARBOXYPEPTIDASE-LIKE 36-RELATED
Gobar.D13G026600.1	GhU1H1.D13G026000	R_I_12	R_C_0	4.54158	2.21319	2.33	2.33	2.06781e-07	#N/A	#N/A	#N/A	0	PTHR34130	0	0	0	0	0	0	#N/A
Gobar.A09G113500.1	GhU1H1.A09G122200	R_I_72	R_C_0	2.78931	0.471968	2.32	2.32	0.00591373	#N/A	#N/A	#N/A	PF02469	PTHR32077,PTHR32077:SF10	0	0	0	0	AT5G03170.1	ATFLA11,FLA11	(1 of 6) PTHR32077:SF10 - FASCICLIN-LIKE ARABINOGALACTAN PROTEIN 12
Gobar.A10G089100.1	GhU1H1.A10G088100	R_I_12	R_C_0	2.31673	0	2.32	2.32	1.96193e-26	#N/A	#N/A	#N/A	PF05617	PTHR31181,PTHR31181:SF50	0	0	0	0	AT4G39340.1	0	(1 of 2) PTHR31181//PTHR31181:SF50 - UNCHARACTERIZED // EGG CELL-SECRETED PROTEIN 1.2-RELATED
Gobar.A03G141100.1	GhU1H1.A03G141800	R_I_12	R_C_0	5.24253	2.91839	2.32	2.32	0.000434089	#N/A	#N/A	#N/A	PF06522	PTHR33417,PTHR33417:SF3	0	0	0	0	AT3G48140.1	0	(1 of 6) PF06522 - NADH-ubiquinone reductase complex 1 MLRQ subunit (B12D)
Gobar.A06G138400.1	GhU1H1.A06G136100	R_I_12	R_C_0	5.09255	2.77379	2.32	2.32	0.000170201	#N/A	#N/A	#N/A	PF00070	PTHR22912	0	1.6.5.9	K17871	GO:0055114,GO:0016491	AT1G07180.1	ATNDI1,NDA1	(1 of 10) K17871 - NADH:ubiquinone reductase (non-electrogenic) (ndh1)
Gobar.A06G166500.1	GhU1H1.A06G164900	R_I_72	R_C_0	6.0906	3.77463	2.32	2.32	2.15432e-06	#N/A	#N/A	#N/A	0	0	0	0	0	0	0	0	#N/A
Gobar.A12G015300.1	GhU1H1.A12G016900	R_I_12	R_C_0	9.47175	7.1522	2.32	2.32	2.22388e-13	#N/A	#N/A	#N/A	PF01070,PF03060	PTHR32332,PTHR32332:SF20	0	1.3.1.9	0	GO:0016491,GO:0055114,GO:0018580	AT5G64250.2	0	(1 of 4) PTHR32332:SF20 - 2-NITROPROPANE DIOXYGENASE-LIKE PROTEIN
Gobar.D01G146100.1	GhU1H1.D01G141500	R_I_24	R_C_0	3.03879	0.71721	2.32	2.32	1.18642e-05	#N/A	#N/A	#N/A	0	PTHR33659	0	0	0	0	0	0	#N/A
Gobar.D02G107100.1	GhU1H1.D02G104600	R_I_12	R_C_0	3.85669	1.53506	2.32	2.32	8.58335e-11	#N/A	#N/A	#N/A	PF01151	PTHR11157,PTHR11157:SF11	KOG3071	2.3.1.199	0	GO:0016021	AT1G75000.1	0	(1 of 9) PTHR11157:SF11 - F25A4.4
Gobar.D06G224200.1	GhU1H1.D06G212200	R_I_72	R_C_0	7.77672	5.45549	2.32	2.32	3.24183e-07	#N/A	#N/A	#N/A	PF08031,PF01565	PTHR32448,PTHR32448:SF25	0	1.3.3.8	0	GO:0055114,GO:0050660,GO:0016491	AT1G30700.1	0	(1 of 3) PTHR32448//PTHR32448:SF25 - FAMILY NOT NAMED // FAD-BINDING BERBERINE FAMILY PROTEIN-RELATED
Gobar.D07G114800.1	GhU1H1.D07G113400	R_I_72	R_C_0	3.31368	0.989866	2.32	2.32	0.000493182	#N/A	#N/A	#N/A	PF00403	PTHR22814,PTHR22814:SF112	KOG1603	0	0	GO:0046872,GO:0030001	AT1G06330.1	0	(1 of 1) PTHR22814//PTHR22814:SF112 - COPPER TRANSPORT PROTEIN ATOX1-RELATED // HEAVY METAL TRANSPORT/DETOXIFICATION-LIKE PROTEIN
Gobar.D08G153900.1	GhU1H1.D08G146500	R_I_72	R_C_0	3.78722	1.46989	2.32	2.32	0.000498968	#N/A	#N/A	#N/A	PF07883	PTHR31238,PTHR31238:SF18	0	0	0	0	AT3G62020.1	GLP10	(1 of 3) PTHR31238//PTHR31238:SF18 - FAMILY NOT NAMED // GERMIN-LIKE PROTEIN SUBFAMILY 2 MEMBER 2-RELATED
Gobar.D11G339600.1	GhU1H1.D11G329200	R_I_72	R_C_0	4.84765	2.52281	2.32	2.32	0.00259554	#N/A	#N/A	#N/A	PF03018	PTHR21495,PTHR21495:SF15	0	0	0	0	AT4G38700.1	0	(1 of 67) PTHR21495//PTHR21495:SF15 - NUCLEOPORIN-RELATED // DIRIGENT PROTEIN 15-RELATED
Gobar.D13G030300.1	GhU1H1.D13G029200	R_I_12	R_C_0	4.16664	1.8472	2.32	2.32	7.89871e-14	#N/A	#N/A	#N/A	PF04564	PTHR22849,PTHR22849:SF43	0	6.3.2.19	0	GO:0016567,GO:0004842	AT5G37490.1	0	(1 of 3) PTHR22849//PTHR22849:SF43 - WDSAM1 PROTEIN // U-BOX DOMAIN-CONTAINING PROTEIN 54-RELATED
Gobar.A11G133200.1	GhU1H1.A11G133800	R_I_72	R_C_0	5.33985	3.02556	2.31	2.31	1.02757e-06	#N/A	#N/A	#N/A	PF14368	PTHR33044,PTHR33044:SF23	0	0	0	0	AT4G14815.1	0	(1 of 9) PTHR33044//PTHR33044:SF23 - FAMILY NOT NAMED // BIFUNCTIONAL INHIBITOR/LIPID-TRANSFER PROTEIN/SEED STORAGE 2S ALBUMIN SUPERFAMILY PROTEIN-RELATED
Gobar.A13G157800.1	GhU1H1.A13G156700	R_I_12	R_C_0	4.58767	2.28036	2.31	2.31	0.0053114	#N/A	#N/A	#N/A	PF01397,PF03936	PTHR31225,PTHR31225:SF15	0	4.2.3.13	K15803	GO:0016829,GO:0010333,GO:0008152,GO:0000287	AT5G23960.2	ATTPS21,TPS21	(1 of 15) K15803 - (-)-germacrene D synthase (GERD)
Gobar.D03G003500.1	GhU1H1.D03G003600	R_I_12	R_C_0	2.98659	0.675364	2.31	2.31	0.00133065	#N/A	TF_NAC	#N/A	PF02365	PTHR31989,PTHR31989:SF2	0	0	0	GO:0006355,GO:0003677	AT2G17040.1	anac036,NAC036	(1 of 9) PTHR31989:SF2 - NAC DOMAIN CONTAINING PROTEIN 36
Gobar.A02G037800.1	GhU1H1.A02G039100	R_I_12	R_C_0	3.73444	1.42814	2.31	2.31	3.74572e-07	#N/A	TR_GNAT	#N/A	PF13302	PTHR13256,PTHR13256:SF47	0	2.3.1.57	0	GO:0008080	AT2G32030.1	0	(1 of 5) 2.3.1.57 - Diamine N-acetyltransferase / Spermidine N(1)-acetyltransferase
Gobar.A05G019500.1	GhU1H1.D05G018700	R_I_12	R_C_0	3.08338	0.773996	2.31	2.31	9.43671e-05	#N/A	#N/A	#N/A	PF00641	PTHR23111,PTHR23111:SF41	0	0	0	GO:0008270	AT2G26695.1	0	(1 of 6) PTHR23111//PTHR23111:SF41 - ZINC FINGER PROTEIN // SUBFAMILY NOT NAMED
Gobar.A06G129200.1	#N/A	R_I_72	R_C_0	7.32537	5.01587	2.31	2.31	0.000472045	#N/A	#N/A	#N/A	0	0	0	0	0	0	0	0	#N/A
Gobar.A09G173600.1	GhU1H1.A09G181000	R_I_12	R_C_0	4.91068	2.59837	2.31	2.31	7.48746e-12	#N/A	#N/A	#N/A	PF00230	PTHR19139,PTHR19139:SF169	KOG0223	0	K09872	GO:0016020,GO:0006810,GO:0005215	AT4G00430.1	PIP1;4,PIP1E,TMP-C	(1 of 13) PTHR19139//PTHR19139:SF169 - AQUAPORIN TRANSPORTER // AQUAPORIN PIP1-4-RELATED
Gobar.D03G130200.1	GhU1H1.D03G120600	R_I_72	R_C_0	8.22292	5.91107	2.31	2.31	8.88571e-07	#N/A	#N/A	#N/A	0	PTHR38224,PTHR38224:SF1	0	0	0	0	0	0	#N/A
Gobar.D04G085100.1	GhU1H1.D04G084300	R_I_72	R_C_0	4.55815	2.25217	2.31	2.31	0.00867302	#N/A	#N/A	#N/A	PF00141	PTHR31517,PTHR31517:SF7	0	1.11.1.7	K00430	GO:0055114,GO:0020037,GO:0006979,GO:0004601	AT4G30170.1	0	(1 of 8) PTHR31517//PTHR31517:SF7 - FAMILY NOT NAMED // PEROXIDASE 55
Gobar.D10G102800.1	GhU1H1.D10G101400	R_I_12	R_C_0	4.1112	1.79867	2.31	2.31	1.6307e-09	#N/A	#N/A	#N/A	PF00657	PTHR22835,PTHR22835:SF147	0	3.1.1.3	0	GO:0016788	AT2G23540.1	0	(1 of 4) PTHR22835//PTHR22835:SF147 - ZINC FINGER FYVE DOMAIN CONTAINING PROTEIN // SUBFAMILY NOT NAMED
Gobar.D11G261800.1	GhU1H1.A11G254700	R_I_12	R_C_0	7.34055	5.03184	2.31	2.31	8.47035e-09	#N/A	#N/A	#N/A	PF13469	PTHR11783,PTHR11783:SF74	KOG1584	0	0	0	AT5G07010.1	ATST2A,ST2A	(1 of 26) PF13469 - Sulfotransferase family (Sulfotransfer_3)
Gobar.D13G255100.1	GhU1H1.A13G242000	R_I_72	R_C_0	5.90009	3.59311	2.31	2.31	3.09112e-08	#N/A	#N/A	#N/A	PF00561	PTHR10992,PTHR10992:SF811	KOG4178	3.3.2.10	0	0	AT4G15960.1	0	(1 of 21) PTHR10992:SF811 - ALPHA/BETA-HYDROLASES SUPERFAMILY PROTEIN
Gobar.D07G010300.1	GhU1H1.D07G011200	R_I_12	R_C_0	5.7727	3.46624	2.31	2.31	0.0256507	#N/A	#N/A	#N/A	PF14226,PF03171	PTHR10209,PTHR10209:SF103	KOG0143	1.14.17.4	K05933	GO:0055114,GO:0016491	AT2G19590.1	ACO1,ATACO1	(1 of 2) PTHR10209//PTHR10209:SF103 - OXIDOREDUCTASE, 2OG-FE II OXYGENASE FAMILY PROTEIN // SUBFAMILY NOT NAMED
Gobar.A07G056600.1	GhU1H1.A07G055800	R_I_12	R_C_0	6.11929	3.81517	2.3	2.3	5.52791e-05	#N/A	#N/A	#N/A	PF14510,PF08370,PF00005,PF01061	PTHR19241,PTHR19241:SF219	0	3.6.3.17	0	GO:0016887,GO:0005524,GO:0016020	AT1G15520.1	ABCG40,ATABCG40,ATPDR12,PDR12	(1 of 14) 3.6.3.17 - Monosaccharide-transporting ATPase
Gobar.A13G046300.1	GhU1H1.A13G046900	R_I_12	R_C_0	6.52119	4.22396	2.3	2.3	4.63575e-10	#N/A	#N/A	#N/A	PF04450	PTHR33321	0	0	0	0	AT2G15220.1	0	(1 of 8) PF04450 - Peptidase of plants and bacteria (BSP)
Gobar.A07G183000.1	GhU1H1.A07G183300	R_I_72	R_C_0	2.92505	0.623867	2.3	2.3	2.96157e-06	#N/A	#N/A	#N/A	PF07983	PTHR32227,PTHR32227:SF60	0	3.2.1.39	0	0	AT5G35740.1	0	(1 of 4) PTHR32227:SF60 - CARBOHYDRATE-BINDING X8 DOMAIN-CONTAINING PROTEIN
Gobar.A10G215700.1	GhU1H1.D10G221900	R_I_72	R_C_0	3.44347	1.14143	2.3	2.3	0.00410386	#N/A	#N/A	#N/A	PF01048	PTHR21234,PTHR21234:SF21	0	3.2.2.9	0	GO:0009116,GO:0003824	AT4G24350.1	0	(1 of 2) PTHR21234//PTHR21234:SF21 - PURINE NUCLEOSIDE PHOSPHORYLASE // PHOSPHORYLASE FAMILY PROTEIN
Gobar.D01G225100.1	GhU1H1.D01G213700	R_I_12	R_C_0	4.29079	1.9895	2.3	2.3	3.23611e-06	#N/A	#N/A	#N/A	PF00067	PTHR24298,PTHR24298:SF0	KOG0156	0	K09754	GO:0055114,GO:0020037,GO:0016705,GO:0005506	AT2G40890.1	CYP98A3	(1 of 4) K09754 - coumaroylquinate(coumaroylshikimate) 3'-monooxygenase (CYP98A3, C3'H)
Gobar.D02G049400.1	GhU1H1.D02G050600	R_I_12	R_C_0	2.6248	0.325386	2.3	2.3	0.000903531	#N/A	#N/A	#N/A	0	PTHR33912,PTHR33912:SF2	0	0	0	0	AT4G14450.1	0	#N/A
Gobar.D03G127800.1	GhU1H1.D03G118400	R_I_72	R_C_0	2.98514	0.68437	2.3	2.3	5.45068e-09	#N/A	#N/A	#N/A	PF00248	PTHR11732,PTHR11732:SF230	KOG1577	0	0	0	AT5G62420.1	0	(1 of 2) PTHR11732:SF230 - ALDO/KETO REDUCTASE FAMILY PROTEIN
Gobar.D08G083100.1	GhU1H1.A08G078400	R_I_12	R_C_0	3.1933	0.895303	2.3	2.3	1.75414e-14	#N/A	#N/A	#N/A	PF00745	0	0	1.2.1.70	0	GO:0055114,GO:0050661,GO:0033014,GO:0008883	0	0	(1 of 8) 1.2.1.70 - Glutamyl-tRNA reductase
Gobar.D10G242600.1	GhU1H1.D10G230800	R_I_72	R_C_0	4.48465	2.18808	2.3	2.3	3.50183e-08	#N/A	#N/A	#N/A	PF00076	PTHR24012,PTHR24012:SF421	KOG0149	0	0	GO:0003676	AT3G54770.1	0	(1 of 24) KOG0149 - Predicted RNA-binding protein SEB4 (RRM superfamily)
Gobar.D13G008300.1	GhU1H1.D13G008300	R_I_12	R_C_0	7.35972	5.06234	2.3	2.3	2.91468e-12	#N/A	#N/A	#N/A	0	0	0	0	0	0	0	0	#N/A
Gobar.A11G269800.1	GhU1H1.A11G274000	R_I_12	R_C_0	3.32682	1.03914	2.29	2.29	0.00419292	#N/A	#N/A	#N/A	0	0	0	0	0	0	0	0	#N/A
Gobar.D04G009600.1	GhU1H1.D04G011300	R_I_24	R_C_0	2.69287	0.400538	2.29	2.29	0.000141956	#N/A	#N/A	#N/A	0	0	0	0	0	0	0	0	#N/A
Gobar.A01G175400.1	GhU1H1.A01G172500	R_I_12	R_C_0	2.49365	0.205393	2.29	2.29	0.0426205	#N/A	#N/A	#N/A	PF03018	PTHR21495,PTHR21495:SF15	0	0	0	0	AT4G38700.1	0	(1 of 67) PTHR21495//PTHR21495:SF15 - NUCLEOPORIN-RELATED // DIRIGENT PROTEIN 15-RELATED
Gobar.A10G224300.1	GhU1H1.A10G220100	R_I_72	R_C_0	3.14372	0.85599	2.29	2.29	5.78651e-10	#N/A	#N/A	#N/A	PF03094	PTHR31942,PTHR31942:SF29	0	0	K08472	GO:0016021,GO:0006952	AT2G39200.1	ATMLO12,MLO12	(1 of 8) PTHR31942//PTHR31942:SF29 - FAMILY NOT NAMED // MLO-LIKE PROTEIN 12-RELATED
Gobar.A12G143100.1	GhU1H1.A12G145600	R_I_72	R_C_0	7.20781	4.92101	2.29	2.29	0.00978883	#N/A	#N/A	#N/A	PF02298	PTHR33021,PTHR33021:SF37	0	0	0	GO:0009055	AT2G32300.1	UCC1	(1 of 134) PF02298 - Plastocyanin-like domain (Cu_bind_like)
Gobar.D03G021000.1	GhU1H1.A02G179800	R_I_72	R_C_0	4.74416	2.45864	2.29	2.29	0.0161051	#N/A	#N/A	#N/A	0	PTHR33348,PTHR33348:SF5	0	0	0	0	AT5G66816.1	0	#N/A
Gobar.D03G073100.1	GhU1H1.D03G068300	R_I_72	R_C_0	4.58736	2.29719	2.29	2.29	0.00358023	#N/A	#N/A	#N/A	PF14226,PF03171	PTHR10209,PTHR10209:SF189	KOG0143	1.14.17.4	K05933	GO:0055114,GO:0016491	AT1G77330.1	0	(1 of 6) PTHR10209//PTHR10209:SF189 - OXIDOREDUCTASE, 2OG-FE II OXYGENASE FAMILY PROTEIN // 1-AMINOCYCLOPROPANE-1-CARBOXYLATE OXIDASE 5
Gobar.D08G149900.1	GhU1H1.D08G142600	R_I_12	R_C_0	2.6248	0.331132	2.29	2.29	6.93042e-06	#N/A	#N/A	#N/A	PF14009	PTHR33052,PTHR33052:SF19	0	0	0	0	AT4G02090.1	0	(1 of 6) PTHR33052:SF19 - AGAA.5
Gobar.D10G031300.1	GhU1H1.D10G031900	R_I_72	R_C_0	4.53051	2.23818	2.29	2.29	4.45386e-07	#N/A	#N/A	#N/A	PF05078	PTHR31621,PTHR31621:SF0	0	0	0	0	AT4G18425.1	0	(1 of 3) PTHR31621//PTHR31621:SF0 - FAMILY NOT NAMED // DUF679 DOMAIN MEMBRANE PROTEIN 7
Gobar.D12G094200.1	GhU1H1.D12G091000	R_I_72	R_C_0	2.91514	0.621993	2.29	2.29	6.0667e-06	#N/A	#N/A	#N/A	PF00141	PTHR31517,PTHR31517:SF3	0	1.11.1.7	K00430	GO:0055114,GO:0020037,GO:0006979,GO:0004601	AT4G37530.1	0	(1 of 5) PTHR31517//PTHR31517:SF3 - FAMILY NOT NAMED // PEROXIDASE 35-RELATED
Gobar.A11G140100.1	GhU1H1.A11G140600	R_I_72	R_C_0	3.79566	1.52005	2.28	2.28	8.44884e-05	#N/A	#N/A	#N/A	PF14226,PF03171	PTHR10209,PTHR10209:SF124	KOG0143	0	0	GO:0055114,GO:0016491	AT4G10500.1	0	(1 of 15) PTHR10209//PTHR10209:SF124 - OXIDOREDUCTASE, 2OG-FE II OXYGENASE FAMILY PROTEIN // SUBFAMILY NOT NAMED
Gobar.A02G041400.1	GhU1H1.A02G043200	R_I_12	R_C_0	2.87283	0.591679	2.28	2.28	3.01685e-16	#N/A	#N/A	#N/A	0	PTHR33912,PTHR33912:SF2	0	0	0	0	AT4G14450.1	0	#N/A
Gobar.A04G137700.1	GhU1H1.A04G134500	R_I_12	R_C_0	4.36443	2.08508	2.28	2.28	2.04132e-07	#N/A	#N/A	#N/A	PF01786	PTHR31803,PTHR31803:SF6	0	1.10.3.11	0	GO:0055114,GO:0009916	AT5G64210.1	AOX2	(1 of 10) 1.10.3.11 - Ubiquinol oxidase (non-electrogenic) / Ubiquinol oxidase
Gobar.A06G067700.1	GhU1H1.A06G066000	R_I_12	R_C_0	5.76818	3.48324	2.28	2.28	1.19738e-13	#N/A	TR_MBF1	#N/A	PF01381,PF08523	PTHR10245,PTHR10245:SF33	KOG3398	0	K03627	GO:0043565	AT3G24500.1	ATMBF1C,MBF1C	(1 of 8) K03627 - putative transcription factor (MBF1)
Gobar.A08G260000.1	GhU1H1.A08G261400	R_I_72	R_C_0	5.42734	3.14926	2.28	2.28	0.0198216	#N/A	#N/A	#N/A	0	0	0	0	0	0	AT1G67910.1	0	#N/A
Gobar.A09G035500.1	GhU1H1.A09G045800	R_I_72	R_C_0	4.62515	2.34454	2.28	2.28	0.00597743	#N/A	TF_MYB	#N/A	PF00249	PTHR10641,PTHR10641:SF509	KOG0048	0	K09422	0	AT5G14340.1	AtMYB40,MYB40	(1 of 5) PTHR10641//PTHR10641:SF509 - MYB-LIKE DNA-BINDING PROTEIN MYB // MYB TRANSCRIPTION FACTOR
Gobar.A11G241000.1	GhU1H1.A11G241300	R_I_72	R_C_0	2.59072	0.309176	2.28	2.28	0.00731508	#N/A	#N/A	#N/A	PF01554	PTHR11206,PTHR11206:SF154	KOG1347	0	K03327	GO:0055085,GO:0016020,GO:0015297,GO:0015238,GO:0006855	AT3G03620.1	0	(1 of 8) PTHR11206//PTHR11206:SF154 - MULTIDRUG RESISTANCE PROTEIN // MATE EFFLUX FAMILY PROTEIN
Gobar.D01G146000.1	GhU1H1.D01G141400	R_I_72	R_C_0	3.46375	1.18396	2.28	2.28	8.06221e-07	#N/A	#N/A	#N/A	0	0	0	0	0	0	0	0	#N/A
Gobar.D02G101500.1	GhU1H1.D02G099500	R_I_72	R_C_0	6.43396	4.15818	2.28	2.28	0.000101889	#N/A	#N/A	#N/A	PF00173	PTHR19359,PTHR19359:SF29	KOG0537	1.14.13.88	0	0	AT5G48810.1	ATB5-B,ATCB5-D,B5 #3,CB5-D	(1 of 7) 1.14.13.88 - Flavonoid 3',5'-hydroxylase / F3'5'H
Gobar.D04G122300.1	#N/A	R_I_24	R_C_0	2.27709	0	2.28	2.28	1.39374e-14	#N/A	#N/A	#N/A	0	0	0	0	0	0	0	0	#N/A
Gobar.D05G028100.1	GhU1H1.D05G028100	R_I_12	R_C_0	3.79233	1.50894	2.28	2.28	1.99413e-06	#N/A	#N/A	#N/A	PF07983,PF00332	PTHR32227,PTHR32227:SF88	0	3.2.1.39	0	GO:0005975,GO:0004553	AT5G56590.1	0	(1 of 9) PTHR32227:SF88 - GLUCAN ENDO-1,3-BETA-GLUCOSIDASE 12-RELATED
Gobar.D06G224500.1	GhU1H1.D06G212400	R_I_72	R_C_0	5.09407	2.81085	2.28	2.28	3.93589e-12	#N/A	#N/A	#N/A	PF04116	PTHR12863,PTHR12863:SF3	KOG0539	0	0	GO:0055114,GO:0016491,GO:0006633,GO:0005506	AT2G34770.1	ATFAH1,FAH1	(1 of 7) PTHR12863:SF3 - FATTY ACID 2-HYDROXYLASE 1-RELATED
Gobar.D09G195400.1	GhU1H1.D09G192900	R_I_72	R_C_0	5.8494	3.57204	2.28	2.28	0.0181103	#N/A	#N/A	#N/A	PF08031,PF01565	PTHR32448	0	1.3.3.8	0	GO:0055114,GO:0050660,GO:0016491	AT5G44440.1	0	(1 of 81) 1.3.3.8 - Tetrahydroberberine oxidase / THB oxidase
Gobar.D12G017100.1	GhU1H1.D12G016500	R_I_12	R_C_0	8.64852	6.36877	2.28	2.28	4.92954e-12	#N/A	#N/A	#N/A	PF01070,PF03060	PTHR32332,PTHR32332:SF20	0	1.3.1.9	0	GO:0016491,GO:0055114,GO:0018580	AT5G64250.2	0	(1 of 4) PTHR32332:SF20 - 2-NITROPROPANE DIOXYGENASE-LIKE PROTEIN
Gobar.D13G058700.1	GhU1H1.D13G057700	R_I_12	R_C_0	3.27903	1.00288	2.28	2.28	7.55532e-12	#N/A	#N/A	#N/A	PF03171,PF14226	PTHR10209,PTHR10209:SF167	KOG0143	1.14.11.9	0	GO:0055114,GO:0016491	AT2G36690.1	0	(1 of 8) PTHR10209//PTHR10209:SF167 - OXIDOREDUCTASE, 2OG-FE II OXYGENASE FAMILY PROTEIN // SUBFAMILY NOT NAMED
Gobar.A07G182300.1	GhU1H1.A07G182700	R_I_12	R_C_0	5.51197	3.24199	2.27	2.27	5.33731e-08	#N/A	#N/A	#N/A	PF03188,PF04526	PTHR23130,PTHR23130:SF80	KOG4293	0	0	GO:0016021	AT5G35735.1	0	(1 of 10) PTHR23130//PTHR23130:SF80 - FAMILY NOT NAMED // AUXIN-INDUCED IN ROOT CULTURES PROTEIN 12
Gobar.A03G205500.1	GhU1H1.A03G206100	R_I_12	R_C_0	4.80085	2.53531	2.27	2.27	1.72088e-17	#N/A	#N/A	#N/A	PF00135	PTHR23024,PTHR23024:SF131	KOG1515	3.1.1.1	0	0	AT3G48700.1	ATCXE13,CXE13	(1 of 7) PTHR23024//PTHR23024:SF131 - MEMBER OF 'GDXG' FAMILY OF LIPOLYTIC ENZYMES // CARBOXYLESTERASE 2-RELATED
Gobar.A04G125100.1	GhU1H1.A04G122100	R_I_72	R_C_0	5.94317	3.67175	2.27	2.27	0.00027687	#N/A	#N/A	#N/A	PF00407	PTHR31213,PTHR31213:SF24	0	0	0	GO:0009607,GO:0006952	AT1G24020.1	MLP423	(1 of 91) PF00407 - Pathogenesis-related protein Bet v I family (Bet_v_1)
Gobar.A09G256500.1	GhU1H1.A09G265600	R_I_72	R_C_0	2.50843	0.24245	2.27	2.27	0.000619536	#N/A	#N/A	#N/A	PF01501	PTHR11183,PTHR11183:SF59	KOG1950	2.4.1.123	K18819	GO:0016757	AT1G56600.1	AtGolS2,GolS2	(1 of 12) K18819 - inositol 3-alpha-galactosyltransferase (GOLS)
Gobar.A11G008600.1	GhU1H1.A11G008200	R_I_72	R_C_0	3.23066	0.964214	2.27	2.27	0.000293184	#N/A	#N/A	#N/A	PF07279	PTHR33593,PTHR33593:SF3	0	0	0	0	AT5G62280.1	0	(1 of 20) PF07279 - Protein of unknown function (DUF1442) (DUF1442)
Gobar.A12G267300.1	GhU1H1.A12G273400	R_I_12	R_C_0	2.75296	0.482332	2.27	2.27	5.25608e-09	#N/A	#N/A	#N/A	PF12708	PTHR31339,PTHR31339:SF17	0	0	0	0	AT3G48950.1	0	(1 of 4) PTHR31339:SF17 - ENDO-POLYGALACTURONASE-LIKE PROTEIN-RELATED
Gobar.D02G271200.1	GhU1H1.D02G259200	R_I_72	R_C_0	4.11944	1.84639	2.27	2.27	0.000612702	#N/A	#N/A	#N/A	PF03016	PTHR11062,PTHR11062:SF68	KOG1021	0	0	0	AT1G68470.1	0	(1 of 2) PTHR11062//PTHR11062:SF68 - EXOSTOSIN HEPARAN SULFATE GLYCOSYLTRANSFERASE -RELATED // EXOSTOSIN FAMILY PROTEIN
Gobar.D03G123000.1	GhU1H1.D03G113800	R_I_72	R_C_0	6.78631	4.51702	2.27	2.27	0.0013682	#N/A	#N/A	#N/A	PF08246,PF00112	PTHR12411,PTHR12411:SF346	KOG1543	3.4.22.6	K16292	GO:0008234,GO:0006508	AT5G50260.1	0	(1 of 5) K16292 - KDEL-tailed cysteine endopeptidase [EC:3.4.22.-] (CEP, CYSEP)
Gobar.D05G193100.1	GhU1H1.A05G193600	R_I_72	R_C_0	5.07959	2.81168	2.27	2.27	0.000148613	#N/A	#N/A	#N/A	PF03330,PF01357	PTHR31867,PTHR31867:SF4	0	0	0	0	AT1G20190.1	ATEXP11,ATEXPA11,ATHEXP ALPHA 1.14,EXP11,EXPA11	(1 of 6) PTHR31867//PTHR31867:SF4 - FAMILY NOT NAMED // EXPANSIN-A11
Gobar.D08G149600.1	GhU1H1.D08G142400	R_I_12	R_C_0	5.88333	3.60975	2.27	2.27	0.00126922	#N/A	#N/A	#N/A	0	PTHR23241,PTHR23241:SF55	0	0	0	0	AT3G62580.1	0	(1 of 6) PTHR23241//PTHR23241:SF55 - LATE EMBRYOGENESIS ABUNDANT PLANTS LEA-RELATED // SUBFAMILY NOT NAMED
Gobar.D10G245900.1	GhU1H1.D10G234300	R_I_72	R_C_0	4.18507	1.91915	2.27	2.27	0.000172855	#N/A	#N/A	#N/A	PF03018	PTHR21495,PTHR21495:SF51	0	0	0	0	AT2G39430.1	0	(1 of 4) PTHR21495:SF51 - DIRIGENT PROTEIN 24-RELATED
Gobar.D11G380700.1	GhU1H1.A11G353000	R_I_24	R_C_0	2.26784	0	2.27	2.27	0.0145049	#N/A	#N/A	#N/A	0	0	0	0	0	0	AT2G36330.1	0	#N/A
Gobar.D13G240500.1	GhU1H1.A13G227400	R_I_12	R_C_0	2.30305	0.0356239	2.27	2.27	3.81643e-13	#N/A	#N/A	#N/A	PF14226,PF03171	PTHR10209,PTHR10209:SF174	KOG0143	0	0	GO:0055114,GO:0016491	AT4G03070.1	AOP,AOP1,AOP1.1	(1 of 12) PTHR10209//PTHR10209:SF174 - OXIDOREDUCTASE, 2OG-FE II OXYGENASE FAMILY PROTEIN // 2-OXOGLUTARATE (2OG) AND FE(II)-DEPENDENT OXYGENASE SUPERFAMILY PROTEIN-RELATED
Gobar.D13G257000.1	GhU1H1.D13G248300	R_I_72	R_C_0	3.22774	0.95977	2.27	2.27	0.000559233	#N/A	#N/A	#N/A	PF02469	PTHR32077,PTHR32077:SF10	0	0	0	0	AT5G60490.1	FLA12	(1 of 6) PTHR32077:SF10 - FASCICLIN-LIKE ARABINOGALACTAN PROTEIN 12
Gobar.A03G203200.1	GhU1H1.A12G024900	R_I_12	R_C_0	4.74862	2.48903	2.26	2.26	0.000651975	#N/A	#N/A	#N/A	PF13578	PTHR10509,PTHR10509:SF23	KOG1663	2.1.1.104	K00588	GO:0008171	AT4G34050.1	CCoAOMT1	(1 of 5) PTHR10509//PTHR10509:SF23 - O-METHYLTRANSFERASE-RELATED // SUBFAMILY NOT NAMED
Gobar.A07G191300.1	GhU1H1.A07G191300	R_I_72	R_C_0	3.81997	1.56071	2.26	2.26	0.000576552	CLK_CC	#N/A	RLK-Pelle_LRR-III	PF08263,PF00069	PTHR27008,PTHR27008:SF17	KOG1187	2.7.11.1	0	GO:0006468,GO:0005524,GO:0004672	AT1G48480.1	RKL1	(1 of 51) PF00069//PF08263 - Protein kinase domain (Pkinase) // Leucine rich repeat N-terminal domain (LRRNT_2)
Gobar.A13G054500.1	GhU1H1.A13G055300	R_I_72	R_C_0	4.25852	1.99567	2.26	2.26	0.0016841	#N/A	#N/A	#N/A	0	0	0	0	0	0	0	0	#N/A
Gobar.D02G245700.1	GhU1H1.D02G234300	R_I_72	R_C_0	2.26153	0	2.26	2.26	2.76284e-20	#N/A	#N/A	#N/A	0	0	0	0	0	0	AT1G25560.1	EDF1,TEM1	#N/A
Gobar.D02G259700.1	GhU1H1.D02G248500	R_I_72	R_C_0	2.25792	0	2.26	2.26	3.82462e-08	#N/A	#N/A	#N/A	0	PTHR33148,PTHR33148:SF4	0	0	0	0	0	0	#N/A
Gobar.D04G114700.1	GhU1H1.D04G111500	R_I_12	R_C_0	2.36008	0.0962619	2.26	2.26	1.93927e-06	#N/A	#N/A	#N/A	PF14009	PTHR33148,PTHR33148:SF2	0	0	0	0	AT3G10120.1	0	(1 of 8) PTHR33148//PTHR33148:SF2 - FAMILY NOT NAMED // EMB|CAB85509.1
Gobar.D05G072600.1	GhU1H1.A05G075600	R_I_12	R_C_0	2.79577	0.531069	2.26	2.26	0.0128228	#N/A	#N/A	#N/A	PF03181	PTHR31236,PTHR31236:SF2	0	0	0	0	AT5G25610.1	ATRD22,RD22	(1 of 14) PTHR31236//PTHR31236:SF2 - FAMILY NOT NAMED // DEHYDRATION-RESPONSIVE PROTEIN RD22
Gobar.D08G064600.1	GhU1H1.D08G063300	R_I_12	R_C_0	3.68896	1.426	2.26	2.26	0.00619189	#N/A	#N/A	#N/A	0	0	0	0	0	0	0	0	#N/A
Gobar.D09G048600.1	GhU1H1.A09G051400	R_I_12	R_C_0	4.69008	2.42573	2.26	2.26	0.000863455	#N/A	#N/A	#N/A	PF00168	PTHR32246,PTHR32246:SF17	0	0	0	GO:0005515	AT5G23950.1	0	(1 of 252) PF00168 - C2 domain (C2)
Gobar.D10G015900.1	GhU1H1.D10G016000	R_I_72	R_C_0	3.75628	1.49927	2.26	2.26	3.75051e-08	#N/A	#N/A	#N/A	PF02136	PTHR12612,PTHR12612:SF10	KOG2104	0	0	GO:0006810,GO:0005622	AT1G11570.2	NTL	(1 of 4) PTHR12612//PTHR12612:SF10 - NUCLEAR TRANSPORT FACTOR 2 // NUCLEAR TRANSPORT FACTOR 2-LIKE PROTEIN
Gobar.D10G226000.1	GhU1H1.D10G214000	R_I_72	R_C_0	4.08729	1.83228	2.26	2.26	7.35251e-05	#N/A	#N/A	#N/A	PF00067	PTHR24298,PTHR24298:SF86	KOG0156	0	0	GO:0055114,GO:0020037,GO:0016705,GO:0005506	AT4G31500.1	ATR4,CYP83B1,RED1,RNT1,SUR2	(1 of 31) PTHR24298:SF86 - CYTOCHROME P450 71B21-RELATED
Gobar.A05G214500.1	GhU1H1.A05G216400	R_I_72	R_C_0	2.53381	0.288063	2.25	2.25	0.00212108	#N/A	#N/A	#N/A	PF00168	0	0	0	0	GO:0005515	AT4G34150.1	0	(1 of 252) PF00168 - C2 domain (C2)
Gobar.D02G199100.1	GhU1H1.D02G188400	R_I_12	R_C_0	3.51538	1.26364	2.25	2.25	1.30899e-11	#N/A	#N/A	#N/A	PF14380,PF13947	PTHR27009,PTHR27009:SF6	0	0	0	GO:0030247	AT1G18390.2	0	(1 of 18) PF13947//PF14380 - Wall-associated receptor kinase galacturonan-binding (GUB_WAK_bind) // Wall-associated receptor kinase C-terminal (WAK_assoc)
Gobar.D02G224800.1	GhU1H1.D02G213200	R_I_12	R_C_0	4.77616	2.52306	2.25	2.25	1.05847e-05	#N/A	#N/A	#N/A	PF14368	PTHR33044,PTHR33044:SF27	0	0	0	0	AT5G64080.1	0	(1 of 12) PTHR33044//PTHR33044:SF27 - FAMILY NOT NAMED // BIFUNCTIONAL INHIBITOR/LIPID-TRANSFER PROTEIN/SEED STORAGE 2S ALBUMIN SUPERFAMILY PROTEIN-RELATED
Gobar.A09G020500.1	GhU1H1.A09G026600	R_I_72	R_C_0	3.48852	1.2345	2.25	2.25	0.00407332	#N/A	TF_HB-HD-ZIP	#N/A	PF02183,PF00046	PTHR24326,PTHR24326:SF264	KOG0483	0	K09338	GO:0043565,GO:0006355,GO:0003700,GO:0003677	AT3G01220.1	ATHB20,HB20	(1 of 5) PTHR24326:SF264 - HOMEOBOX-LEUCINE ZIPPER PROTEIN ATHB-20-RELATED
Gobar.A12G280500.1	GhU1H1.A12G290700	R_I_12	R_C_0	2.79056	0.536053	2.25	2.25	1.13589e-13	#N/A	#N/A	#N/A	PF04564	PTHR22849,PTHR22849:SF9	0	6.3.2.19	0	GO:0016567,GO:0004842	AT5G37490.1	0	(1 of 5) PTHR22849//PTHR22849:SF9 - WDSAM1 PROTEIN // SUBFAMILY NOT NAMED
Gobar.D01G186700.1	GhU1H1.D01G179100	R_I_72	R_C_0	4.67818	2.42761	2.25	2.25	0.00157586	#N/A	#N/A	#N/A	PF00230	PTHR19139,PTHR19139:SF162	KOG0223	0	0	GO:0016020,GO:0006810,GO:0005215	AT4G23400.1	PIP1;5,PIP1D	(1 of 3) PTHR19139//PTHR19139:SF162 - AQUAPORIN TRANSPORTER // SUBFAMILY NOT NAMED
Gobar.D01G195900.1	GhU1H1.D01G187300	R_I_24	R_C_0	5.61659	3.36765	2.25	2.25	7.87519e-05	#N/A	#N/A	#N/A	PF07731,PF07732,PF00394	PTHR11709,PTHR11709:SF64	0	1.10.3.2	0	GO:0055114,GO:0016491,GO:0005507	AT1G76160.1	sks5	(1 of 4) PTHR11709//PTHR11709:SF64 - MULTI-COPPER OXIDASE // MULTI-COPPER OXIDASE TYPE I FAMILY PROTEIN-RELATED
Gobar.D03G166200.1	GhU1H1.D03G157100	R_I_12	R_C_0	4.39924	2.15088	2.25	2.25	3.88921e-05	#N/A	TF_LOB	#N/A	PF03195	PTHR31301,PTHR31301:SF4	0	0	0	0	AT2G30130.1	ASL5,LBD12,PCK1	(1 of 10) PTHR31301:SF4 - LOB DOMAIN-CONTAINING PROTEIN 12
Gobar.D13G199100.1	GhU1H1.D13G191400	R_I_12	R_C_0	3.64904	1.39835	2.25	2.25	7.06971e-05	#N/A	#N/A	#N/A	0	0	0	0	0	0	0	0	#N/A
Gobar.D09G237400.1	GhU1H1.D09G234200	R_I_12	R_C_0	2.6255	0.37629	2.25	2.25	9.92735e-16	#N/A	#N/A	#N/A	PF14368	PTHR33044,PTHR33044:SF23	0	0	0	0	AT3G22600.1	0	(1 of 9) PTHR33044//PTHR33044:SF23 - FAMILY NOT NAMED // BIFUNCTIONAL INHIBITOR/LIPID-TRANSFER PROTEIN/SEED STORAGE 2S ALBUMIN SUPERFAMILY PROTEIN-RELATED
Gobar.D10G050900.1	GhU1H1.A10G049600	R_I_72	R_C_0	4.63558	2.38957	2.25	2.25	2.71178e-05	#N/A	TF_LOB	#N/A	PF03195	PTHR31301,PTHR31301:SF15	0	0	0	0	AT1G31320.1	LBD4	(1 of 8) PTHR31301//PTHR31301:SF15 - FAMILY NOT NAMED // LOB DOMAIN-CONTAINING PROTEIN 4
Gobar.D10G136900.1	GhU1H1.D10G132100	R_I_12	R_C_0	6.2914	4.04422	2.25	2.25	0.000100331	#N/A	#N/A	#N/A	PF00187,PF00182	PTHR22595,PTHR22595:SF37	KOG4742	3.2.1.14	K01183	GO:0008061,GO:0016998,GO:0006032,GO:0004568	AT3G54420.1	ATCHITIV,ATEP3,CHIV,EP3	(1 of 3) PTHR22595//PTHR22595:SF37 - CHITINASE-RELATED // CHITINASE-RELATED
Gobar.A01G213200.1	GhU1H1.A01G210400	R_I_12	R_C_0	5.74602	3.50144	2.24	2.24	8.41271e-05	#N/A	#N/A	#N/A	PF01397,PF03936	PTHR31225,PTHR31225:SF15	0	4.2.3.13	K15803	GO:0016829,GO:0010333,GO:0008152,GO:0000287	AT5G23960.2	ATTPS21,TPS21	(1 of 15) K15803 - (-)-germacrene D synthase (GERD)
Gobar.A07G107000.1	GhU1H1.A07G107500	R_I_72	R_C_0	4.59443	2.35163	2.24	2.24	9.6686e-05	#N/A	#N/A	#N/A	PF00011	PTHR11527,PTHR11527:SF152	KOG0710	0	0	0	AT1G53540.1	0	(1 of 1) PTHR11527//PTHR11527:SF152 - SMALL HEAT-SHOCK PROTEIN HSP20 FAMILY // SUBFAMILY NOT NAMED
Gobar.A08G048700.1	GhU1H1.A08G050100	R_I_12	R_C_0	7.0365	4.80147	2.24	2.24	2.76228e-05	#N/A	#N/A	#N/A	PF13668	PTHR31694,PTHR31694:SF6	0	0	0	0	AT3G62730.1	0	(1 of 13) PF13668 - Ferritin-like domain (Ferritin_2)
Gobar.A12G012600.1	GhU1H1.A12G014100	R_I_72	R_C_0	5.02653	2.7822	2.24	2.24	5.56642e-07	#N/A	#N/A	#N/A	PF08246,PF00112	PTHR12411,PTHR12411:SF353	KOG1543	3.4.22.6	K16290	GO:0008234,GO:0006508	AT4G35350.1	XCP1	(1 of 3) K16290 - xylem cysteine proteinase [EC:3.4.22.-] (XCP)
Gobar.A12G019700.1	GhU1H1.A12G021600	R_I_12	R_C_0	2.67604	0.436162	2.24	2.24	0.00130177	#N/A	#N/A	#N/A	0	PTHR38370,PTHR38370:SF1	0	0	0	0	AT3G19615.1	0	#N/A
Gobar.D02G024700.1	GhU1H1.D02G023000	R_I_12	R_C_0	6.90712	4.66494	2.24	2.24	8.29186e-11	#N/A	#N/A	#N/A	PF00201	PTHR11926,PTHR11926:SF98	0	2.4.1.271	K12338	GO:0016758,GO:0008152	AT1G05530.1	UGT2,UGT75B2	(1 of 5) K12338 - anthocyanidin 3-O-glucoside 5-O-glucosyltransferase (UGT75C1)
Gobar.D02G095900.1	GhU1H1.D02G093500	R_I_24	R_C_0	5.28281	3.04212	2.24	2.24	4.85276e-08	#N/A	#N/A	#N/A	PF04674	PTHR31279,PTHR31279:SF3	0	0	0	0	AT4G08950.1	EXO	(1 of 8) PTHR31279//PTHR31279:SF3 - FAMILY NOT NAMED // (PHI-1) PROTEIN, PUTATIVE-RELATED
Gobar.D07G178300.1	GhU1H1.A05G160000	R_I_12	R_C_0	2.24184	0	2.24	2.24	0.00882837	#N/A	#N/A	#N/A	0	0	0	0	0	0	AT4G18975.2	0	#N/A
Gobar.D08G171300.1	GhU1H1.D08G162600	R_I_72	R_C_0	3.72247	1.48078	2.24	2.24	0.0110744	#N/A	TF_C2C2-GATA	#N/A	PF00320	PTHR10071,PTHR10071:SF207	0	0	0	GO:0043565,GO:0008270,GO:0006355,GO:0003700	AT3G60530.1	GATA4	(1 of 2) PTHR10071:SF207 - GATA TRANSCRIPTION FACTOR 4
Gobar.D11G023000.1	GhU1H1.D11G022400	R_I_12	R_C_0	2.30247	0.0593553	2.24	2.24	1.2521e-05	#N/A	#N/A	#N/A	PF13639	PTHR14155,PTHR14155:SF110	0	0	0	GO:0008270,GO:0005515	AT3G61460.1	BRH1	(1 of 21) PTHR14155:SF110 - RING/U-BOX DOMAIN-CONTAINING PROTEIN
Gobar.D11G238100.1	GhU1H1.D11G231600	R_I_72	R_C_0	4.9287	2.68706	2.24	2.24	5.64426e-07	#N/A	#N/A	#N/A	PF01477	PTHR31718,PTHR31718:SF0	0	0	0	GO:0005515	AT2G22170.1	0	(1 of 6) PTHR31718//PTHR31718:SF0 - FAMILY NOT NAMED // EXPRESSED PROTEIN-RELATED
Gobar.D13G057300.1	GhU1H1.D13G055900	R_I_72	R_C_0	5.51305	3.27754	2.24	2.24	0.000401249	#N/A	#N/A	#N/A	0	PTHR33088	0	0	0	0	AT5G09520.1	0	#N/A
Gobar.D08G228400.1	GhU1H1.D08G216500	R_I_12	R_C_0	3.94935	1.70664	2.24	2.24	1.69998e-13	#N/A	TF_AP2/ERF-ERF	#N/A	PF00847	PTHR31190,PTHR31190:SF3	0	0	0	GO:0006355,GO:0003700	AT3G23240.1	ATERF1,ERF1	(1 of 503) PF00847 - AP2 domain (AP2)
Gobar.D12G258200.1	GhU1H1.D12G254200	R_I_12	R_C_0	4.43636	2.19724	2.24	2.24	0.00496543	#N/A	#N/A	#N/A	PF00155	PTHR11751,PTHR11751:SF380	0	4.4.1.14	K01762	GO:0030170,GO:0009058	AT4G11280.1	ACS6,ATACS6	(1 of 8) PTHR11751//PTHR11751:SF380 - SUBGROUP I AMINOTRANSFERASE RELATED // 1-AMINOCYCLOPROPANE-1-CARBOXYLATE SYNTHASE 2-RELATED
Gobar.A02G042900.1	GhU1H1.A02G044800	R_I_12	R_C_0	4.9149	2.68504	2.23	2.23	3.06332e-05	#N/A	TF_AP2/ERF-ERF	#N/A	PF00847	PTHR31190,PTHR31190:SF25	0	0	K14516	GO:0006355,GO:0003700	AT3G23240.1	ATERF1,ERF1	(1 of 11) K14516 - ethylene-responsive transcription factor 1 (ERF1)
Gobar.A11G270600.1	GhU1H1.A11G274600	R_I_12	R_C_0	5.16752	2.93584	2.23	2.23	0.00351006	#N/A	#N/A	#N/A	PF00187,PF00967	PTHR22595,PTHR22595:SF62	0	0	0	GO:0008061,GO:0050832,GO:0042742	AT3G04720.1	HEL,PR-4,PR4	(1 of 6) PTHR22595//PTHR22595:SF62 - CHITINASE-RELATED // HEVEIN-LIKE PREPROPROTEIN
Gobar.A13G162300.1	GhU1H1.D13G165900	R_I_12	R_C_0	5.12961	2.89472	2.23	2.23	1.59735e-11	#N/A	#N/A	#N/A	PF01554	PTHR11206,PTHR11206:SF78	KOG1347	0	K03327	GO:0055085,GO:0016020,GO:0015297,GO:0015238,GO:0006855	AT3G23550.1	0	(1 of 13) PTHR11206:SF78 - MATE EFFLUX FAMILY PROTEIN ALF5-RELATED
Gobar.D02G050300.1	GhU1H1.D02G051700	R_I_12	R_C_0	5.48527	3.25142	2.23	2.23	6.91319e-05	#N/A	TF_AP2/ERF-ERF	#N/A	PF00847	PTHR31190,PTHR31190:SF25	0	0	K14516	GO:0006355,GO:0003700	AT3G23240.1	ATERF1,ERF1	(1 of 11) K14516 - ethylene-responsive transcription factor 1 (ERF1)
Gobar.D03G200200.1	#N/A	R_I_72	R_C_0	3.98514	1.75531	2.23	2.23	0.000966707	#N/A	#N/A	#N/A	0	0	0	0	0	0	0	0	#N/A
Gobar.A03G219800.1	GhU1H1.A03G219100	R_I_12	R_C_0	3.20774	0.978928	2.23	2.23	0.00153498	#N/A	#N/A	#N/A	PF03018	PTHR21495,PTHR21495:SF80	0	0	0	0	AT2G21100.1	0	(1 of 2) PTHR21495//PTHR21495:SF80 - NUCLEOPORIN-RELATED // DIRIGENT PROTEIN 23
Gobar.A08G147400.1	GhU1H1.A08G149200	R_I_72	R_C_0	4.13512	1.90612	2.23	2.23	0.000503361	#N/A	TF_C2C2-GATA	#N/A	PF00320	PTHR10071,PTHR10071:SF207	0	0	0	GO:0043565,GO:0008270,GO:0006355,GO:0003700	AT3G60530.1	GATA4	(1 of 2) PTHR10071:SF207 - GATA TRANSCRIPTION FACTOR 4
Gobar.A09G232200.1	GhU1H1.A09G240300	R_I_72	R_C_0	2.54003	0.308011	2.23	2.23	1.82869e-06	#N/A	#N/A	#N/A	PF14368	PTHR33044,PTHR33044:SF23	0	0	0	0	AT3G22600.1	0	(1 of 9) PTHR33044//PTHR33044:SF23 - FAMILY NOT NAMED // BIFUNCTIONAL INHIBITOR/LIPID-TRANSFER PROTEIN/SEED STORAGE 2S ALBUMIN SUPERFAMILY PROTEIN-RELATED
Gobar.A10G191500.1	GhU1H1.A10G188700	R_I_12	R_C_0	7.59994	5.37389	2.23	2.23	2.81374e-11	#N/A	#N/A	#N/A	PF00067	PTHR24298,PTHR24298:SF56	KOG0156	1.14.13.11	K00487	GO:0055114,GO:0020037,GO:0016705,GO:0005506	AT2G30490.1	ATC4H,C4H,CYP73A5,REF3	(1 of 5) K00487 - trans-cinnamate 4-monooxygenase (CYP73A)
Gobar.A11G229700.1	GhU1H1.A11G233800	R_I_72	R_C_0	4.5958	2.36261	2.23	2.23	6.06089e-07	#N/A	#N/A	#N/A	0	PTHR37209,PTHR37209:SF2	0	0	0	0	AT4G37450.1	AGP18,ATAGP18	(1 of 5) PTHR37209//PTHR37209:SF2 - FAMILY NOT NAMED // LYSINE-RICH ARABINOGALACTAN PROTEIN 17-RELATED
Gobar.A12G160200.1	GhU1H1.A12G162500	R_I_72	R_C_0	4.42774	2.19944	2.23	2.23	1.2034e-10	#N/A	#N/A	#N/A	0	PTHR35094	0	0	0	0	AT1G70990.1	0	#N/A
Gobar.D05G312700.1	GhU1H1.D05G308000	R_I_12	R_C_0	6.73287	4.50067	2.23	2.23	3.47228e-15	#N/A	TR_GNAT	#N/A	PF00583	PTHR10545	KOG3216	0	0	GO:0008080	AT2G39020.1	0	(1 of 2) PTHR10545 - DIAMINE N-ACETYLTRANSFERASE
Gobar.D05G419500.1	GhU1H1.D05G420700	R_I_72	R_C_0	4.95517	2.72705	2.23	2.23	0.0337721	#N/A	#N/A	#N/A	0	PTHR22814,PTHR22814:SF34	0	0	0	0	AT3G20180.1	0	#N/A
Gobar.D06G206100.1	GhU1H1.D06G194500	R_I_12	R_C_0	2.43055	0.197865	2.23	2.23	2.07e-10	#N/A	#N/A	#N/A	0	PTHR34130,PTHR34130:SF3	0	0	0	0	AT4G30230.1	0	#N/A
Gobar.D06G180100.1	GhU1H1.D06G170400	R_I_12	R_C_0	2.64893	0.423309	2.23	2.23	0.00520882	#N/A	#N/A	#N/A	PF03151	PTHR11132,PTHR11132:SF112	KOG1441	0	K15283	0	AT1G61800.1	ATGPT2,GPT2	(1 of 10) PTHR11132:SF112 - GLUCOSE-6-PHOSPHATE/PHOSPHATE TRANSLOCATOR 1, CHLOROPLASTIC-RELATED
Gobar.D10G052400.1	GhU1H1.D03G040400	R_I_72	R_C_0	4.61194	2.38128	2.23	2.23	0.00392301	#N/A	#N/A	#N/A	PF15511	PTHR10484	KOG3467	0	K11254	0	AT3G53730.1	0	(1 of 29) K11254 - histone H4 (H4)
Gobar.D12G140400.1	GhU1H1.D12G136600	R_I_12	R_C_0	3.42774	1.19661	2.23	2.23	1.28777e-05	#N/A	#N/A	#N/A	PF15699	PTHR33669,PTHR33669:SF1	0	0	0	0	AT1G02450.1	NIMIN-1,NIMIN1	(1 of 6) PTHR33669:SF1 - PROTEIN NIM1-INTERACTING 1
Gobar.1Z059700.1	GhU1H1.A11G300900	R_I_12	R_C_0	2.22188	0	2.22	2.22	0.00334821	#N/A	#N/A	#N/A	0	0	0	0	0	0	0	0	#N/A
Gobar.A04G056000.1	GhU1H1.A04G057700	R_I_72	R_C_0	2.22064	0	2.22	2.22	1.44786e-10	#N/A	#N/A	#N/A	PF07983	PTHR31044	0	3.2.1.39	0	0	AT1G78520.1	0	(1 of 162) 3.2.1.39 - Glucan endo-1,3-beta-D-glucosidase / Laminarinase
Gobar.A05G238600.1	GhU1H1.A05G240600	R_I_72	R_C_0	6.33675	4.11686	2.22	2.22	0.00614502	#N/A	#N/A	#N/A	PF00403	PTHR22814,PTHR22814:SF84	KOG1603	0	0	GO:0046872,GO:0030001	AT4G08570.1	0	(1 of 4) PTHR22814//PTHR22814:SF84 - COPPER TRANSPORT PROTEIN ATOX1-RELATED // HEAVY-METAL-ASSOCIATED DOMAIN-CONTAINING PROTEIN
Gobar.A07G211300.1	GhU1H1.A07G217100	R_I_12	R_C_0	3.13718	0.917623	2.22	2.22	0.000343286	#N/A	#N/A	#N/A	0	0	0	0	0	0	0	0	#N/A
Gobar.A11G098900.1	GhU1H1.A11G100000	R_I_12	R_C_0	2.39369	0.169925	2.22	2.22	1.38733e-08	#N/A	#N/A	#N/A	PF00155	PTHR11751,PTHR11751:SF284	0	4.4.1.14	K01762	GO:0030170,GO:0009058	AT3G61510.1	ACS1,AT-ACS1	(1 of 4) PTHR11751:SF284 - 1-AMINOCYCLOPROPANE-1-CARBOXYLATE SYNTHASE-LIKE PROTEIN 1
Gobar.D05G219200.1	GhU1H1.D05G215200	R_I_12	R_C_0	7.35448	5.13664	2.22	2.22	4.16029e-18	#N/A	#N/A	#N/A	0	PTHR32487,PTHR32487:SF0	0	1.3.1.3	0	0	AT4G24220.1	AWI31,VEP1	(1 of 13) 1.3.1.3 - Delta(4)-3-oxosteroid 5-beta-reductase / Testosterone 5-beta-reductase
Gobar.D07G200300.1	GhU1H1.D07G195000	R_I_72	R_C_0	3.8535	1.63831	2.22	2.22	8.88578e-05	RLK_TM	#N/A	RLK-Pelle_LRR-III	PF08263,PF00069	PTHR27008,PTHR27008:SF17	KOG1187	2.7.11.1	0	GO:0006468,GO:0005524,GO:0004672	AT1G48480.1	RKL1	(1 of 51) PF00069//PF08263 - Protein kinase domain (Pkinase) // Leucine rich repeat N-terminal domain (LRRNT_2)
Gobar.D09G061600.1	GhU1H1.D05G235200	R_I_24	R_C_0	2.22064	0	2.22	2.22	9.4845e-07	#N/A	#N/A	#N/A	0	0	0	0	0	0	0	0	#N/A
Gobar.D11G355700.1	GhU1H1.A11G335000	R_I_72	R_C_0	4.36485	2.14307	2.22	2.22	1.02682e-05	#N/A	#N/A	#N/A	0	PTHR37210,PTHR37210:SF2	0	0	0	0	AT2G25625.2	0	(1 of 2) PTHR37210//PTHR37210:SF2 - FAMILY NOT NAMED // EXPRESSED PROTEIN
Gobar.D12G155300.1	GhU1H1.D12G150100	R_I_72	R_C_0	2.48723	0.269033	2.22	2.22	3.42341e-05	#N/A	#N/A	#N/A	PF00011	PTHR11527,PTHR11527:SF158	KOG0710	0	K13993	0	AT1G07400.1	0	(1 of 49) K13993 - HSP20 family protein (HSP20)
Gobar.D12G174200.1	GhU1H1.D12G168800	R_I_12	R_C_0	6.39283	4.1696	2.22	2.22	1.09097e-06	#N/A	#N/A	#N/A	PF00282	PTHR11999,PTHR11999:SF113	0	4.1.1.15	K01580	GO:0030170,GO:0019752,GO:0016831	AT2G02010.1	GAD4	(1 of 9) K01580 - glutamate decarboxylase (E4.1.1.15, gadB, gadA, GAD)
Gobar.D12G272600.1	GhU1H1.D12G269100	R_I_72	R_C_0	8.68029	6.45873	2.22	2.22	6.77249e-05	#N/A	#N/A	#N/A	PF08100,PF00891	PTHR11746,PTHR11746:SF106	KOG3178	2.1.1.68	K13066	GO:0046983,GO:0008171	AT5G54160.1	ATOMT1,OMT1	(1 of 16) K13066 - caffeic acid 3-O-methyltransferase (E2.1.1.68, COMT)
Gobar.D13G201400.1	GhU1H1.D13G193300	R_I_12	R_C_0	3.697	1.47871	2.22	2.22	4.56166e-10	#N/A	#N/A	#N/A	PF13499	PTHR23050,PTHR23050:SF177	KOG0027	0	0	0	AT3G22930.1	CML11	(1 of 1) PTHR23050//PTHR23050:SF177 - CALCIUM BINDING PROTEIN // CALMODULIN-LIKE PROTEIN 9
Gobar.A09G075500.1	GhU1H1.A09G086900	R_I_24	R_C_0	3.43563	1.22404	2.21	2.21	0.000970523	#N/A	TF_HSF	#N/A	PF00447	PTHR10015,PTHR10015:SF155	0	0	K09419	GO:0043565,GO:0006355,GO:0005634,GO:0003700	AT5G62020.1	AT-HSFB2A,HSFB2A	(1 of 4) PTHR10015//PTHR10015:SF155 - HEAT SHOCK TRANSCRIPTION FACTOR // SUBFAMILY NOT NAMED
Gobar.A03G053900.1	GhU1H1.A03G055300	R_I_12	R_C_0	3.87243	1.66175	2.21	2.21	9.44553e-07	#N/A	#N/A	#N/A	PF13419	PTHR12725,PTHR12725:SF68	KOG3109	3.1.3.74	0	0	AT5G59480.1	0	(1 of 6) PTHR12725//PTHR12725:SF68 - HALOACID DEHALOGENASE-LIKE HYDROLASE // SUBFAMILY NOT NAMED
Gobar.A07G030100.1	GhU1H1.A07G028900	R_I_12	R_C_0	8.35124	6.14098	2.21	2.21	1.52433e-09	#N/A	#N/A	#N/A	PF08241	PTHR10108,PTHR10108:SF692	KOG3010	2.1.1.145	0	GO:0008168,GO:0008152	AT2G41380.1	0	(1 of 5) 2.1.1.145 - Trans-aconitate 3-methyltransferase
Gobar.A07G236200.1	GhU1H1.A07G242900	R_I_12	R_C_0	6.9437	4.73828	2.21	2.21	7.86723e-07	#N/A	#N/A	#N/A	PF01428	PTHR14677,PTHR14677:SF2	0	0	0	GO:0008270	AT3G28210.1	PMZ,SAP12	(1 of 2) PTHR14677//PTHR14677:SF2 - ARSENITE INDUCUBLE RNA ASSOCIATED PROTEIN AIP-1-RELATED // AN1-TYPE ZINC FINGER PROTEIN 1
Gobar.A08G031400.1	GhU1H1.A08G033400	R_I_72	R_C_0	6.15072	3.94392	2.21	2.21	8.55697e-17	#N/A	#N/A	#N/A	PF14368	PTHR33044,PTHR33044:SF21	0	0	0	0	AT2G44290.1	0	(1 of 2) PTHR33044//PTHR33044:SF21 - FAMILY NOT NAMED // PROTEIN YLS3
Gobar.A10G228400.1	GhU1H1.A10G224100	R_I_72	R_C_0	5.18218	2.97691	2.21	2.21	4.90789e-06	#N/A	#N/A	#N/A	PF03018	PTHR21495,PTHR21495:SF51	0	0	0	0	AT2G39430.1	0	(1 of 4) PTHR21495:SF51 - DIRIGENT PROTEIN 24-RELATED
Gobar.A11G053200.1	GhU1H1.A11G053300	R_I_72	R_C_0	4.22242	2.01614	2.21	2.21	1.20663e-08	#N/A	#N/A	#N/A	PF04669	PTHR31444,PTHR31444:SF8	0	0	0	0	AT5G67210.1	0	(1 of 6) PTHR31444//PTHR31444:SF8 - FAMILY NOT NAMED // PROTEIN IRREGULAR XYLEM 15-RELATED
Gobar.A01G113700.1	GhU1H1.A01G112200	R_I_72	R_C_0	2.83147	0.626673	2.2	2.2	4.19506e-06	#N/A	#N/A	#N/A	PF03953,PF00091	PTHR11588,PTHR11588:SF97	0	2.4.2.1	K07375	GO:0003924,GO:0007017,GO:0005874	AT1G75780.1	TUB1	(1 of 17) PTHR11588//PTHR11588:SF97 - TUBULIN // TUBULIN BETA-4 CHAIN-RELATED
Gobar.A03G185900.1	GhU1H1.A03G185000	R_I_12	R_C_0	3.93178	1.73292	2.2	2.2	5.16249e-06	#N/A	#N/A	#N/A	PF04674	PTHR31279,PTHR31279:SF9	0	0	0	0	AT2G17230.1	EXL5	(1 of 42) PF04674 - Phosphate-induced protein 1 conserved region (Phi_1)
Gobar.A05G260000.1	GhU1H1.A05G262500	R_I_12	R_C_0	7.59867	5.40282	2.2	2.2	0.000995986	#N/A	#N/A	#N/A	PF00394,PF07731,PF07732	PTHR11709,PTHR11709:SF118	0	1.10.3.2	K05909	GO:0055114,GO:0016491,GO:0005507	AT5G09360.1	LAC14	(1 of 28) PTHR11709//PTHR11709:SF118 - MULTI-COPPER OXIDASE // SUBFAMILY NOT NAMED
Gobar.A08G007500.1	GhU1H1.A08G008800	R_I_12	R_C_0	5.62147	3.42492	2.2	2.2	3.04304e-07	#N/A	#N/A	#N/A	PF00800	PTHR21022,PTHR21022:SF5	0	4.2.1.91	0	GO:0009094,GO:0004664	AT1G08250.1	ADT6	(1 of 4) PTHR21022//PTHR21022:SF5 - PREPHENATE DEHYDRATASE P PROTEIN // SUBFAMILY NOT NAMED
Gobar.A11G027600.1	GhU1H1.D11G025700	R_I_72	R_C_0	6.80854	4.6133	2.2	2.2	0.00118541	#N/A	#N/A	#N/A	PF00234	PTHR31731,PTHR31731:SF26	0	0	0	0	AT4G12510.1	0	(1 of 52) PF00234 - Protease inhibitor/seed storage/LTP family (Tryp_alpha_amyl)
Gobar.A11G250800.1	GhU1H1.A11G255400	R_I_72	R_C_0	3.1398	0.938098	2.2	2.2	2.43746e-13	#N/A	#N/A	#N/A	0	PTHR34114,PTHR34114:SF2	0	0	0	0	AT5G56540.1	AGP14,ATAGP14	(1 of 3) PTHR34114//PTHR34114:SF2 - FAMILY NOT NAMED // ARABINOGALACTAN PEPTIDE 12-RELATED
Gobar.A12G221600.1	GhU1H1.A12G226800	R_I_12	R_C_0	4.90718	2.71105	2.2	2.2	0.00287234	#N/A	#N/A	#N/A	PF13419	PTHR18901,PTHR18901:SF42	KOG2914	3.1.3.58	0	0	AT2G38740.1	0	(1 of 4) PTHR18901//PTHR18901:SF42 - 2-DEOXYGLUCOSE-6-PHOSPHATE PHOSPHATASE 2 // HALOACID DEHALOGENASE-LIKE HYDROLASE DOMAIN-CONTAINING PROTEIN SGPP
Gobar.D01G030500.1	GhU1H1.D01G032600	R_I_72	R_C_0	3.5568	1.35332	2.2	2.2	2.30868e-15	#N/A	#N/A	#N/A	PF04725	PTHR34369,PTHR34369:SF2	0	0	0	GO:0042651,GO:0015979,GO:0009654,GO:0009523	AT1G79040.1	PSBR	(1 of 4) PTHR34369//PTHR34369:SF2 - FAMILY NOT NAMED // PHOTOSYSTEM II 10 KDA POLYPEPTIDE, CHLOROPLASTIC
Gobar.D06G192300.1	GhU1H1.D06G181600	R_I_72	R_C_0	2.33428	0.133564	2.2	2.2	0.0100454	#N/A	#N/A	#N/A	0	PTHR22814,PTHR22814:SF79	KOG1603	0	0	0	AT4G16380.1	0	(1 of 11) PTHR22814//PTHR22814:SF79 - COPPER TRANSPORT PROTEIN ATOX1-RELATED // SUBFAMILY NOT NAMED
Gobar.D08G286100.1	GhU1H1.D05G017600	R_I_72	R_C_0	6.54821	4.34589	2.2	2.2	7.28464e-09	#N/A	#N/A	#N/A	PF00125	PTHR11426	KOG1745	0	K11253	GO:0003677,GO:0000786	AT3G27360.1	0	(1 of 37) K11253 - histone H3 (H3)
Gobar.D09G163900.1	GhU1H1.D09G161800	R_I_72	R_C_0	7.42593	5.22137	2.2	2.2	9.33503e-13	#N/A	#N/A	#N/A	PF00230	PTHR19139,PTHR19139:SF167	KOG0223	0	K09872	GO:0016020,GO:0006810,GO:0005215	AT3G53420.2	PIP2,PIP2;1,PIP2A	(1 of 9) PTHR19139//PTHR19139:SF167 - AQUAPORIN TRANSPORTER // AQUAPORIN PIP2-1-RELATED
Gobar.D10G215700.1	#N/A	R_I_24	R_C_0	2.20414	0	2.2	2.2	2.15913e-14	#N/A	#N/A	#N/A	0	0	0	0	0	0	0	0	#N/A
Gobar.D11G089500.1	GhU1H1.D11G089100	R_I_12	R_C_0	2.20351	0	2.2	2.2	0.00513638	#N/A	#N/A	#N/A	0	0	0	0	0	0	0	0	#N/A
Gobar.D11G269700.1	GhU1H1.D11G260600	R_I_72	R_C_0	3.569	1.36625	2.2	2.2	5.01316e-09	#N/A	#N/A	#N/A	PF14226,PF03171	PTHR10209,PTHR10209:SF211	KOG0143	0	0	GO:0055114,GO:0016491	AT1G52820.1	0	(1 of 38) PTHR10209:SF211 - 2-OXOGLUTARATE (2OG) AND FE(II)-DEPENDENT OXYGENASE SUPERFAMILY PROTEIN-RELATED
Gobar.D12G244900.1	GhU1H1.D12G240700	R_I_72	R_C_0	7.29236	5.09047	2.2	2.2	5.73712e-05	#N/A	#N/A	#N/A	PF08244,PF00251	PTHR31953,PTHR31953:SF17	KOG0228	3.2.1.26	0	0	AT1G12240.1	ATBETAFRUCT4,VAC-INV	(1 of 3) KOG0228 - Beta-fructofuranosidase (invertase)
Gobar.D09G138400.1	GhU1H1.A09G142800	R_I_12	R_C_0	8.13738	5.93567	2.2	2.2	1.21344e-06	RLP_LRR	#N/A	#N/A	PF08263,PF13855	PTHR27000,PTHR27000:SF136	0	0	0	GO:0005515	AT5G06860.1	ATPGIP1,PGIP1	(1 of 1) PTHR27000//PTHR27000:SF136 - FAMILY NOT NAMED // POLYGALACTURONASE INHIBITOR 1-RELATED
Gobar.D05G322100.1	GhU1H1.D05G316500	R_I_72	R_C_0	5.46946	3.27828	2.19	2.19	0.0372814	#N/A	#N/A	#N/A	PF00394,PF07732,PF07731	PTHR11709,PTHR11709:SF80	0	1.10.3.2	0	GO:0055114,GO:0016491,GO:0005507	AT2G38080.1	ATLMCO4,IRX12,LAC4,LMCO4	(1 of 4) PTHR11709//PTHR11709:SF80 - MULTI-COPPER OXIDASE // SUBFAMILY NOT NAMED
Gobar.A02G088200.1	GhU1H1.A02G092400	R_I_12	R_C_0	2.65076	0.465713	2.19	2.19	1.30096e-05	#N/A	#N/A	#N/A	PF16135	PTHR24098,PTHR24098:SF4	0	2.3.1.48	0	0	AT5G58610.1	0	(1 of 84) 2.3.1.48 - Histone acetyltransferase
Gobar.A09G026400.1	GhU1H1.A09G032500	R_I_72	R_C_0	3.40218	1.20977	2.19	2.19	0.00136633	#N/A	#N/A	#N/A	PF14416,PF13839	PTHR32285,PTHR32285:SF47	0	0	0	0	AT2G30900.1	TBL43	(1 of 6) PTHR32285//PTHR32285:SF47 - FAMILY NOT NAMED // PROTEIN TRICHOME BIREFRINGENCE-LIKE 43
Gobar.A10G219200.1	GhU1H1.A10G215500	R_I_12	R_C_0	3.52945	1.33457	2.19	2.19	0.000111032	#N/A	#N/A	#N/A	0	0	0	0	0	0	AT5G17530.3	0	#N/A
Gobar.D01G242400.1	GhU1H1.D01G230400	R_I_72	R_C_0	3.41589	1.22651	2.19	2.19	1.61475e-05	#N/A	#N/A	#N/A	PF00230	PTHR19139,PTHR19139:SF167	KOG0223	0	0	GO:0016020,GO:0006810,GO:0005215	AT2G37170.1	PIP2;2,PIP2B	(1 of 9) PTHR19139//PTHR19139:SF167 - AQUAPORIN TRANSPORTER // AQUAPORIN PIP2-1-RELATED
Gobar.D03G036100.1	GhU1H1.D03G035400	R_I_12	R_C_0	3.3051	1.11303	2.19	2.19	4.93362e-09	#N/A	#N/A	#N/A	PF06045,PF14686,PF14683	PTHR32018	0	4.2.2.23	0	0	AT2G22620.1	0	(1 of 20) 4.2.2.23 - Rhamnogalacturonan endolyase / Rhamnogalacturonase B
Gobar.D04G150700.1	GhU1H1.D04G145900	R_I_12	R_C_0	6.63812	4.45174	2.19	2.19	4.23923e-11	#N/A	#N/A	#N/A	PF01680	PTHR31829	0	4.3.3.6	K06215	GO:0042823,GO:0042819	AT5G01410.1	ATPDX1,ATPDX1.3,PDX1,PDX1.3,RSR4	(1 of 10) K06215 - pyridoxal 5'-phosphate synthase pdxS subunit (pdxS, pdx1)
Gobar.D05G024100.1	GhU1H1.D05G023500	R_I_12	R_C_0	8.42029	6.22936	2.19	2.19	1.81906e-15	#N/A	#N/A	#N/A	PF01740,PF00916	PTHR11814,PTHR11814:SF54	0	0	K17471	GO:0016021,GO:0015116,GO:0008272,GO:0055085,GO:0016020,GO:0008271,GO:1902358	AT5G19600.1	SULTR3;5	(1 of 3) PTHR11814:SF54 - SULFATE TRANSPORTER 3.5-RELATED
Gobar.D07G008000.1	GhU1H1.D07G008700	R_I_72	R_C_0	2.28747	0.0935602	2.19	2.19	3.22922e-05	#N/A	#N/A	#N/A	PF10604	PTHR33789,PTHR33789:SF3	0	0	0	0	AT2G25770.1	0	(1 of 63) PF10604 - Polyketide cyclase / dehydrase and lipid transport (Polyketide_cyc2)
Gobar.D07G211800.1	GhU1H1.D07G205400	R_I_12	R_C_0	6.25497	4.06858	2.19	2.19	0.0320455	#N/A	#N/A	#N/A	PF00035,PF00636	PTHR14950,PTHR14950:SF23	0	3.1.26.3	0	GO:0006396,GO:0004525,GO:0003723	AT4G15417.1	ATRTL1,RTL1	(1 of 1) PTHR14950//PTHR14950:SF23//PTHR14950:SF29 - HELICASE-RELATED // SUBFAMILY NOT NAMED // SUBFAMILY NOT NAMED
Gobar.D07G259800.1	GhU1H1.D07G251500	R_I_72	R_C_0	2.49083	0.305679	2.19	2.19	1.76978e-10	#N/A	#N/A	#N/A	PF04862	PTHR31265,PTHR31265:SF4	0	0	0	0	AT5G14150.1	0	(1 of 4) PTHR31265:SF4 - EMB|CAB87702.1
Gobar.D08G082600.1	GhU1H1.D08G080300	R_I_12	R_C_0	5.0089	2.81987	2.19	2.19	3.72745e-11	#N/A	#N/A	#N/A	0	PTHR31447,PTHR31447:SF2	KOG4176	0	0	0	AT4G02940.1	0	(1 of 4) PTHR31447:SF2 - OXIDOREDUCTASE, 2OG-FE(II) OXYGENASE FAMILY PROTEIN
Gobar.D11G207300.1	GhU1H1.D11G204000	R_I_12	R_C_0	2.42223	0.227741	2.19	2.19	2.75707e-07	#N/A	#N/A	#N/A	PF12697	PTHR10992,PTHR10992:SF784	KOG4409,KOG1454	0	0	0	AT3G50440.1	ATMES10,MES10	(1 of 1) KOG1454//KOG4409 - Predicted hydrolase/acyltransferase (alpha/beta hydrolase superfamily) // Predicted hydrolase/acyltransferase (alpha/beta hydrolase superfamily)
Gobar.D11G388200.1	GhU1H1.D11G375900	R_I_72	R_C_0	3.28066	1.09356	2.19	2.19	0.000130994	#N/A	#N/A	#N/A	PF00230	PTHR19139,PTHR19139:SF169	KOG0223	0	K09872	GO:0016020,GO:0006810,GO:0005215	AT4G00430.1	PIP1;4,PIP1E,TMP-C	(1 of 13) PTHR19139//PTHR19139:SF169 - AQUAPORIN TRANSPORTER // AQUAPORIN PIP1-4-RELATED
Gobar.D13G146800.1	GhU1H1.D13G141000	R_I_12	R_C_0	6.82352	4.63546	2.19	2.19	5.25637e-07	#N/A	#N/A	#N/A	0	0	0	0	0	0	0	0	#N/A
Gobar.D12G286700.1	GhU1H1.D12G283100	R_I_12	R_C_0	2.75253	0.56267	2.19	2.19	9.91823e-08	#N/A	#N/A	#N/A	PF08031,PF01565	PTHR32448	0	1.3.3.8	0	GO:0055114,GO:0050660,GO:0016491	AT5G44390.1	0	(1 of 81) 1.3.3.8 - Tetrahydroberberine oxidase / THB oxidase
Gobar.A01G213100.1	GhU1H1.A01G210300	R_I_12	R_C_0	7.30623	5.12846	2.18	2.18	1.14497e-05	#N/A	#N/A	#N/A	PF01397,PF03936	PTHR31225,PTHR31225:SF15	0	4.2.3.13	K15803	GO:0016829,GO:0010333,GO:0008152,GO:0000287	AT5G23960.2	ATTPS21,TPS21	(1 of 15) K15803 - (-)-germacrene D synthase (GERD)
Gobar.A08G078900.1	GhU1H1.A08G080300	R_I_12	R_C_0	4.78136	2.59884	2.18	2.18	5.58918e-08	#N/A	#N/A	#N/A	0	PTHR35726,PTHR35726:SF1	0	0	0	0	AT3G62990.1	0	#N/A
Gobar.A09G225800.1	GhU1H1.A09G234400	R_I_12	R_C_0	2.3774	0.194087	2.18	2.18	0.00146219	#N/A	#N/A	#N/A	PF00141	PTHR31388,PTHR31388:SF30	0	1.11.1.7	K00430	GO:0055114,GO:0020037,GO:0006979,GO:0004601	AT5G05340.1	0	(1 of 158) K00430 - peroxidase (E1.11.1.7)
Gobar.1Z117500.1	GhU1H1.D11G364000	R_I_72	R_C_0	2.17568	0	2.18	2.18	0.00925624	#N/A	#N/A	#N/A	0	0	0	0	0	0	AT2G36010.2	ATE2FA,E2F3	#N/A
Gobar.A03G075900.1	GhU1H1.A03G076800	R_I_72	R_C_0	2.96051	0.78073	2.18	2.18	0.00031016	#N/A	#N/A	#N/A	PF08246,PF00112	PTHR12411,PTHR12411:SF346	KOG1543	3.4.22.6	0	GO:0008234,GO:0006508	AT5G50260.1	0	(1 of 9) 3.4.22.6 - Chymopapain / Papaya proteinase II
Gobar.A05G251300.1	GhU1H1.D02G016400	R_I_12	R_C_0	8.9928	6.80974	2.18	2.18	0.04535	#N/A	#N/A	#N/A	0	0	0	0	0	0	0	0	#N/A
Gobar.A10G214400.1	GhU1H1.D10G221100	R_I_12	R_C_0	2.69644	0.520045	2.18	2.18	1.36833e-06	#N/A	#N/A	#N/A	PF00067	PTHR24298,PTHR24298:SF179	0	1.14.13.102	0	GO:0055114,GO:0020037,GO:0016705,GO:0005506	AT3G48320.1	CYP71A21	(1 of 10) 1.14.13.102 - Psoralen synthase
Gobar.D05G137500.1	GhU1H1.A05G139900	R_I_72	R_C_0	2.2299	0.0468403	2.18	2.18	1.77069e-08	#N/A	#N/A	#N/A	PF05153	PTHR12588,PTHR12588:SF1	KOG1573	1.13.99.1	K00469	GO:0055114,GO:0050113,GO:0019310,GO:0005737,GO:0005506	AT1G14520.1	MIOX1	(1 of 9) K00469 - inositol oxygenase (MIOX)
Gobar.D06G151300.1	GhU1H1.D06G144000	R_I_12	R_C_0	3.14845	0.964214	2.18	2.18	2.81372e-08	#N/A	#N/A	#N/A	PF12142,PF00264,PF12143	PTHR11474,PTHR11474:SF33	0	1.10.3.1	K00422	GO:0055114,GO:0004097,GO:0016491,GO:0008152	0	0	(1 of 6) K00422 - polyphenol oxidase (E1.10.3.1)
Gobar.D06G221800.1	GhU1H1.D06G209500	R_I_72	R_C_0	3.21101	1.02857	2.18	2.18	0.000701181	#N/A	#N/A	#N/A	PF00067	PTHR24286,PTHR24286:SF70	KOG0157	1.14.99.37	0	GO:0055114,GO:0020037,GO:0016705,GO:0005506	AT5G36110.1	CYP716A1	(1 of 2) 1.14.99.37 - Taxadiene 5-alpha-hydroxylase
Gobar.D11G129000.1	GhU1H1.D11G127500	R_I_72	R_C_0	4.82146	2.64386	2.18	2.18	4.2606e-08	#N/A	#N/A	#N/A	0	PTHR35725,PTHR35725:SF1	0	0	0	0	0	0	(1 of 4) PTHR35725:SF1 - CLASSICAL ARABINOGALACTAN PROTEIN 26
Gobar.D12G073300.1	GhU1H1.D12G071700	R_I_12	R_C_0	4.68728	2.50487	2.18	2.18	2.97893e-08	#N/A	#N/A	#N/A	PF00657	PTHR22835,PTHR22835:SF147	0	3.1.1.3	0	GO:0016788	AT2G23540.1	0	(1 of 4) PTHR22835//PTHR22835:SF147 - ZINC FINGER FYVE DOMAIN CONTAINING PROTEIN // SUBFAMILY NOT NAMED
Gobar.D12G095100.1	GhU1H1.D12G092000	R_I_72	R_C_0	5.60351	3.42129	2.18	2.18	2.67577e-05	#N/A	#N/A	#N/A	0	PTHR37209,PTHR37209:SF2	0	0	0	0	AT4G37450.1	AGP18,ATAGP18	(1 of 5) PTHR37209//PTHR37209:SF2 - FAMILY NOT NAMED // LYSINE-RICH ARABINOGALACTAN PROTEIN 17-RELATED
Gobar.A02G137200.1	GhU1H1.A02G143700	R_I_24	R_C_0	4.90203	2.72814	2.17	2.17	0.0476296	#N/A	#N/A	#N/A	PF14226,PF03171	PTHR10209,PTHR10209:SF166	KOG0143	1.14.11.9	0	GO:0055114,GO:0016491	AT2G36690.1	0	(1 of 7) PTHR10209//PTHR10209:SF166 - OXIDOREDUCTASE, 2OG-FE II OXYGENASE FAMILY PROTEIN // SUBFAMILY NOT NAMED
Gobar.D07G166700.1	GhU1H1.D07G161700	R_I_12	R_C_0	2.79473	0.620117	2.17	2.17	5.07011e-05	#N/A	TF_AP2/ERF-ERF	#N/A	PF00847	PTHR31190,PTHR31190:SF26	0	0	0	GO:0006355,GO:0003700	AT3G23230.1	0	(1 of 15) PTHR31190//PTHR31190:SF26 - FAMILY NOT NAMED // ETHYLENE-RESPONSIVE TRANSCRIPTION FACTOR ERF096
Gobar.A01G230900.1	GhU1H1.A01G228300	R_I_12	R_C_0	3.0697	0.901494	2.17	2.17	5.46397e-07	#N/A	#N/A	#N/A	PF16865,PF13417	PTHR11260,PTHR11260:SF294	KOG0406	2.5.1.18	K00799	GO:0005515	AT5G02780.1	GSTL1	(1 of 4) PTHR11260:SF294 - GLUTATHIONE S-TRANSFERASE L1-RELATED
Gobar.A02G037600.1	GhU1H1.A02G038900	R_I_72	R_C_0	2.95364	0.783247	2.17	2.17	2.02021e-05	#N/A	#N/A	#N/A	PF14368	PTHR33044,PTHR33044:SF23	0	0	0	0	AT3G22600.1	0	(1 of 9) PTHR33044//PTHR33044:SF23 - FAMILY NOT NAMED // BIFUNCTIONAL INHIBITOR/LIPID-TRANSFER PROTEIN/SEED STORAGE 2S ALBUMIN SUPERFAMILY PROTEIN-RELATED
Gobar.A02G105700.1	GhU1H1.A02G109200	R_I_72	R_C_0	3.22373	1.05797	2.17	2.17	5.78651e-10	#N/A	#N/A	#N/A	PF02298	PTHR33021,PTHR33021:SF44	0	0	0	GO:0009055	AT1G64640.1	AtENODL8,ENODL8	(1 of 134) PF02298 - Plastocyanin-like domain (Cu_bind_like)
Gobar.A02G123100.1	GhU1H1.A02G127400	R_I_72	R_C_0	3.81803	1.64478	2.17	2.17	0.00033686	#N/A	#N/A	#N/A	PF03405	PTHR31155,PTHR31155:SF3	0	1.14.19.2	K03921	GO:0055114,GO:0045300,GO:0006631	AT1G43800.1	0	(1 of 4) PTHR31155//PTHR31155:SF3 - ACYL- ACYL-CARRIER-PROTEIN DESATURASE-RELATED // ACYL-[ACYL-CARRIER-PROTEIN] DESATURASE 6, CHLOROPLASTIC
Gobar.A06G202900.1	GhU1H1.A06G201300	R_I_72	R_C_0	6.38402	4.21358	2.17	2.17	0.0009515	#N/A	#N/A	#N/A	PF04862	PTHR31265,PTHR31265:SF9	0	0	0	0	AT5G25460.1	0	(1 of 23) PF04862 - Protein of unknown function (DUF642) (DUF642)
Gobar.A07G019300.1	GhU1H1.A07G018200	R_I_72	R_C_0	3.31788	1.14796	2.17	2.17	5.40439e-05	#N/A	#N/A	#N/A	PF04043,PF01095	PTHR31707,PTHR31707:SF10	0	3.1.1.11	K01051	GO:0004857,GO:0042545,GO:0030599,GO:0005618	AT3G43270.1	0	(1 of 4) PTHR31707:SF10 - PECTINESTERASE/PECTINESTERASE INHIBITOR 32-RELATED
Gobar.A08G058300.1	GhU1H1.A08G059900	R_I_12	R_C_0	2.39534	0.228973	2.17	2.17	0.000254614	#N/A	TF_bZIP	#N/A	PF00170	PTHR22952,PTHR22952:SF201	0	0	0	GO:0043565,GO:0006355,GO:0003700	AT3G30530.1	ATBZIP42,bZIP42	(1 of 4) PTHR22952:SF201 - BASIC LEUCINE-ZIPPER 42-RELATED
Gobar.D09G016800.1	GhU1H1.D09G018700	R_I_72	R_C_0	7.37202	5.19739	2.17	2.17	0.00144483	#N/A	#N/A	#N/A	PF02704	PTHR23201,PTHR23201:SF21	0	0	0	0	AT5G15230.1	GASA4	(1 of 4) PTHR23201:SF21 - GIBBERELLIN-REGULATED PROTEIN 4
Gobar.D08G199900.1	GhU1H1.D08G189700	R_I_12	R_C_0	8.34466	6.17873	2.17	2.17	5.85797e-08	#N/A	#N/A	#N/A	PF03330,PF01357	PTHR31692,PTHR31692:SF10	0	0	0	0	AT4G17030.1	AT-EXPR,ATEXLB1,ATEXPR1,ATHEXP BETA 3.1,EXLB1,EXPR	(1 of 8) PTHR31692:SF10 - EXPANSIN-LIKE B1
Gobar.D12G126200.1	GhU1H1.D12G123400	R_I_12	R_C_0	3.70498	1.53854	2.17	2.17	1.24223e-06	#N/A	#N/A	#N/A	PF01176	PTHR21668,PTHR21668:SF5	KOG3403	0	K03236	GO:0006413,GO:0003743,GO:0003723	AT2G04520.1	0	(1 of 9) K03236 - translation initiation factor 1A (EIF1A)
Gobar.A08G170300.1	GhU1H1.A08G173000	R_I_12	R_C_0	3.16928	1.00576	2.16	2.16	2.39032e-06	#N/A	#N/A	#N/A	PF03330,PF01357	PTHR31692,PTHR31692:SF2	0	0	0	0	AT4G17030.1	AT-EXPR,ATEXLB1,ATEXPR1,ATHEXP BETA 3.1,EXLB1,EXPR	(1 of 96) PF01357//PF03330 - Pollen allergen (Pollen_allerg_1) // Rare lipoprotein A (RlpA)-like double-psi beta-barrel (DPBB_1)
Gobar.A13G214500.1	GhU1H1.A13G213700	R_I_12	R_C_0	3.35544	1.19912	2.16	2.16	2.26222e-11	#N/A	#N/A	#N/A	0	PTHR31250,PTHR31250:SF7	0	0	0	0	AT4G33050.3	EDA39	#N/A
Gobar.D08G151700.1	GhU1H1.D08G144300	R_I_12	R_C_0	2.42948	0.269033	2.16	2.16	2.87462e-16	#N/A	TF_MYB	#N/A	PF00249	PTHR10641,PTHR10641:SF494	KOG0048	0	0	0	AT2G47190.1	ATMYB2,MYB2	(1 of 8) PTHR10641:SF494 - TRANSCRIPTION FACTOR MYB108
Gobar.A01G138400.1	GhU1H1.A01G136400	R_I_72	R_C_0	2.45128	0.289244	2.16	2.16	1.30211e-07	#N/A	#N/A	#N/A	0	PTHR33659,PTHR33659:SF1	0	0	0	0	0	0	#N/A
Gobar.A05G085300.1	GhU1H1.A05G086500	R_I_72	R_C_0	2.38405	0.226509	2.16	2.16	9.25581e-06	#N/A	#N/A	#N/A	0	PTHR34207	0	0	0	0	AT3G52740.1	0	#N/A
Gobar.A05G101200.1	GhU1H1.D05G099100	R_I_72	R_C_0	4.44427	2.28747	2.16	2.16	0.00274371	#N/A	#N/A	#N/A	PF01073	PTHR10366,PTHR10366:SF323	0	4.1.1.35	K08678	GO:0055114,GO:0016616,GO:0006694,GO:0003854	AT2G28760.2	UXS6	(1 of 8) PTHR10366//PTHR10366:SF323 - NAD DEPENDENT EPIMERASE/DEHYDRATASE // SUBFAMILY NOT NAMED
Gobar.A06G132800.1	GhU1H1.A06G131100	R_I_12	R_C_0	6.97369	4.81537	2.16	2.16	1.38668e-09	#N/A	#N/A	#N/A	PF02458	PTHR31147,PTHR31147:SF10	0	2.3.1.162	0	GO:0016747	AT1G28680.1	0	(1 of 4) PTHR31147:SF10 - N-HYDROXYCINNAMOYL/BENZOYLTRANSFERASE, PUTATIVE-RELATED
Gobar.A07G018700.1	GhU1H1.A07G017600	R_I_12	R_C_0	5.43956	3.28096	2.16	2.16	7.89675e-06	#N/A	#N/A	#N/A	PF00534,PF00862	PTHR12526,PTHR12526:SF391	KOG0853	2.4.1.13	0	GO:0016157,GO:0005985	AT3G43190.1	ATSUS4,SUS4	(1 of 15) 2.4.1.13 - Sucrose synthase / Uridine diphosphoglucose-fructose glucosyltransferase
Gobar.A07G021700.1	GhU1H1.A07G020700	R_I_12	R_C_0	3.33871	1.17824	2.16	2.16	1.5216e-13	#N/A	TF_MYB	#N/A	PF00249	PTHR10641,PTHR10641:SF459	KOG0048	0	K09422	0	AT5G35550.1	ATMYB123,ATTT2,MYB123,TT2	(1 of 12) PTHR10641//PTHR10641:SF459 - MYB-LIKE DNA-BINDING PROTEIN MYB // TRANSCRIPTION FACTOR TT2
Gobar.A09G074100.1	GhU1H1.A09G085200	R_I_12	R_C_0	3.95187	1.78952	2.16	2.16	0.0019327	KIN_TM	#N/A	RLK-Pelle_DLSV	PF11883,PF08276,PF00954,PF01453,PF07714	PTHR27002,PTHR27002:SF66	KOG1187	2.7.11.1	0	GO:0004674,GO:0048544,GO:0006468,GO:0004672	AT4G21390.1	B120	(1 of 15) PF00954//PF01453//PF07714//PF08276//PF11883 - S-locus glycoprotein domain (S_locus_glycop) // D-mannose binding lectin (B_lectin) // Protein tyrosine kinase (Pkinase_Tyr) // PAN-like domain (PAN_2) // Domain of unknown function (DUF3403) (DUF3403)
Gobar.A11G157800.1	GhU1H1.A11G159100	R_I_12	R_C_0	4.16495	2.00108	2.16	2.16	2.80433e-16	#N/A	TF_C2C2-CO-like	#N/A	PF06203	PTHR31717,PTHR31717:SF8	0	0	0	GO:0005515	AT5G48250.1	0	(1 of 10) PTHR31717//PTHR31717:SF8 - FAMILY NOT NAMED // ZINC FINGER PROTEIN CONSTANS-LIKE 10-RELATED
Gobar.A12G246200.1	GhU1H1.A12G252000	R_I_72	R_C_0	11.0012	8.83956	2.16	2.16	0.00048146	#N/A	#N/A	#N/A	0	0	0	0	0	0	0	0	#N/A
Gobar.A13G120200.1	GhU1H1.A13G117200	R_I_72	R_C_0	2.24062	0.0758749	2.16	2.16	1.47618e-06	#N/A	#N/A	#N/A	PF02458	PTHR31642,PTHR31642:SF9	0	2.3.1.196	0	GO:0016747	AT5G17540.1	0	(1 of 19) 2.3.1.196 - Benzyl alcohol O-benzoyltransferase
Gobar.A13G209100.1	GhU1H1.A13G208500	R_I_12	R_C_0	2.76256	0.601221	2.16	2.16	6.9932e-16	#N/A	#N/A	#N/A	PF07911	PTHR33108,PTHR33108:SF15	0	0	0	0	AT1G72510.2	0	(1 of 23) PF07911 - Protein of unknown function (DUF1677) (DUF1677)
Gobar.D01G248900.1	GhU1H1.D01G236800	R_I_72	R_C_0	2.16092	0	2.16	2.16	3.48336e-15	#N/A	#N/A	#N/A	0	PTHR34558,PTHR34558:SF1	0	0	0	0	AT3G09280.1	0	(1 of 4) PTHR34558//PTHR34558:SF1 - FAMILY NOT NAMED // F3L24.15 PROTEIN
Gobar.D08G034200.1	GhU1H1.D08G034800	R_I_72	R_C_0	6.05426	3.89559	2.16	2.16	7.55238e-15	#N/A	#N/A	#N/A	PF14368	PTHR33044,PTHR33044:SF21	0	0	0	0	AT2G44300.1	0	(1 of 2) PTHR33044//PTHR33044:SF21 - FAMILY NOT NAMED // PROTEIN YLS3
Gobar.D08G241500.1	GhU1H1.D08G229100	R_I_72	R_C_0	2.96551	0.804054	2.16	2.16	0.0211049	#N/A	#N/A	#N/A	PF07731,PF00394,PF07732	PTHR11709,PTHR11709:SF68	0	1.10.3.2	K05909	GO:0055114,GO:0016491,GO:0005507	AT2G30210.1	LAC3	(1 of 4) PTHR11709:SF68 - LACCASE-13-RELATED
Gobar.D11G026500.1	GhU1H1.D11G025700	R_I_72	R_C_0	5.67087	3.50754	2.16	2.16	8.5535e-05	#N/A	#N/A	#N/A	PF00234	PTHR31731	0	0	0	0	AT4G12510.1	0	(1 of 52) PF00234 - Protease inhibitor/seed storage/LTP family (Tryp_alpha_amyl)
Gobar.D12G237700.1	GhU1H1.D12G233300	R_I_72	R_C_0	8.02134	5.85818	2.16	2.16	8.17458e-12	#N/A	#N/A	#N/A	PF00234	PTHR33076,PTHR33076:SF4	0	0	0	0	AT2G18370.1	0	(1 of 2) PTHR33076//PTHR33076:SF4 - FAMILY NOT NAMED // NON-SPECIFIC LIPID-TRANSFER PROTEIN 8
Gobar.A10G236700.1	GhU1H1.A10G232200	R_I_12	R_C_0	4.76224	2.61259	2.15	2.15	0.00897585	#N/A	#N/A	#N/A	0	PTHR13871	0	0	0	0	AT2G16050.1	0	#N/A
Gobar.A05G090400.1	GhU1H1.A05G090900	R_I_72	R_C_0	7.28699	5.13824	2.15	2.15	1.69327e-05	#N/A	#N/A	#N/A	PF00125	PTHR23428	KOG1744	0	K11252	GO:0003677,GO:0000786	AT3G45980.1	H2B,HTB9	(1 of 28) K11252 - histone H2B (H2B)
Gobar.A05G125300.1	GhU1H1.D05G123400	R_I_12	R_C_0	3.35092	1.19849	2.15	2.15	1.35875e-05	#N/A	#N/A	#N/A	PF00230	PTHR19139,PTHR19139:SF170	KOG0223	0	K09874	GO:0016020,GO:0006810,GO:0005215	AT1G80760.1	NIP6,NIP6;1,NLM7	(1 of 3) PTHR19139//PTHR19139:SF170 - AQUAPORIN TRANSPORTER // AQUAPORIN NIP6-1
Gobar.A11G062700.1	GhU1H1.A11G061900	R_I_72	R_C_0	4.20187	2.05276	2.15	2.15	7.90447e-06	#N/A	#N/A	#N/A	PF03982	PTHR12317,PTHR12317:SF32	KOG0831	2.3.1.20	K14457	GO:0016747	AT3G51520.1	0	(1 of 8) K14457 - 2-acylglycerol O-acyltransferase 2 (MOGAT2, MGAT2)
Gobar.D02G238500.1	GhU1H1.D02G226600	R_I_72	R_C_0	3.91867	1.7685	2.15	2.15	0.000820221	#N/A	#N/A	#N/A	0	0	0	0	0	0	AT4G37450.1	AGP18,ATAGP18	#N/A
Gobar.D05G140900.1	GhU1H1.D05G140200	R_I_72	R_C_0	3.53493	1.38018	2.15	2.15	6.90306e-05	#N/A	#N/A	#N/A	PF03168	PTHR31234,PTHR31234:SF2	0	0	0	0	AT1G17620.1	0	(1 of 2) PTHR31234//PTHR31234:SF2 - FAMILY NOT NAMED // LATE EMBRYOGENESIS ABUNDANT (LEA) HYDROXYPROLINE-RICH GLYCOPROTEIN FAMILY MEMBER
Gobar.D09G222500.1	GhU1H1.D09G220400	R_I_12	R_C_0	5.62232	3.47158	2.15	2.15	1.34386e-14	#N/A	#N/A	#N/A	PF07719,PF13414,PF00254	PTHR10516,PTHR10516:SF324	KOG0543	5.2.1.8	K09571	GO:0006457	AT5G48570.1	ATFKBP65,FKBP65,ROF2	(1 of 9) K09571 - FK506-binding protein 4/5 (FKBP4_5)
Gobar.D11G192800.1	GhU1H1.D11G189700	R_I_72	R_C_0	2.37796	0.231432	2.15	2.15	0.00175106	#N/A	#N/A	#N/A	PF03171,PF14226	PTHR10209,PTHR10209:SF137	KOG0143	1.14.11.9	K00475	GO:0055114,GO:0016491	AT3G51240.1	F3\'H,F3H,TT6	(1 of 4) K00475 - naringenin 3-dioxygenase (E1.14.11.9)
Gobar.D12G039800.1	GhU1H1.D12G039200	R_I_24	R_C_0	4.74529	2.59359	2.15	2.15	1.13011e-05	#N/A	#N/A	#N/A	PF07731,PF07732,PF00394	PTHR11709,PTHR11709:SF64	0	1.10.3.2	0	GO:0055114,GO:0016491,GO:0005507	AT1G76160.1	sks5	(1 of 4) PTHR11709//PTHR11709:SF64 - MULTI-COPPER OXIDASE // MULTI-COPPER OXIDASE TYPE I FAMILY PROTEIN-RELATED
Gobar.D13G044000.1	GhU1H1.D13G043100	R_I_12	R_C_0	6.89402	4.74346	2.15	2.15	1.15092e-08	#N/A	#N/A	#N/A	PF03460,PF01077	PTHR32439,PTHR32439:SF0	0	1.7.7.1	K00366	GO:0055114,GO:0016491,GO:0051536,GO:0020037	AT2G15620.1	ATHNIR,NIR,NIR1	(1 of 2) 1.7.7.1 - Ferredoxin--nitrite reductase
Gobar.D12G238000.1	GhU1H1.D12G233600	R_I_12	R_C_0	4.22342	2.07382	2.15	2.15	0.00826804	#N/A	#N/A	#N/A	PF13419	PTHR18901,PTHR18901:SF42	KOG2914	3.1.3.58	0	0	AT2G38740.1	0	(1 of 4) PTHR18901//PTHR18901:SF42 - 2-DEOXYGLUCOSE-6-PHOSPHATE PHOSPHATASE 2 // HALOACID DEHALOGENASE-LIKE HYDROLASE DOMAIN-CONTAINING PROTEIN SGPP
Gobar.A05G283900.1	GhU1H1.A05G285700	R_I_12	R_C_0	9.853	7.71661	2.14	2.14	0.00576224	#N/A	#N/A	#N/A	PF00394,PF07732	PTHR11709,PTHR11709:SF118	0	0	0	GO:0055114,GO:0016491,GO:0005507	AT5G09360.1	LAC14	(1 of 28) PTHR11709//PTHR11709:SF118 - MULTI-COPPER OXIDASE // SUBFAMILY NOT NAMED
Gobar.A08G122700.1	GhU1H1.A08G123500	R_I_24	R_C_0	3.48207	1.33743	2.14	2.14	0.000270858	#N/A	#N/A	#N/A	PF03168	PTHR31852,PTHR31852:SF23	0	0	0	0	AT2G46150.1	0	(1 of 148) PF03168 - Late embryogenesis abundant protein (LEA_2)
Gobar.A02G113300.1	GhU1H1.A02G116900	R_I_12	R_C_0	4.31969	2.18237	2.14	2.14	5.66583e-13	#N/A	#N/A	#N/A	PF01794,PF08022,PF08414,PF08030	PTHR11972,PTHR11972:SF69	0	1.6.3.1	K13447	GO:0055114,GO:0016491,GO:0050664,GO:0004601	AT1G64060.1	ATRBOH F,ATRBOHF,RBOH F,RBOHAP108,RBOHF	(1 of 6) PTHR11972:SF69 - RESPIRATORY BURST OXIDASE HOMOLOG PROTEIN F-RELATED
Gobar.A05G018300.1	GhU1H1.D05G017600	R_I_72	R_C_0	8.19126	6.04902	2.14	2.14	3.53894e-06	#N/A	#N/A	#N/A	PF00125	PTHR11426	KOG1745	0	K11253	GO:0003677,GO:0000786	AT3G27360.1	0	(1 of 37) K11253 - histone H3 (H3)
Gobar.D08G010300.1	GhU1H1.D08G011300	R_I_72	R_C_0	5.10714	2.97214	2.14	2.14	2.25014e-06	#N/A	#N/A	#N/A	PF04535	PTHR11615,PTHR11615:SF116	0	0	0	0	AT2G27370.1	0	(1 of 17) PTHR11615:SF116 - CASPARIAN STRIP MEMBRANE PROTEIN 1-RELATED
Gobar.A11G216100.1	GhU1H1.A11G220300	R_I_72	R_C_0	7.96517	5.82299	2.14	2.14	1.60427e-05	#N/A	#N/A	#N/A	0	0	0	0	0	0	AT4G40090.1	AGP3	#N/A
Gobar.D02G131200.1	GhU1H1.D02G126400	R_I_72	R_C_0	3.73855	1.60312	2.14	2.14	0.000242602	#N/A	TF_HB-HD-ZIP	#N/A	PF00046,PF02183	PTHR24326,PTHR24326:SF176	KOG0483	0	K09338	GO:0003677,GO:0043565,GO:0006355,GO:0003700	AT1G69780.1	ATHB13	(1 of 6) PTHR24326:SF176 - HOMEOBOX-LEUCINE ZIPPER PROTEIN ATHB-13-RELATED
Gobar.D02G176900.1	GhU1H1.A03G141800	R_I_12	R_C_0	5.42804	3.28333	2.14	2.14	7.7534e-06	#N/A	#N/A	#N/A	PF06522	PTHR33417,PTHR33417:SF3	0	0	0	0	AT3G48140.1	0	(1 of 6) PF06522 - NADH-ubiquinone reductase complex 1 MLRQ subunit (B12D)
Gobar.D02G191400.1	GhU1H1.D02G182000	R_I_72	R_C_0	2.21537	0.0799754	2.14	2.14	0.000760168	#N/A	#N/A	#N/A	0	0	0	0	0	0	0	0	#N/A
Gobar.D07G241300.1	GhU1H1.D07G233400	R_I_12	R_C_0	2.74071	0.598365	2.14	2.14	4.30341e-06	#N/A	TF_AP2/ERF-ERF	#N/A	PF00847	PTHR31190,PTHR31190:SF3	0	0	0	GO:0006355,GO:0003700	AT3G23240.1	ATERF1,ERF1	(1 of 503) PF00847 - AP2 domain (AP2)
Gobar.D09G138200.1	GhU1H1.D09G137500	R_I_72	R_C_0	2.21785	0.0827026	2.14	2.14	2.21026e-06	#N/A	#N/A	#N/A	PF00067	PTHR24298,PTHR24298:SF125	KOG0156	1.14.13.28	0	GO:0055114,GO:0020037,GO:0016705,GO:0005506	AT5G06905.1	CYP712A2	(1 of 7) PTHR24298:SF125 - CYTOCHROME P450, FAMILY 712, SUBFAMILY A, POLYPEPTIDE 1
Gobar.D11G066800.1	GhU1H1.D11G065600	R_I_72	R_C_0	5.58207	3.44493	2.14	2.14	3.93146e-08	#N/A	#N/A	#N/A	PF06955,PF00722	PTHR31062,PTHR31062:SF15	0	2.4.1.207,3.2.1.151	K08235	GO:0048046,GO:0016762,GO:0006073,GO:0005618,GO:0005975,GO:0004553	AT5G13870.1	EXGT-A4,XTH5	(1 of 4) PTHR31062//PTHR31062:SF15 - FAMILY NOT NAMED // XYLOGLUCAN ENDOTRANSGLUCOSYLASE/HYDROLASE PROTEIN 4-RELATED
Gobar.D12G299100.1	GhU1H1.D12G294900	R_I_72	R_C_0	4.78691	2.64847	2.14	2.14	7.89245e-05	#N/A	#N/A	#N/A	PF03018	PTHR21495,PTHR21495:SF39	0	0	0	0	AT3G24020.1	0	(1 of 4) PTHR21495:SF39 - DIRIGENT PROTEIN 16-RELATED
Gobar.D13G139800.1	GhU1H1.D13G134500	R_I_72	R_C_0	5.2142	3.07639	2.14	2.14	2.51131e-06	#N/A	#N/A	#N/A	PF04669	PTHR31444,PTHR31444:SF2	0	2.1.1.112	K18801	0	AT4G09990.1	0	(1 of 5) K18801 - glucuronoxylan 4-O-methyltransferase (GXM)
Gobar.D10G135900.1	GhU1H1.A10G151500	R_I_24	R_C_0	4.50405	2.36737	2.14	2.14	0.00030174	#N/A	#N/A	#N/A	PF00445	PTHR11240	0	3.1.27.1	0	GO:0033897,GO:0003723	AT2G02990.1	ATRNS1,RNS1	(1 of 30) 3.1.27.1 - Ribonuclease T(2) / Ribonuclease T2
Gobar.A03G184600.1	GhU1H1.A03G183700	R_I_12	R_C_0	4.9232	2.79681	2.13	2.13	4.50566e-05	#N/A	#N/A	#N/A	PF00368	PTHR10572,PTHR10572:SF9	0	1.1.1.34	K00021	GO:0055114,GO:0050662,GO:0015936,GO:0004420	AT1G76490.1	HMG1,HMGR1	(1 of 14) K00021 - hydroxymethylglutaryl-CoA reductase (NADPH) (HMGCR)
Gobar.A03G201300.1	GhU1H1.A03G201800	R_I_12	R_C_0	2.40735	0.27858	2.13	2.13	0.00436862	#N/A	#N/A	#N/A	PF02453	PTHR10994,PTHR10994:SF77	KOG1792	0	0	0	AT3G19460.1	0	(1 of 6) PTHR10994:SF77 - RETICULON-LIKE PROTEIN B10-RELATED
Gobar.A08G174000.1	GhU1H1.A08G176500	R_I_12	R_C_0	3.49442	1.36569	2.13	2.13	0.018371	#N/A	#N/A	#N/A	PF03330,PF01357	PTHR31692,PTHR31692:SF10	0	0	0	0	AT4G17030.1	AT-EXPR,ATEXLB1,ATEXPR1,ATHEXP BETA 3.1,EXLB1,EXPR	(1 of 8) PTHR31692:SF10 - EXPANSIN-LIKE B1
Gobar.D08G010500.1	GhU1H1.D08G011500	R_I_72	R_C_0	3.04684	0.916859	2.13	2.13	0.00588653	#N/A	#N/A	#N/A	PF04535	PTHR11615,PTHR11615:SF116	0	0	0	0	AT2G27370.1	0	(1 of 17) PTHR11615:SF116 - CASPARIAN STRIP MEMBRANE PROTEIN 1-RELATED
Gobar.D05G019600.1	GhU1H1.D05G018800	R_I_72	R_C_0	2.43669	0.305679	2.13	2.13	0.00561922	#N/A	#N/A	#N/A	PF03386	PTHR33605,PTHR33605:SF1	0	0	0	0	AT5G25940.1	0	(1 of 10) PF03386 - Early nodulin 93 ENOD93 protein (ENOD93)
Gobar.A02G083000.1	GhU1H1.A02G087300	R_I_24	R_C_0	6.0571	3.92343	2.13	2.13	1.20111e-05	#N/A	#N/A	#N/A	PF04674	PTHR31279,PTHR31279:SF3	0	0	0	0	AT4G08950.1	EXO	(1 of 8) PTHR31279//PTHR31279:SF3 - FAMILY NOT NAMED // (PHI-1) PROTEIN, PUTATIVE-RELATED
Gobar.A05G224200.1	GhU1H1.A05G226800	R_I_12	R_C_0	3.08185	0.951588	2.13	2.13	6.84772e-10	#N/A	#N/A	#N/A	PF01554	PTHR11206,PTHR11206:SF92	KOG1347	0	K03327	GO:0055085,GO:0016020,GO:0015297,GO:0015238,GO:0006855	AT1G58340.1	ZF14	(1 of 4) PTHR11206//PTHR11206:SF92 - MULTIDRUG RESISTANCE PROTEIN // MATE EFFLUX FAMILY PROTEIN
Gobar.A08G003400.1	GhU1H1.D08G004900	R_I_72	R_C_0	8.00829	5.87843	2.13	2.13	3.80382e-06	#N/A	#N/A	#N/A	PF00125,PF16211	PTHR23430	KOG1756	0	K11251	GO:0003677	AT5G02560.1	HTA12	(1 of 45) K11251 - histone H2A (H2A)
Gobar.A08G177000.1	GhU1H1.A08G179500	R_I_12	R_C_0	5.28477	3.15931	2.13	2.13	2.34708e-05	#N/A	TF_AP2/ERF-ERF	#N/A	PF00847	PTHR31677,PTHR31677:SF8	0	0	K09286	GO:0006355,GO:0003700	AT5G47230.1	ATERF-5,ATERF5,ERF5	(1 of 52) K09286 - EREBP-like factor (EREBP)
Gobar.A08G257600.1	GhU1H1.D05G017600	R_I_72	R_C_0	7.32444	5.19334	2.13	2.13	0.000836149	#N/A	#N/A	#N/A	PF00125	PTHR11426	KOG1745	0	K11253	GO:0003677,GO:0000786	AT1G09200.1	0	(1 of 37) K11253 - histone H3 (H3)
Gobar.A10G160100.1	GhU1H1.A10G156700	R_I_72	R_C_0	4.72285	2.59192	2.13	2.13	0.00236471	#N/A	#N/A	#N/A	PF00141	PTHR31388,PTHR31388:SF30	0	1.11.1.7	K00430	GO:0055114,GO:0020037,GO:0006979,GO:0004601	AT5G05340.1	0	(1 of 158) K00430 - peroxidase (E1.11.1.7)
Gobar.A13G236700.1	GhU1H1.A13G238700	R_I_72	R_C_0	2.91495	0.78073	2.13	2.13	0.00819909	#N/A	#N/A	#N/A	PF04554	0	0	0	0	GO:0009664,GO:0005199	0	0	(1 of 6) PF04554 - Extensin-like region (Extensin_2)
Gobar.D01G118000.1	GhU1H1.D01G113300	R_I_72	R_C_0	2.68818	0.557778	2.13	2.13	5.03251e-05	#N/A	#N/A	#N/A	PF03953,PF00091	PTHR11588,PTHR11588:SF97	0	2.4.2.1	K07375	GO:0003924,GO:0007017,GO:0005874	AT1G75780.1	TUB1	(1 of 17) PTHR11588//PTHR11588:SF97 - TUBULIN // TUBULIN BETA-4 CHAIN-RELATED
Gobar.D05G017300.1	GhU1H1.D05G016400	R_I_12	R_C_0	4.32041	2.18618	2.13	2.13	6.65781e-09	#N/A	#N/A	#N/A	PF00515	PTHR26312,PTHR26312:SF75	0	0	0	GO:0005515	AT5G20190.1	0	(1 of 13) PTHR26312:SF75 - F18B13.21 PROTEIN-RELATED
Gobar.D10G007000.1	GhU1H1.D10G007100	R_I_12	R_C_0	8.59992	6.47358	2.13	2.13	0.00678211	#N/A	#N/A	#N/A	PF08031,PF01565	PTHR32448	0	1.3.3.8	0	GO:0055114,GO:0050660,GO:0016491	AT1G26420.1	0	(1 of 81) 1.3.3.8 - Tetrahydroberberine oxidase / THB oxidase
Gobar.A13G210400.1	GhU1H1.A13G209600	R_I_12	R_C_0	5.59622	3.47547	2.12	2.12	0.00587929	#N/A	#N/A	#N/A	PF00534,PF00862	PTHR12526,PTHR12526:SF391	0	2.4.1.13	K00695	GO:0016157,GO:0005985	AT3G43190.1	ATSUS4,SUS4	(1 of 13) K00695 - sucrose synthase (E2.4.1.13)
Gobar.D10G137400.1	GhU1H1.D10G132500	R_I_12	R_C_0	8.09281	5.97233	2.12	2.12	0.0077434	#N/A	#N/A	#N/A	0	PTHR37245,PTHR37245:SF1	0	0	0	0	AT4G28460.1	0	#N/A
Gobar.A01G099500.1	GhU1H1.A01G099300	R_I_72	R_C_0	2.9159	0.796598	2.12	2.12	0.00108233	#N/A	#N/A	#N/A	PF00651,PF03000	PTHR32370,PTHR32370:SF31	0	0	0	GO:0005515	AT5G64330.1	JK218,NPH3,RPT3	(1 of 53) PF00651//PF03000 - BTB/POZ domain (BTB) // NPH3 family (NPH3)
Gobar.A01G221600.1	GhU1H1.A01G219000	R_I_12	R_C_0	4.13011	2.00791	2.12	2.12	5.84175e-13	#N/A	#N/A	#N/A	PF06404	PTHR33285,PTHR33285:SF2	0	0	0	GO:0008283,GO:0008083,GO:0005576	AT3G44735.2	ATPSK3,PSK1,PSK3	(1 of 7) PTHR33285//PTHR33285:SF2 - FAMILY NOT NAMED // PHYTOSULFOKINES 6-RELATED
Gobar.A03G127300.1	GhU1H1.A03G128800	R_I_12	R_C_0	3.82579	1.70841	2.12	2.12	1.1881e-13	#N/A	#N/A	#N/A	PF01151	PTHR11157,PTHR11157:SF11	KOG3071	2.3.1.199	0	GO:0016021	AT4G36830.1	HOS3-1	(1 of 9) PTHR11157:SF11 - F25A4.4
Gobar.A07G201700.1	GhU1H1.A07G202200	R_I_12	R_C_0	5.32362	3.20398	2.12	2.12	0.00411006	#N/A	#N/A	#N/A	PF00035,PF00636	PTHR14950,PTHR14950:SF23	0	3.1.26.3	0	GO:0006396,GO:0004525,GO:0003723	AT4G15417.1	ATRTL1,RTL1	(1 of 2) PTHR14950//PTHR14950:SF23 - HELICASE-RELATED // SUBFAMILY NOT NAMED
Gobar.A09G152000.1	GhU1H1.A09G159400	R_I_72	R_C_0	2.95382	0.831067	2.12	2.12	9.89638e-05	#N/A	#N/A	#N/A	PF13561	PTHR24322,PTHR24322:SF465	KOG0725	1.1.1.331	0	0	AT2G47140.1	0	(1 of 37) 1.1.1.331 - Secoisolariciresinol dehydrogenase
Gobar.A12G009300.1	GhU1H1.D12G010500	R_I_72	R_C_0	2.22897	0.105678	2.12	2.12	3.35446e-06	#N/A	#N/A	#N/A	PF00168	PTHR32246,PTHR32246:SF18	0	0	0	GO:0005515	AT1G09070.1	(AT)SRC2,SRC2	(1 of 3) PTHR32246//PTHR32246:SF18 - FAMILY NOT NAMED // C2 DOMAIN-CONTAINING PROTEIN-RELATED
Gobar.A12G024100.1	GhU1H1.A09G050100	R_I_12	R_C_0	4.83527	2.71545	2.12	2.12	0.0125094	#N/A	#N/A	#N/A	0	0	0	0	0	0	0	0	#N/A
Gobar.A12G087800.1	GhU1H1.D12G081100	R_I_12	R_C_0	2.36989	0.253384	2.12	2.12	0.00248212	#N/A	#N/A	#N/A	PF00107	PTHR11695,PTHR11695:SF588	KOG0023	1.1.1.195	0	GO:0055114,GO:0016491,GO:0008270	AT4G37990.1	ATCAD8,CAD-B2,ELI3,ELI3-2	(1 of 10) PTHR11695//PTHR11695:SF588 - ALCOHOL DEHYDROGENASE RELATED // SUBFAMILY NOT NAMED
Gobar.D04G220600.1	GhU1H1.D04G213200	R_I_12	R_C_0	2.99386	0.876566	2.12	2.12	2.96393e-10	#N/A	#N/A	#N/A	PF00201	PTHR11926,PTHR11926:SF379	0	0	0	GO:0016758,GO:0008152	AT5G03490.1	0	(1 of 7) PTHR11926//PTHR11926:SF379 - GLUCOSYL/GLUCURONOSYL TRANSFERASES // F11M15.8 PROTEIN-RELATED
Gobar.D06G172700.1	GhU1H1.D05G017600	R_I_12	R_C_0	3.47768	1.35558	2.12	2.12	0.000628554	#N/A	#N/A	#N/A	PF00125	PTHR11426	KOG1745	0	K11253	GO:0003677,GO:0000786	AT5G10390.1	0	(1 of 37) K11253 - histone H3 (H3)
Gobar.A03G188000.1	GhU1H1.A03G187600	R_I_12	R_C_0	4.43969	2.33142	2.11	2.11	9.42861e-08	#N/A	#N/A	#N/A	PF00141	PTHR31235,PTHR31235:SF27	0	1.11.1.7	K00430	GO:0055114,GO:0020037,GO:0006979,GO:0004601	AT2G41480.1	0	(1 of 13) PTHR31235//PTHR31235:SF27 - FAMILY NOT NAMED // PEROXIDASE 62-RELATED
Gobar.D07G260600.1	GhU1H1.D07G252200	R_I_72	R_C_0	3.66698	1.55631	2.11	2.11	0.000964446	#N/A	#N/A	#N/A	PF00141	PTHR31517,PTHR31517:SF7	0	1.11.1.7	0	GO:0055114,GO:0020037,GO:0006979,GO:0004601	AT5G67400.1	RHS19	(1 of 8) PTHR31517//PTHR31517:SF7 - FAMILY NOT NAMED // PEROXIDASE 55
Gobar.D10G022300.1	GhU1H1.D10G022900	R_I_72	R_C_0	4.47729	2.36373	2.11	2.11	0.0423241	#N/A	#N/A	#N/A	PF02265	PTHR33146,PTHR33146:SF4	0	3.1.30.1	0	GO:0006308,GO:0004519,GO:0003676	AT1G11190.1	BFN1,ENDO1	(1 of 4) PTHR33146:SF4 - ENDONUCLEASE 1
Gobar.A01G066400.1	GhU1H1.A04G032200	R_I_72	R_C_0	2.99259	0.88049	2.11	2.11	0.0375816	#N/A	#N/A	#N/A	PF06749	PTHR31769,PTHR31769:SF7	0	0	0	0	AT4G27435.1	0	(1 of 46) PF06749 - Protein of unknown function (DUF1218) (DUF1218)
Gobar.A02G037200.1	GhU1H1.A02G038400	R_I_72	R_C_0	2.10668	0	2.11	2.11	2.36479e-17	#N/A	#N/A	#N/A	PF00011	PTHR11527,PTHR11527:SF170	0	0	K13993	0	AT4G10250.1	ATHSP22.0	(1 of 2) PTHR11527//PTHR11527:SF170 - SMALL HEAT-SHOCK PROTEIN HSP20 FAMILY // SUBFAMILY NOT NAMED
Gobar.A11G144800.1	GhU1H1.A11G145400	R_I_12	R_C_0	6.5136	4.40313	2.11	2.11	2.02759e-08	#N/A	#N/A	#N/A	PF00067	PTHR24298,PTHR24298:SF51	0	1.14.13.21	0	GO:0055114,GO:0020037,GO:0016705,GO:0005506	AT5G07990.1	CYP75B1,D501,TT7	(1 of 47) 1.14.13.21 - Flavonoid 3'-monooxygenase / Flavonoid 3'-hydroxylase
Gobar.A12G007200.1	GhU1H1.A12G008600	R_I_72	R_C_0	2.72988	0.624803	2.11	2.11	0.000176739	#N/A	#N/A	#N/A	PF00141	PTHR31235	0	1.11.1.7	K00430	GO:0055114,GO:0020037,GO:0006979,GO:0004601	AT1G05260.1	RCI3,RCI3A	(1 of 158) K00430 - peroxidase (E1.11.1.7)
Gobar.D02G229600.1	GhU1H1.D02G217600	R_I_72	R_C_0	2.78283	0.673556	2.11	2.11	6.39097e-09	#N/A	#N/A	#N/A	0	PTHR33735,PTHR33735:SF4	0	0	0	0	AT2G14095.1	0	(1 of 2) PTHR33735:SF4 - EXPRESSED PROTEIN
Gobar.D03G043000.1	GhU1H1.D03G043200	R_I_72	R_C_0	3.41359	1.30685	2.11	2.11	2.32148e-06	#N/A	#N/A	#N/A	PF13469	PTHR11783,PTHR11783:SF74	KOG1584	2.8.2.24	0	0	AT5G07010.1	ATST2A,ST2A	(1 of 34) 2.8.2.24 - Desulfoglucosinolate sulfotransferase
Gobar.D06G091700.1	GhU1H1.D06G089700	R_I_72	R_C_0	3.26828	1.15963	2.11	2.11	0.000733266	#N/A	#N/A	#N/A	PF00534,PF00862	PTHR12526,PTHR12526:SF391	KOG0853	2.4.1.13	K00695	GO:0016157,GO:0005985	AT3G43190.1	ATSUS4,SUS4	(1 of 13) K00695 - sucrose synthase (E2.4.1.13)
Gobar.D08G003900.1	GhU1H1.D03G040400	R_I_72	R_C_0	5.99089	3.88372	2.11	2.11	7.69813e-06	#N/A	#N/A	#N/A	PF15511	PTHR10484	KOG3467	0	K11254	0	AT2G28740.1	HIS4	(1 of 29) K11254 - histone H4 (H4)
Gobar.D09G123100.1	GhU1H1.D09G124400	R_I_72	R_C_0	5.72206	3.61659	2.11	2.11	1.63833e-08	#N/A	#N/A	#N/A	PF08100,PF00891	PTHR11746,PTHR11746:SF103	KOG3178	2.1.1.68	K13066	GO:0046983,GO:0008171	AT5G54160.1	ATOMT1,OMT1	(1 of 7) PTHR11746//PTHR11746:SF103 - O-METHYLTRANSFERASE // SUBFAMILY NOT NAMED
Gobar.A01G044700.1	GhU1H1.A01G045700	R_I_72	R_C_0	2.28274	0.186501	2.1	2.1	1.20516e-08	#N/A	#N/A	#N/A	PF03171,PF14226	PTHR10209,PTHR10209:SF168	KOG0143	1.14.11.32	0	GO:0055114,GO:0016491	AT1G17020.1	ATSRG1,SRG1	(1 of 25) 1.14.11.32 - Codeine 3-O-demethylase / Codeine O-demethylase
Gobar.A12G069500.1	GhU1H1.A12G072100	R_I_12	R_C_0	3.42841	1.33228	2.1	2.1	4.80449e-18	#N/A	#N/A	#N/A	PF00657	PTHR22835,PTHR22835:SF147	0	3.1.1.3	0	GO:0016788	AT2G23540.1	0	(1 of 4) PTHR22835//PTHR22835:SF147 - ZINC FINGER FYVE DOMAIN CONTAINING PROTEIN // SUBFAMILY NOT NAMED
Gobar.A01G068300.1	GhU1H1.A01G068200	R_I_12	R_C_0	2.32998	0.231432	2.1	2.1	0.000440027	#N/A	#N/A	#N/A	PF06830	PTHR31656,PTHR31656:SF4	0	0	0	0	AT5G54370.1	0	(1 of 5) PTHR31656:SF4 - LATE EMBRYOGENESIS ABUNDANT PROTEIN-LIKE PROTEIN
Gobar.A03G191200.1	GhU1H1.A03G190600	R_I_72	R_C_0	3.64328	1.54794	2.1	2.1	1.03369e-07	#N/A	#N/A	#N/A	0	0	0	0	0	0	AT5G64310.1	AGP1,ATAGP1	#N/A
Gobar.A05G320400.1	GhU1H1.A05G321800	R_I_72	R_C_0	3.49378	1.39561	2.1	2.1	1.13841e-06	#N/A	TF_HB-HD-ZIP	#N/A	PF02183,PF00046	PTHR24326,PTHR24326:SF176	KOG0483	0	0	GO:0043565,GO:0006355,GO:0003700,GO:0003677	AT1G69780.1	ATHB13	(1 of 6) PTHR24326:SF176 - HOMEOBOX-LEUCINE ZIPPER PROTEIN ATHB-13-RELATED
Gobar.A08G161500.1	GhU1H1.A08G164000	R_I_72	R_C_0	4.60122	2.50462	2.1	2.1	5.84388e-05	#N/A	#N/A	#N/A	PF01370	PTHR10366,PTHR10366:SF330	0	1.23.1.2,1.23.1.1	0	GO:0050662,GO:0003824	AT1G32100.1	ATPRR1,PRR1	(1 of 2) 1.23.1.1//1.23.1.2 - (+)-pinoresinol reductase / Pinoresinol/lariciresinol reductase // (+)-lariciresinol reductase / Pinoresinol/lariciresinol reductase
Gobar.A08G257500.1	GhU1H1.D05G017600	R_I_72	R_C_0	5.45365	3.35783	2.1	2.1	9.59951e-06	#N/A	#N/A	#N/A	PF00125	PTHR11426	KOG1745	0	K11253	GO:0003677,GO:0000786	AT3G27360.1	0	(1 of 37) K11253 - histone H3 (H3)
Gobar.A12G070700.1	GhU1H1.A12G073200	R_I_72	R_C_0	2.46074	0.360645	2.1	2.1	4.45315e-06	#N/A	#N/A	#N/A	PF07731,PF00394,PF07732	PTHR11709,PTHR11709:SF113	0	1.10.3.3	0	GO:0055114,GO:0016491,GO:0005507	AT2G23630.1	sks16	(1 of 4) PTHR11709//PTHR11709:SF113 - MULTI-COPPER OXIDASE // PECTINESTERASE LIKE PROTEIN-RELATED
Gobar.D01G250800.1	GhU1H1.D01G239000	R_I_72	R_C_0	3.53531	1.43242	2.1	2.1	0.000684253	#N/A	#N/A	#N/A	PF00022	PTHR11937,PTHR11937:SF255	0	0	K10355	0	AT2G37620.1	AAc1,ACT1	(1 of 16) PTHR11937//PTHR11937:SF255 - ACTIN // SUBFAMILY NOT NAMED
Gobar.D06G001500.1	GhU1H1.D06G001900	R_I_72	R_C_0	3.14958	1.04754	2.1	2.1	4.79293e-05	#N/A	#N/A	#N/A	PF00141	PTHR31235,PTHR31235:SF67	0	1.11.1.7	K00430	GO:0055114,GO:0020037,GO:0006979,GO:0004601	AT5G42180.1	0	(1 of 6) PTHR31235//PTHR31235:SF67 - FAMILY NOT NAMED // PEROXIDASE 64
Gobar.D08G157100.1	GhU1H1.D08G149100	R_I_12	R_C_0	3.27158	1.16864	2.1	2.1	8.99098e-20	#N/A	TF_LOB	#N/A	PF03195	PTHR31301,PTHR31301:SF8	0	0	0	0	AT2G28500.1	LBD11	(1 of 131) PF03195 - Protein of unknown function DUF260 (DUF260)
Gobar.D10G246000.1	GhU1H1.D10G234400	R_I_72	R_C_0	5.28666	3.18587	2.1	2.1	5.56642e-07	#N/A	#N/A	#N/A	PF03018	PTHR21495,PTHR21495:SF41	0	0	0	0	AT1G07730.2	0	(1 of 3) PTHR21495:SF41 - DIRIGENT PROTEIN 10-RELATED
Gobar.D12G010800.1	GhU1H1.D12G010500	R_I_72	R_C_0	3.13947	1.04264	2.1	2.1	0.000437512	#N/A	#N/A	#N/A	PF00168	PTHR32246,PTHR32246:SF18	0	0	0	GO:0005515	AT1G09070.1	(AT)SRC2,SRC2	(1 of 3) PTHR32246//PTHR32246:SF18 - FAMILY NOT NAMED // C2 DOMAIN-CONTAINING PROTEIN-RELATED
Gobar.A01G248400.1	GhU1H1.D01G001400	R_I_12	R_C_0	6.20361	4.1167	2.09	2.09	1.40141e-17	#N/A	#N/A	#N/A	PF00022	PTHR11937,PTHR11937:SF247	0	0	K10355	0	AT5G09810.1	ACT7	(1 of 9) PTHR11937//PTHR11937:SF247 - ACTIN // SUBFAMILY NOT NAMED
Gobar.A09G226100.1	GhU1H1.A09G234200	R_I_12	R_C_0	2.08916	0	2.09	2.09	3.48594e-09	#N/A	#N/A	#N/A	PF00141	PTHR31388,PTHR31388:SF30	0	1.11.1.7	K00430	GO:0055114,GO:0020037,GO:0006979,GO:0004601	AT5G05340.1	0	(1 of 158) K00430 - peroxidase (E1.11.1.7)
Gobar.A12G007500.1	GhU1H1.A12G009000	R_I_24	R_C_0	3.15478	1.0697	2.09	2.09	8.97277e-06	#N/A	#N/A	#N/A	0	PTHR35726,PTHR35726:SF1	0	3.4.19.12,3.4.22.69	0	0	AT3G62990.1	0	(1 of 19) 3.4.19.12//3.4.22.69 - Ubiquitinyl hydrolase 1 / Ubiquitin thiolesterase // SARS coronavirus main proteinase / Severe acute respiratory syndrome coronavirus main protease
Gobar.D01G000900.1	GhU1H1.D01G001400	R_I_12	R_C_0	6.11285	4.02379	2.09	2.09	8.23928e-13	#N/A	#N/A	#N/A	PF00022	PTHR11937,PTHR11937:SF247	0	0	K10355	0	AT5G09810.1	ACT7	(1 of 9) PTHR11937//PTHR11937:SF247 - ACTIN // SUBFAMILY NOT NAMED
Gobar.A10G152900.1	GhU1H1.A10G150300	R_I_12	R_C_0	2.32567	0.233888	2.09	2.09	0.0002166	#N/A	#N/A	#N/A	PF00182	PTHR22595,PTHR22595:SF61	KOG4742	3.2.1.14	0	GO:0016998,GO:0006032,GO:0004568	AT3G54420.1	ATCHITIV,ATEP3,CHIV,EP3	(1 of 10) PTHR22595//PTHR22595:SF61 - CHITINASE-RELATED // SUBFAMILY NOT NAMED
Gobar.A11G161800.1	GhU1H1.A11G163100	R_I_72	R_C_0	6.19354	4.1014	2.09	2.09	0.00104585	#N/A	#N/A	#N/A	0	0	0	0	0	0	0	0	#N/A
Gobar.A12G137500.1	GhU1H1.A12G139600	R_I_12	R_C_0	3.26138	1.16672	2.09	2.09	2.4325e-05	#N/A	#N/A	#N/A	PF04043,PF01095	PTHR31707,PTHR31707:SF38	0	3.1.1.11	K01051	GO:0004857,GO:0042545,GO:0030599,GO:0005618	AT4G02330.1	ATPMEPCRB	(1 of 8) PTHR31707:SF38 - PECTINESTERASE/PECTINESTERASE INHIBITOR 20-RELATED
Gobar.A13G169300.1	GhU1H1.A13G168000	R_I_72	R_C_0	3.18682	1.09828	2.09	2.09	2.41842e-05	#N/A	#N/A	#N/A	PF14226,PF03171	PTHR10209,PTHR10209:SF113	KOG0143	0	0	GO:0055114,GO:0016491	AT3G12900.1	0	(1 of 17) PTHR10209:SF113 - GENOMIC DNA, CHROMOSOME 3, P1 CLONE:MJM20
Gobar.D03G094400.1	GhU1H1.D03G088100	R_I_12	R_C_0	4.46074	2.37044	2.09	2.09	4.85574e-11	#N/A	#N/A	#N/A	PF01794,PF08022,PF08414,PF08030	PTHR11972,PTHR11972:SF69	0	1.6.3.1	K13447	GO:0055114,GO:0016491,GO:0050664,GO:0004601	AT1G64060.1	ATRBOH F,ATRBOHF,RBOH F,RBOHAP108,RBOHF	(1 of 6) PTHR11972:SF69 - RESPIRATORY BURST OXIDASE HOMOLOG PROTEIN F-RELATED
Gobar.D04G124100.1	GhU1H1.D04G121300	R_I_12	R_C_0	7.34053	5.24553	2.09	2.09	1.18297e-08	#N/A	#N/A	#N/A	PF00201	PTHR11926,PTHR11926:SF248	KOG1192	0	0	GO:0016758,GO:0008152	AT2G36800.1	DOGT1,UGT73C5	(1 of 29) PTHR11926//PTHR11926:SF248 - GLUCOSYL/GLUCURONOSYL TRANSFERASES // UDP-GLYCOSYLTRANSFERASE 73C7
Gobar.D05G018400.1	GhU1H1.D05G017600	R_I_72	R_C_0	6.96846	4.88274	2.09	2.09	9.41737e-07	#N/A	#N/A	#N/A	PF00125	PTHR11426	KOG1745	0	K11253	GO:0003677,GO:0000786	AT3G27360.1	0	(1 of 37) K11253 - histone H3 (H3)
Gobar.D08G135800.1	GhU1H1.A08G114200	R_I_12	R_C_0	5.09491	3.00899	2.09	2.09	0.00458573	#N/A	#N/A	#N/A	0	PTHR36782,PTHR36782:SF1	0	0	0	0	AT4G23880.1	0	#N/A
Gobar.D10G206900.1	GhU1H1.D10G196600	R_I_12	R_C_0	7.80669	5.72031	2.09	2.09	7.46974e-11	#N/A	#N/A	#N/A	PF00067	PTHR24298,PTHR24298:SF56	KOG0156	1.14.13.11	K00487	GO:0055114,GO:0020037,GO:0016705,GO:0005506	AT2G30490.1	ATC4H,C4H,CYP73A5,REF3	(1 of 5) K00487 - trans-cinnamate 4-monooxygenase (CYP73A)
Gobar.D11G273200.1	GhU1H1.D11G265900	R_I_24	R_C_0	6.97343	4.88626	2.09	2.09	1.80975e-05	#N/A	#N/A	#N/A	PF07883	PTHR31238,PTHR31238:SF44	0	0	0	0	AT5G39110.1	0	(1 of 32) PTHR31238//PTHR31238:SF44 - FAMILY NOT NAMED // GERMIN-LIKE PROTEIN SUBFAMILY 1 MEMBER 13-RELATED
Gobar.D02G084400.1	GhU1H1.D02G082500	R_I_12	R_C_0	6.89479	4.81388	2.08	2.08	0.0284839	#N/A	#N/A	#N/A	PF08240,PF00107	PTHR11695,PTHR11695:SF432	0	1.1.1.1	K18857	GO:0055114,GO:0016491,GO:0008270	AT1G77120.1	ADH,ADH1,ATADH,ATADH1	(1 of 13) K18857 - alcohol dehydrogenase class-P (ADH1)
Gobar.D07G038800.1	GhU1H1.D07G039900	R_I_24	R_C_0	2.54671	0.467801	2.08	2.08	0.000737306	#N/A	#N/A	#N/A	PF04863,PF04864	PTHR11751,PTHR11751:SF126	0	0	0	GO:0016846	AT1G34060.1	0	(1 of 5) PTHR11751//PTHR11751:SF126 - SUBGROUP I AMINOTRANSFERASE RELATED // TRYPTOPHAN AMINOTRANSFERASE-RELATED PROTEIN 3-RELATED
Gobar.D08G201000.1	GhU1H1.D08G190600	R_I_72	R_C_0	4.1551	2.07039	2.08	2.08	2.27992e-06	#N/A	#N/A	#N/A	0	0	0	0	0	0	0	0	#N/A
Gobar.D10G024500.1	GhU1H1.A10G022900	R_I_72	R_C_0	4.64466	2.5656	2.08	2.08	0.0323397	#N/A	#N/A	#N/A	PF12609	PTHR33090,PTHR33090:SF2	0	0	0	0	AT4G05070.1	0	(1 of 31) PF12609 - Wound-induced protein (DUF3774)
Gobar.A04G117800.1	GhU1H1.A04G115500	R_I_72	R_C_0	8.05757	5.98215	2.08	2.08	0.00046512	#N/A	#N/A	#N/A	PF00043,PF13417	PTHR11260,PTHR11260:SF312	KOG0406	2.5.1.18	K00799	GO:0005515	AT1G10360.1	ATGSTU18,GST29,GSTU18	(1 of 13) PTHR11260//PTHR11260:SF312 - GLUTATHIONE S-TRANSFERASE, GST, SUPERFAMILY, GST DOMAIN CONTAINING // GLUTATHIONE S-TRANSFERASE U17-RELATED
Gobar.A05G119700.1	GhU1H1.A05G120600	R_I_72	R_C_0	2.12697	0.045443	2.08	2.08	1.19398e-14	KIN_TM	#N/A	RLK-Pelle_DLSV	PF01657,PF00069	PTHR27006,PTHR27006:SF30	KOG1187	2.7.11.1	0	GO:0006468,GO:0005524,GO:0004672	AT1G70520.1	CRK2	(1 of 31) PF00069//PF01657 - Protein kinase domain (Pkinase) // Salt stress response/antifungal (Stress-antifung)
Gobar.A07G094700.1	GhU1H1.A07G096000	R_I_72	R_C_0	5.10236	3.02095	2.08	2.08	0.000121102	#N/A	#N/A	#N/A	PF02469	PTHR32077,PTHR32077:SF3	0	0	0	0	AT2G04780.1	FLA7	(1 of 8) PTHR32077:SF3 - FASCICLIN-LIKE ARABINOGALACTAN PROTEIN 7
Gobar.A11G198200.1	GhU1H1.A11G201800	R_I_72	R_C_0	3.79535	1.71458	2.08	2.08	0.0319868	#N/A	#N/A	#N/A	PF14009	PTHR33052,PTHR33052:SF21	0	0	0	0	AT5G66580.1	0	(1 of 106) PF14009 - Domain of unknown function (DUF4228) (DUF4228)
Gobar.A12G273900.1	GhU1H1.A12G283700	R_I_72	R_C_0	2.14958	0.0703893	2.08	2.08	1.7995e-11	#N/A	#N/A	#N/A	PF00067	PTHR24298,PTHR24298:SF114	KOG0156	0	0	GO:0055114,GO:0020037,GO:0016705,GO:0005506	AT4G12300.1	CYP706A4	(1 of 25) PTHR24298//PTHR24298:SF114 - FAMILY NOT NAMED // CYTOCHROME P450 - LIKE PROTEIN-RELATED
Gobar.A12G276800.1	GhU1H1.A12G286600	R_I_72	R_C_0	7.31087	5.22593	2.08	2.08	3.56385e-11	#N/A	#N/A	#N/A	PF14368	PTHR33214	0	0	0	0	AT3G18280.1	0	(1 of 146) PF14368 - Probable lipid transfer (LTP_2)
Gobar.D02G257200.1	GhU1H1.D02G246000	R_I_72	R_C_0	3.25927	1.17632	2.08	2.08	0.00152789	#N/A	#N/A	#N/A	PF03018	PTHR21495,PTHR21495:SF80	0	0	0	0	AT2G21100.1	0	(1 of 2) PTHR21495//PTHR21495:SF80 - NUCLEOPORIN-RELATED // DIRIGENT PROTEIN 23
Gobar.D13G058500.1	GhU1H1.D13G057500	R_I_12	R_C_0	3.70177	1.62199	2.08	2.08	0.000446191	#N/A	#N/A	#N/A	0	PTHR33088	0	0	0	0	AT1G44224.1	0	#N/A
Gobar.D13G230300.1	GhU1H1.D13G222500	R_I_72	R_C_0	4.94209	2.85977	2.08	2.08	1.30686e-06	#N/A	#N/A	#N/A	PF00235	PTHR11604,PTHR11604:SF7	KOG1755	0	K05759	0	AT5G56600.1	PFN3,PRF3	(1 of 16) K05759 - profilin (PFN)
Gobar.D12G200900.1	GhU1H1.D12G195700	R_I_12	R_C_0	4.69983	2.62363	2.08	2.08	7.99925e-09	#N/A	#N/A	#N/A	PF14299	PTHR32278,PTHR32278:SF3	0	0	0	0	AT4G19840.1	ATPP2-A1,ATPP2A-1,PP2-A1	(1 of 46) PF14299 - Phloem protein 2 (PP2)
Gobar.A01G161800.1	GhU1H1.A01G159500	R_I_12	R_C_0	2.46493	0.395063	2.07	2.07	0.0060093	#N/A	#N/A	#N/A	0	0	0	0	0	0	AT1G23040.1	0	#N/A
Gobar.A02G093500.1	GhU1H1.A02G101200	R_I_12	R_C_0	6.25234	4.18341	2.07	2.07	2.03616e-11	#N/A	#N/A	#N/A	PF13499,PF13405	PTHR10891,PTHR10891:SF589	KOG0027	0	K13448	GO:0005509	AT4G20780.1	CML42	(1 of 3) PTHR10891:SF589 - CALCIUM-BINDING PROTEIN CML42-RELATED
Gobar.A02G132000.1	GhU1H1.D03G072200	R_I_12	R_C_0	2.48465	0.41684	2.07	2.07	2.41012e-06	#N/A	#N/A	#N/A	PF03398	PTHR12161,PTHR12161:SF14	KOG2027	0	0	0	AT1G79910.1	0	(1 of 10) PTHR12161//PTHR12161:SF14 - UNCHARACTERIZED DUF292 // REGULATOR OF VPS4
Gobar.A02G145100.1	GhU1H1.A02G150500	R_I_12	R_C_0	3.64085	1.57143	2.07	2.07	4.60284e-06	#N/A	#N/A	#N/A	PF00226	PTHR24078	0	0	0	0	AT4G13830.2	J20	(1 of 237) PF00226 - DnaJ domain (DnaJ)
Gobar.A08G073100.1	GhU1H1.A08G074700	R_I_72	R_C_0	4.23289	2.1606	2.07	2.07	2.92149e-08	#N/A	#N/A	#N/A	PF03181	PTHR31236,PTHR31236:SF4	0	0	0	0	AT1G49320.1	ATUSPL1,USPL1	(1 of 35) PF03181 - BURP domain (BURP)
Gobar.A08G215600.1	GhU1H1.A08G217900	R_I_72	R_C_0	4.09432	2.02112	2.07	2.07	1.26073e-07	#N/A	#N/A	#N/A	PF14009	PTHR33052,PTHR33052:SF26	0	0	0	0	AT1G06980.1	0	(1 of 106) PF14009 - Domain of unknown function (DUF4228) (DUF4228)
Gobar.A12G118700.1	GhU1H1.A12G120500	R_I_72	R_C_0	3.03192	0.965692	2.07	2.07	0.000923782	#N/A	#N/A	#N/A	PF14416,PF13839	PTHR32285,PTHR32285:SF9	0	0	0	0	AT1G01430.1	TBL25	(1 of 2) PTHR32285:SF9 - PROTEIN TRICHOME BIREFRINGENCE-LIKE 25-RELATED
Gobar.A13G025900.1	GhU1H1.A13G025900	R_I_12	R_C_0	5.03378	2.96273	2.07	2.07	1.80603e-07	#N/A	#N/A	#N/A	0	PTHR31033,PTHR31033:SF7	0	0	0	0	AT4G25030.1	0	#N/A
Gobar.A13G249800.1	GhU1H1.D03G040400	R_I_72	R_C_0	6.59841	4.52657	2.07	2.07	4.19506e-06	#N/A	#N/A	#N/A	PF15511	PTHR10484	KOG3467	0	K11254	0	AT2G28740.1	HIS4	(1 of 29) K11254 - histone H4 (H4)
Gobar.D01G173300.1	GhU1H1.D01G167300	R_I_12	R_C_0	2.99386	0.92524	2.07	2.07	1.71486e-06	#N/A	#N/A	#N/A	PF14009	PTHR33148,PTHR33148:SF3	0	0	0	0	AT2G01340.1	At17.1	(1 of 106) PF14009 - Domain of unknown function (DUF4228) (DUF4228)
Gobar.D01G246600.1	GhU1H1.D01G234600	R_I_12	R_C_0	4.42284	2.35163	2.07	2.07	1.80526e-11	#N/A	#N/A	#N/A	PF03081	PTHR12542,PTHR12542:SF38	0	0	0	GO:0006887,GO:0000145	AT3G09520.1	ATEXO70H4,EXO70H4	(1 of 6) PTHR12542//PTHR12542:SF38 - EXOCYST COMPLEX PROTEIN EXO70 // EXOCYST SUBUNIT EXO70 FAMILY PROTEIN-RELATED
Gobar.D05G237900.1	GhU1H1.D05G233600	R_I_72	R_C_0	2.89937	0.830255	2.07	2.07	1.32782e-05	#N/A	#N/A	#N/A	PF00076	PTHR24012,PTHR24012:SF421	KOG0149	0	0	GO:0003676	AT1G22330.1	0	(1 of 24) KOG0149 - Predicted RNA-binding protein SEB4 (RRM superfamily)
Gobar.D01G153800.1	GhU1H1.D01G148900	R_I_12	R_C_0	4.35382	2.29543	2.06	2.06	0.00372099	#N/A	#N/A	#N/A	PF01925	PTHR14255,PTHR14255:SF5	0	0	0	GO:0016021	AT2G36630.1	0	(1 of 4) PTHR14255//PTHR14255:SF5 - ATP-DEPENDENT PROTEASE CEREBLON // SUBFAMILY NOT NAMED
Gobar.D05G151500.1	GhU1H1.D05G151100	R_I_12	R_C_0	2.59837	0.539035	2.06	2.06	1.97505e-11	#N/A	#N/A	#N/A	PF01764	PTHR31403,PTHR31403:SF13	KOG4569	3.1.1.32	0	GO:0006629	AT1G30370.1	0	(1 of 4) PTHR31403//PTHR31403:SF13 - FAMILY NOT NAMED // DAD1-LIKE ACYLHYDROLASE
Gobar.D10G085700.1	GhU1H1.D10G084300	R_I_12	R_C_0	3.15332	1.09221	2.06	2.06	6.98844e-08	#N/A	TF_WRKY	#N/A	PF03106	PTHR31221,PTHR31221:SF25	0	0	0	GO:0043565,GO:0006355,GO:0003700	AT5G13080.1	ATWRKY75,WRKY75	(1 of 14) PTHR31221:SF25 - WRKY TRANSCRIPTION FACTOR 45-RELATED
Gobar.A01G152300.1	GhU1H1.A01G149400	R_I_72	R_C_0	2.51147	0.453122	2.06	2.06	0.000294487	#N/A	#N/A	#N/A	PF00248	PTHR11732,PTHR11732:SF239	KOG1577	0	0	0	AT1G59960.1	0	(1 of 17) PTHR11732//PTHR11732:SF239 - ALDO/KETO REDUCTASE // ALDO/KETO REDUCTASE-RELATED
Gobar.A01G160800.1	GhU1H1.D01G165100	R_I_72	R_C_0	9.10617	7.04527	2.06	2.06	5.87464e-05	#N/A	#N/A	#N/A	PF00407	PTHR31907,PTHR31907:SF4	0	0	0	GO:0009607,GO:0006952	AT1G70830.3	MLP28	(1 of 9) PTHR31907:SF4 - MLP-LIKE PROTEIN 165-RELATED
Gobar.A01G207500.1	GhU1H1.A01G204300	R_I_72	R_C_0	4.54331	2.48646	2.06	2.06	2.08327e-05	#N/A	#N/A	#N/A	PF00067	PTHR24298,PTHR24298:SF113	0	1.14.13.28	0	GO:0055114,GO:0020037,GO:0016705,GO:0005506	AT5G06900.1	CYP93D1	(1 of 15) 1.14.13.28 - 3,9-dihydroxypterocarpan 6A-monooxygenase / 3,9-dihydroxypterocarpan 6A-hydroxylase
Gobar.A01G233900.1	GhU1H1.A01G231600	R_I_72	R_C_0	3.73779	1.67897	2.06	2.06	9.23861e-09	#N/A	#N/A	#N/A	PF09118,PF07250	PTHR32208,PTHR32208:SF8	0	1.1.3.9	0	0	AT3G53950.1	0	(1 of 34) 1.1.3.9 - Galactose oxidase / Beta-galactose oxidase
Gobar.A02G065800.1	GhU1H1.A02G069700	R_I_12	R_C_0	4.13323	2.07005	2.06	2.06	0.000187415	#N/A	#N/A	#N/A	PF03094	PTHR31942,PTHR31942:SF26	0	0	K08472	GO:0016021,GO:0006952	AT4G02600.2	ATMLO1,MLO1	(1 of 31) K08472 - mlo protein (MLO)
Gobar.A04G173500.1	GhU1H1.A04G171200	R_I_12	R_C_0	3.81209	1.75531	2.06	2.06	5.21222e-15	#N/A	#N/A	#N/A	PF00201	PTHR11926,PTHR11926:SF379	0	0	0	GO:0016758,GO:0008152	AT5G03490.1	0	(1 of 7) PTHR11926//PTHR11926:SF379 - GLUCOSYL/GLUCURONOSYL TRANSFERASES // F11M15.8 PROTEIN-RELATED
Gobar.A05G371600.1	GhU1H1.A05G377700	R_I_72	R_C_0	6.8586	4.8009	2.06	2.06	4.11432e-07	#N/A	#N/A	#N/A	PF13410,PF13417	PTHR11260,PTHR11260:SF171	KOG1422	1.8.5.1	0	GO:0005515	AT1G75270.1	DHAR2	(1 of 6) 1.8.5.1 - Glutathione dehydrogenase (ascorbate)
Gobar.A05G423500.1	GhU1H1.A05G429800	R_I_72	R_C_0	7.14491	5.08691	2.06	2.06	7.63003e-06	#N/A	#N/A	#N/A	PF02431	PTHR28039,PTHR28039:SF4	0	5.5.1.6	0	GO:0016872	AT5G05270.2	0	(1 of 2) PTHR28039//PTHR28039:SF4 - FAMILY NOT NAMED // CHALCONE--FLAVONONE ISOMERASE 3-RELATED
Gobar.A08G056700.1	GhU1H1.A08G058200	R_I_12	R_C_0	8.12553	6.06751	2.06	2.06	1.44898e-06	#N/A	#N/A	#N/A	PF14226,PF03171	PTHR10209,PTHR10209:SF193	KOG0143	1.14.17.4	K05933	GO:0055114,GO:0016491	AT1G05010.1	ACO4,EAT1,EFE	(1 of 19) K05933 - aminocyclopropanecarboxylate oxidase (E1.14.17.4)
Gobar.A09G206400.1	GhU1H1.A09G212900	R_I_72	R_C_0	4.03966	1.98185	2.06	2.06	0.00391905	#N/A	#N/A	#N/A	PF08244,PF11837,PF00251	PTHR31953,PTHR31953:SF17	0	3.2.1.26	K01193	GO:0004575,GO:0004564	AT1G12240.1	ATBETAFRUCT4,VAC-INV	(1 of 8) PTHR31953:SF17 - ACID BETA-FRUCTOFURANOSIDASE 3, VACUOLAR-RELATED
Gobar.A10G068300.1	GhU1H1.A10G067100	R_I_12	R_C_0	4.19077	2.1273	2.06	2.06	0.0234188	#N/A	#N/A	#N/A	0	PTHR36328	0	0	0	0	AT1G51915.1	0	#N/A
Gobar.A10G228500.1	GhU1H1.A10G224200	R_I_72	R_C_0	5.21327	3.15704	2.06	2.06	2.73101e-07	#N/A	#N/A	#N/A	PF03018	PTHR21495,PTHR21495:SF41	0	0	0	0	AT1G07730.2	0	(1 of 3) PTHR21495:SF41 - DIRIGENT PROTEIN 10-RELATED
Gobar.A11G010500.1	GhU1H1.A11G009900	R_I_72	R_C_0	4.36576	2.3048	2.06	2.06	7.15545e-07	#N/A	#N/A	#N/A	PF00240,PF02179	PTHR12329,PTHR12329:SF11	KOG4361	0	0	GO:0005515,GO:0051087	AT5G52060.1	ATBAG1,BAG1	(1 of 6) PTHR12329:SF11 - BAG FAMILY MOLECULAR CHAPERONE REGULATOR 2-RELATED
Gobar.A12G049200.1	GhU1H1.A12G051100	R_I_12	R_C_0	4.34383	2.28125	2.06	2.06	8.43435e-10	#N/A	#N/A	#N/A	PF05678	PTHR33179,PTHR33179:SF1	0	0	0	0	AT1G35830.1	0	(1 of 95) PF05678 - VQ motif (VQ)
Gobar.A13G194700.1	GhU1H1.A13G193900	R_I_12	R_C_0	4.7981	2.73401	2.06	2.06	1.1793e-12	#N/A	#N/A	#N/A	PF04588	PTHR28018,PTHR28018:SF1	0	0	0	0	AT3G05550.1	0	(1 of 11) PF04588 - Hypoxia induced protein conserved region (HIG_1_N)
Gobar.D04G002800.1	GhU1H1.D04G004500	R_I_72	R_C_0	3.89278	1.83269	2.06	2.06	0.0317182	#N/A	#N/A	#N/A	PF00481	PTHR13832,PTHR13832:SF326	KOG0698	3.1.3.16	K14497	GO:0003824,GO:0006470,GO:0004722	AT2G29380.1	HAI3	(1 of 6) PTHR13832//PTHR13832:SF326 - PROTEIN PHOSPHATASE 2C // SUBFAMILY NOT NAMED
Gobar.D04G156700.1	GhU1H1.D04G151900	R_I_72	R_C_0	2.8986	0.839153	2.06	2.06	8.34217e-06	#N/A	#N/A	#N/A	PF12708	PTHR31375,PTHR31375:SF2	0	3.2.1.15	K01184	0	AT2G43870.1	0	(1 of 4) K01184 - polygalacturonase (E3.2.1.15)
Gobar.D05G006900.1	GhU1H1.D05G005900	R_I_24	R_C_0	2.84599	0.784085	2.06	2.06	5.58287e-06	#N/A	#N/A	#N/A	PF06955,PF00722	PTHR31062,PTHR31062:SF32	0	2.4.1.207	0	GO:0048046,GO:0016762,GO:0006073,GO:0005618,GO:0005975,GO:0004553	AT5G57560.1	TCH4,XTH22	(1 of 10) PTHR31062//PTHR31062:SF32 - FAMILY NOT NAMED // XYLOGLUCAN ENDOTRANSGLUCOSYLASE/HYDROLASE PROTEIN 25-RELATED
Gobar.D09G216400.1	GhU1H1.D09G214700	R_I_72	R_C_0	2.7891	0.725087	2.06	2.06	0.0106082	#N/A	#N/A	#N/A	PF05938	PTHR35630	0	0	0	0	AT3G24060.1	0	(1 of 50) PF05938 - Plant self-incompatibility protein S1 (Self-incomp_S1)
Gobar.D10G031000.1	GhU1H1.D10G031600	R_I_12	R_C_0	6.92362	4.86116	2.06	2.06	0.000365246	#N/A	#N/A	#N/A	0	PTHR35274,PTHR35274:SF2	0	0	0	0	AT1G28400.1	0	(1 of 4) PTHR35274//PTHR35274:SF2 - FAMILY NOT NAMED // EXPRESSED PROTEIN-RELATED
Gobar.D12G014300.1	GhU1H1.D12G013900	R_I_72	R_C_0	4.59932	2.53531	2.06	2.06	2.49984e-06	#N/A	#N/A	#N/A	PF08246,PF00112	PTHR12411,PTHR12411:SF353	KOG1543	3.4.22.6	K16290	GO:0008234,GO:0006508	AT4G35350.1	XCP1	(1 of 3) K16290 - xylem cysteine proteinase [EC:3.4.22.-] (XCP)
Gobar.D13G240200.1	GhU1H1.D13G232900	R_I_12	R_C_0	5.42048	3.35882	2.06	2.06	4.13745e-10	#N/A	#N/A	#N/A	PF14226,PF03171	PTHR10209,PTHR10209:SF119	KOG0143	1.14.11.9	0	GO:0055114,GO:0016491	AT4G03070.1	AOP,AOP1,AOP1.1	(1 of 50) 1.14.11.9 - Flavanone 3-dioxygenase / Naringenin,2-oxoglutarate:oxygen oxidoreductase (3-hydroxylating)
Gobar.A12G143800.1	GhU1H1.A12G146200	R_I_12	R_C_0	6.0679	4.02121	2.05	2.05	0.0107544	#N/A	#N/A	#N/A	PF13833	PTHR10891,PTHR10891:SF585	0	0	0	0	AT4G27280.1	0	(1 of 19) PTHR10891//PTHR10891:SF585 - EF-HAND CALCIUM-BINDING DOMAIN CONTAINING PROTEIN // SUBFAMILY NOT NAMED
Gobar.A03G016700.1	GhU1H1.A03G015100	R_I_24	R_C_0	4.02246	1.9749	2.05	2.05	6.53712e-09	#N/A	#N/A	#N/A	PF04043	PTHR31080,PTHR31080:SF19	0	3.1.1.11	0	GO:0004857	AT5G62360.1	0	(1 of 18) PTHR31080//PTHR31080:SF19 - FAMILY NOT NAMED // PLANT INVERTASE/PECTIN METHYLESTERASE INHIBITOR SUPERFAMILY PROTEIN
Gobar.A13G088600.1	GhU1H1.A13G087500	R_I_72	R_C_0	4.08151	2.03104	2.05	2.05	1.96305e-05	#N/A	#N/A	#N/A	PF07983	PTHR32227,PTHR32227:SF56	0	0	0	0	AT1G18650.1	PDCB3	(1 of 6) PTHR32227:SF56 - CARBOHYDRATE-BINDING X8 DOMAIN-CONTAINING PROTEIN
Gobar.A13G187900.1	#N/A	R_I_12	R_C_0	3.26018	1.20852	2.05	2.05	1.35648e-05	#N/A	#N/A	#N/A	0	0	0	0	0	0	0	0	#N/A
Gobar.D03G185700.1	GhU1H1.D03G175400	R_I_12	R_C_0	8.50621	6.45779	2.05	2.05	4.4807e-09	#N/A	#N/A	#N/A	PF14368	PTHR33044,PTHR33044:SF37	0	0	0	0	AT1G62790.2	0	(1 of 146) PF14368 - Probable lipid transfer (LTP_2)
Gobar.D05G237600.1	GhU1H1.D05G233500	R_I_12	R_C_0	3.0635	1.01792	2.05	2.05	0.000452481	#N/A	#N/A	#N/A	PF00201	PTHR11926,PTHR11926:SF286	0	2.4.1.324	0	GO:0016758,GO:0008152	AT1G22400.1	ATUGT85A1,UGT85A1	(1 of 8) PTHR11926//PTHR11926:SF286 - GLUCOSYL/GLUCURONOSYL TRANSFERASES // SUBFAMILY NOT NAMED
Gobar.D08G218100.1	GhU1H1.D08G207100	R_I_12	R_C_0	9.79863	7.75312	2.05	2.05	1.11526e-14	#N/A	#N/A	#N/A	PF13193,PF00501	PTHR24095,PTHR24095:SF171	KOG1176	6.2.1.8	0	GO:0008152,GO:0003824	AT3G48990.1	0	(1 of 2) 6.2.1.8 - Oxalate--CoA ligase / Oxalyl-CoA synthetase
Gobar.D08G258000.1	GhU1H1.D08G244300	R_I_12	R_C_0	2.32135	0.27023	2.05	2.05	4.2292e-06	#N/A	#N/A	#N/A	PF00657	PTHR22835,PTHR22835:SF259	0	3.1.1.3	0	GO:0016788	AT5G33370.1	0	(1 of 5) PTHR22835//PTHR22835:SF259 - ZINC FINGER FYVE DOMAIN CONTAINING PROTEIN // SUBFAMILY NOT NAMED
Gobar.D09G227200.1	GhU1H1.D09G225000	R_I_24	R_C_0	2.04509	0	2.05	2.05	0.0241553	#N/A	#N/A	#N/A	0	PTHR37213,PTHR37213:SF1	0	0	0	0	AT2G33585.1	0	#N/A
Gobar.D10G066400.1	GhU1H1.D10G066500	R_I_72	R_C_0	4.54646	2.50055	2.05	2.05	0.000943544	#N/A	#N/A	#N/A	PF06888	PTHR20889,PTHR20889:SF4	KOG3120	3.6.1.1,3.1.3.75	K13248	GO:0016791,GO:0008152	AT1G17710.1	0	(1 of 10) K13248 - pyridoxal phosphate phosphatase PHOSPHO2 (PHOSPHO2)
Gobar.D11G126400.1	GhU1H1.D11G124800	R_I_12	R_C_0	3.70708	1.65718	2.05	2.05	2.66253e-05	#N/A	#N/A	#N/A	PF05498	PTHR33136,PTHR33136:SF5	0	0	0	0	AT4G15800.1	RALFL33	(1 of 11) PTHR33136//PTHR33136:SF5 - FAMILY NOT NAMED // PROTEIN RALF-LIKE 1-RELATED
Gobar.A12G111800.1	GhU1H1.A12G114000	R_I_12	R_C_0	3.00827	0.970117	2.04	2.04	0.0446692	#N/A	#N/A	#N/A	PF00168	PTHR32246,PTHR32246:SF20	0	0	0	GO:0005515	AT2G45760.1	BAL,BAP2	(1 of 5) PTHR32246:SF20 - BON1-ASSOCIATED PROTEIN 1-RELATED
Gobar.D09G078600.1	GhU1H1.D09G083000	R_I_12	R_C_0	4.13578	2.09085	2.04	2.04	2.78006e-09	KIN_TM	#N/A	RLK-Pelle_DLSV	PF01657,PF07714	PTHR27002,PTHR27002:SF122	KOG1187	2.7.11.1	0	GO:0006468,GO:0004672	AT4G38830.1	CRK26	(1 of 34) PTHR27002:SF122 - CYSTEINE-RICH RECEPTOR-LIKE PROTEIN KINASE 28-RELATED
Gobar.D11G229100.1	GhU1H1.D11G223800	R_I_12	R_C_0	2.57216	0.536053	2.04	2.04	0.000117923	CK_CC	#N/A	RLK-Pelle_L-LEC	PF00069	PTHR27007,PTHR27007:SF55	KOG1187	2.7.11.1	0	GO:0006468,GO:0005524,GO:0004672	AT5G10530.1	0	(1 of 3186) 2.7.11.1 - Non-specific serine/threonine protein kinase / Threonine-specific protein kinase
Gobar.A02G092700.1	GhU1H1.A02G101900	R_I_12	R_C_0	3.38681	1.3454	2.04	2.04	0.0134573	#N/A	#N/A	#N/A	0	PTHR37245	0	0	0	0	AT4G28460.1	0	#N/A
Gobar.A03G065400.1	GhU1H1.A03G066700	R_I_72	R_C_0	4.58946	2.54844	2.04	2.04	2.34356e-08	#N/A	#N/A	#N/A	PF02458	PTHR31642,PTHR31642:SF43	0	2.3.1.188	K15400	GO:0016747	AT5G41040.1	0	(1 of 6) K15400 - omega-hydroxypalmitate O-feruloyl transferase (HHT1)
Gobar.A04G057800.1	GhU1H1.A04G059300	R_I_72	R_C_0	4.15486	2.11103	2.04	2.04	0.0100702	#N/A	#N/A	#N/A	PF05678	PTHR34777,PTHR34777:SF1	0	0	0	0	AT1G78410.1	0	(1 of 8) PTHR34777//PTHR34777:SF1 - FAMILY NOT NAMED // VQ MOTIF-CONTAINING PROTEIN
Gobar.A05G330200.1	GhU1H1.A05G332500	R_I_24	R_C_0	2.39204	0.355016	2.04	2.04	0.00157812	#N/A	#N/A	#N/A	PF06955,PF00722	PTHR31062,PTHR31062:SF32	0	2.4.1.207	0	GO:0048046,GO:0016762,GO:0006073,GO:0005618,GO:0005975,GO:0004553	AT5G57560.1	TCH4,XTH22	(1 of 10) PTHR31062//PTHR31062:SF32 - FAMILY NOT NAMED // XYLOGLUCAN ENDOTRANSGLUCOSYLASE/HYDROLASE PROTEIN 25-RELATED
Gobar.A08G191900.1	GhU1H1.A08G193700	R_I_12	R_C_0	8.6908	6.64596	2.04	2.04	1.69817e-14	#N/A	#N/A	#N/A	PF13193,PF00501	PTHR24095,PTHR24095:SF171	KOG1176	6.2.1.8	0	GO:0008152,GO:0003824	AT3G48990.1	0	(1 of 2) 6.2.1.8 - Oxalate--CoA ligase / Oxalyl-CoA synthetase
Gobar.A09G161600.1	GhU1H1.A09G168500	R_I_72	R_C_0	3.10836	1.06833	2.04	2.04	0.0258754	#N/A	#N/A	#N/A	PF03360	PTHR10896,PTHR10896:SF16	KOG1476	2.4.2.24	0	GO:0016020,GO:0015018	AT2G37090.1	IRX9	(1 of 2) PTHR10896:SF16 - BETA-1,4-XYLOSYLTRANSFERASE IRX9-RELATED
Gobar.A11G353500.1	GhU1H1.A11G353800	R_I_72	R_C_0	2.34312	0.306846	2.04	2.04	0.00428253	#N/A	#N/A	#N/A	PF00067	PTHR24298,PTHR24298:SF160	KOG0156	0	0	GO:0055114,GO:0020037,GO:0016705,GO:0005506	AT3G52970.1	CYP76G1	(1 of 2) PTHR24298:SF160 - CYTOCHROME P450, FAMILY 76, SUBFAMILY G, POLYPEPTIDE 1
Gobar.A13G020200.1	GhU1H1.A13G020700	R_I_12	R_C_0	4.02032	1.97856	2.04	2.04	1.24784e-14	#N/A	#N/A	#N/A	PF00201	PTHR11926,PTHR11926:SF360	0	2.4.1.273	0	GO:0016758,GO:0008152	AT5G49690.1	0	(1 of 7) PTHR11926//PTHR11926:SF360 - GLUCOSYL/GLUCURONOSYL TRANSFERASES // UDP-GLYCOSYLTRANSFERASE 91A1-RELATED
Gobar.A13G194900.1	GhU1H1.A13G194100	R_I_72	R_C_0	2.75018	0.705757	2.04	2.04	0.00213986	#N/A	#N/A	#N/A	PF03083	PTHR10791,PTHR10791:SF29	KOG1623	0	K15382	0	AT4G15920.1	0	(1 of 10) PTHR10791:SF29 - BIDIRECTIONAL SUGAR TRANSPORTER SWEET16-RELATED
Gobar.D05G069900.1	#N/A	R_I_72	R_C_0	2.27322	0.231432	2.04	2.04	0.00084855	#N/A	#N/A	#N/A	0	0	0	0	0	0	0	0	#N/A
Gobar.D07G195000.1	GhU1H1.D07G190100	R_I_12	R_C_0	4.39575	2.35558	2.04	2.04	1.0734e-05	#N/A	TF_HB-WOX	#N/A	PF00046	PTHR24326,PTHR24326:SF275	KOG0490,KOG0484	0	0	GO:0003677	AT4G35550.1	ATWOX13,HB-4,WOX13	(1 of 2) KOG0490 - Transcription factor, contains HOX domain
Gobar.D09G083100.1	GhU1H1.D09G087000	R_I_72	R_C_0	5.27478	3.23665	2.04	2.04	0.0309402	#N/A	#N/A	#N/A	PF04720	PTHR31579,PTHR31579:SF11	0	0	0	0	AT4G32480.1	0	(1 of 8) PTHR31579:SF11 - EXPRESSED PROTEIN
Gobar.D10G194400.1	GhU1H1.D10G185300	R_I_72	R_C_0	3.51778	1.47871	2.04	2.04	0.00220916	#N/A	#N/A	#N/A	0	PTHR34366,PTHR34366:SF2	0	0	0	0	AT5G49350.1	0	#N/A
Gobar.D12G127300.1	GhU1H1.D12G124600	R_I_12	R_C_0	3.14763	1.11036	2.04	2.04	0.00633296	#N/A	#N/A	#N/A	PF00201	PTHR11926,PTHR11926:SF189	0	2.4.1.218	0	GO:0016758,GO:0008152	AT4G01070.1	GT72B1,UGT72B1	(1 of 9) 2.4.1.218 - Hydroquinone glucosyltransferase / Hydroquinone:O-glucosyltransferase
Gobar.A02G037900.1	GhU1H1.A02G039200	R_I_12	R_C_0	2.71875	0.688852	2.03	2.03	4.56166e-10	#N/A	TR_GNAT	#N/A	PF13302	PTHR13256,PTHR13256:SF47	0	2.3.1.57	0	GO:0008080	AT2G32030.1	0	(1 of 5) 2.3.1.57 - Diamine N-acetyltransferase / Spermidine N(1)-acetyltransferase
Gobar.A12G130500.1	GhU1H1.A12G132200	R_I_72	R_C_0	3.2558	1.22712	2.03	2.03	0.000531698	#N/A	#N/A	#N/A	PF15699	PTHR33669,PTHR33669:SF2	0	0	0	0	0	0	(1 of 13) PF15699 - NPR1 interacting (NPR1_interact)
Gobar.D02G065100.1	GhU1H1.D02G065400	R_I_12	R_C_0	7.76125	5.72699	2.03	2.03	5.9222e-08	#N/A	#N/A	#N/A	PF00407	PTHR31213,PTHR31213:SF11	0	0	0	GO:0009607,GO:0006952	AT1G24020.2	MLP423	(1 of 91) PF00407 - Pathogenesis-related protein Bet v I family (Bet_v_1)
Gobar.A01G182000.1	GhU1H1.A01G179200	R_I_12	R_C_0	4.23772	2.20852	2.03	2.03	0.0051519	#N/A	#N/A	#N/A	PF01490	PTHR22950,PTHR22950:SF299	KOG1303	0	0	0	AT4G35180.1	LHT7	(1 of 2) PTHR22950//PTHR22950:SF299 - AMINO ACID TRANSPORTER // SUBFAMILY NOT NAMED
Gobar.A05G249500.1	GhU1H1.A05G252700	R_I_12	R_C_0	3.4691	1.44095	2.03	2.03	2.09831e-05	#N/A	#N/A	#N/A	PF02298	PTHR33021,PTHR33021:SF9	0	0	0	GO:0009055	AT2G02850.1	ARPN	(1 of 4) PTHR33021//PTHR33021:SF9 - FAMILY NOT NAMED // BASIC BLUE PROTEIN
Gobar.A06G220400.1	GhU1H1.A06G219100	R_I_72	R_C_0	4.66021	2.62831	2.03	2.03	4.1805e-06	#N/A	#N/A	#N/A	PF00564	PTHR31066,PTHR31066:SF4	0	0	0	GO:0005515	AT4G05150.1	0	(1 of 93) PF00564 - PB1 domain (PB1)
Gobar.A10G065600.1	GhU1H1.A10G064400	R_I_72	R_C_0	3.83319	1.80405	2.03	2.03	0.00116763	#N/A	#N/A	#N/A	PF06888	PTHR20889,PTHR20889:SF4	KOG3120	3.6.1.1,3.1.3.75	K13248	GO:0016791,GO:0008152	AT1G17710.1	0	(1 of 10) K13248 - pyridoxal phosphate phosphatase PHOSPHO2 (PHOSPHO2)
Gobar.A11G152600.1	GhU1H1.A11G153100	R_I_72	R_C_0	2.2345	0.207893	2.03	2.03	9.71635e-05	#N/A	#N/A	#N/A	0	0	0	0	0	0	AT3G07425.1	0	#N/A
Gobar.D06G100800.1	GhU1H1.D06G098400	R_I_72	R_C_0	2.78869	0.75873	2.03	2.03	0.0455068	#N/A	#N/A	#N/A	PF03168	PTHR31234,PTHR31234:SF6	0	0	0	0	AT5G11890.1	0	(1 of 148) PF03168 - Late embryogenesis abundant protein (LEA_2)
Gobar.D07G096700.1	GhU1H1.D07G095800	R_I_72	R_C_0	5.02662	2.99657	2.03	2.03	0.00806473	#N/A	#N/A	#N/A	PF02469	PTHR32077,PTHR32077:SF3	0	0	0	0	AT2G04780.2	FLA7	(1 of 8) PTHR32077:SF3 - FASCICLIN-LIKE ARABINOGALACTAN PROTEIN 7
Gobar.D08G082700.1	GhU1H1.D08G080400	R_I_72	R_C_0	3.79639	1.77104	2.03	2.03	8.39714e-06	#N/A	#N/A	#N/A	0	0	0	0	0	0	0	0	#N/A
Gobar.D10G109300.1	GhU1H1.D05G017600	R_I_72	R_C_0	5.44778	3.42264	2.03	2.03	9.32745e-06	#N/A	#N/A	#N/A	PF00125	PTHR11426	KOG1745	0	K11253	GO:0003677,GO:0000786	AT5G65360.1	0	(1 of 37) K11253 - histone H3 (H3)
Gobar.D12G148000.1	GhU1H1.D12G143100	R_I_12	R_C_0	6.22292	4.19755	2.03	2.03	1.7451e-06	#N/A	#N/A	#N/A	PF04043,PF01095	PTHR31707,PTHR31707:SF38	0	3.1.1.11	K01051	GO:0004857,GO:0042545,GO:0030599,GO:0005618	AT1G02810.1	0	(1 of 8) PTHR31707:SF38 - PECTINESTERASE/PECTINESTERASE INHIBITOR 20-RELATED
Gobar.D13G232000.1	GhU1H1.A13G217300	R_I_12	R_C_0	5.47615	3.44294	2.03	2.03	1.10097e-17	#N/A	#N/A	#N/A	PF12590,PF01643	PTHR31727,PTHR31727:SF2	0	3.1.2.14	0	GO:0016790,GO:0006633	AT1G08510.1	FATB	(1 of 10) PTHR31727:SF2 - PALMITOYL-ACYL CARRIER PROTEIN THIOESTERASE, CHLOROPLASTIC
Gobar.D07G016200.1	GhU1H1.D07G017600	R_I_72	R_C_0	3.14682	1.12829	2.02	2.02	3.32918e-12	#N/A	#N/A	#N/A	PF04043	PTHR31080,PTHR31080:SF26	0	3.1.1.11	0	GO:0004857	AT5G20740.1	0	(1 of 261) 3.1.1.11 - Pectinesterase / Pectin methylesterase
Gobar.D07G216500.1	GhU1H1.D07G209700	R_I_72	R_C_0	4.01212	1.99567	2.02	2.02	6.29633e-05	#N/A	#N/A	#N/A	PF03188,PF04526	PTHR23130,PTHR23130:SF80	KOG4293	0	0	GO:0016021	AT5G35735.1	0	(1 of 10) PTHR23130//PTHR23130:SF80 - FAMILY NOT NAMED // AUXIN-INDUCED IN ROOT CULTURES PROTEIN 12
Gobar.D11G101700.1	GhU1H1.D11G101100	R_I_12	R_C_0	6.04304	4.02494	2.02	2.02	2.44901e-12	#N/A	#N/A	#N/A	PF03168	PTHR31852,PTHR31852:SF6	0	0	0	0	AT2G46150.1	0	(1 of 4) PTHR31852//PTHR31852:SF6 - FAMILY NOT NAMED // LATE EMBRYOGENESIS ABUNDANT HYDROXYPROLINE-RICH GLYCOPROTEIN
Gobar.A02G070700.1	GhU1H1.A02G074400	R_I_12	R_C_0	9.46129	7.44201	2.02	2.02	0.0244741	#N/A	#N/A	#N/A	0	0	0	0	0	0	0	0	#N/A
Gobar.A05G308600.1	GhU1H1.A05G309200	R_I_72	R_C_0	2.01685	0	2.02	2.02	4.03444e-10	#N/A	#N/A	#N/A	0	PTHR36619,PTHR36619:SF2	0	0	0	0	0	0	#N/A
Gobar.A07G054100.1	GhU1H1.A07G053600	R_I_12	R_C_0	6.11291	4.09525	2.02	2.02	1.15887e-06	#N/A	#N/A	#N/A	PF00153	PTHR24089,PTHR24089:SF395	0	0	K15102	0	AT3G48850.1	PHT3;2	(1 of 2) PTHR24089//PTHR24089:SF395 - FAMILY NOT NAMED // MITOCHONDRIAL PHOSPHATE CARRIER PROTEIN 2, MITOCHONDRIAL
Gobar.A07G095900.1	GhU1H1.A07G097200	R_I_72	R_C_0	3.00953	0.987685	2.02	2.02	0.000175382	#N/A	#N/A	#N/A	0	PTHR34570,PTHR34570:SF2	0	0	0	0	AT4G16447.1	0	#N/A
Gobar.A09G233600.1	GhU1H1.A09G241600	R_I_72	R_C_0	3.16318	1.146	2.02	2.02	4.45232e-05	#N/A	#N/A	#N/A	PF00612,PF13178	PTHR32295,PTHR32295:SF43	0	0	0	GO:0005515	AT4G14750.1	IQD19	(1 of 3) PTHR32295//PTHR32295:SF43 - FAMILY NOT NAMED // PROTEIN IQ-DOMAIN 19
Gobar.A10G050900.1	GhU1H1.A10G050200	R_I_72	R_C_0	6.22136	4.19959	2.02	2.02	1.69114e-08	#N/A	#N/A	#N/A	0	PTHR33727	0	0	0	0	AT1G31335.1	0	#N/A
Gobar.A11G078100.1	GhU1H1.A11G078000	R_I_72	R_C_0	5.93838	3.91476	2.02	2.02	7.48913e-08	#N/A	#N/A	#N/A	PF02298	PTHR33021,PTHR33021:SF63	0	0	0	GO:0009055	AT5G15350.1	AtENODL17,ENODL17	(1 of 4) PTHR33021//PTHR33021:SF63 - FAMILY NOT NAMED // LAMIN-LIKE PROTEIN
Gobar.A12G184100.1	GhU1H1.A12G187000	R_I_72	R_C_0	3.75649	1.74114	2.02	2.02	6.3105e-06	#N/A	#N/A	#N/A	PF00011	PTHR11527,PTHR11527:SF121	0	0	0	0	AT5G20970.1	0	(1 of 5) PTHR11527//PTHR11527:SF121 - SMALL HEAT-SHOCK PROTEIN HSP20 FAMILY // SUBFAMILY NOT NAMED
Gobar.A12G188900.1	GhU1H1.A12G192400	R_I_72	R_C_0	3.48993	1.46728	2.02	2.02	2.28637e-06	#N/A	#N/A	#N/A	0	PTHR33133,PTHR33133:SF3	0	0	0	0	AT5G61340.1	0	#N/A
Gobar.A13G003400.1	GhU1H1.D13G003600	R_I_72	R_C_0	3.18935	1.17313	2.02	2.02	0.036603	#N/A	#N/A	#N/A	PF02469	PTHR32499,PTHR32499:SF3	0	0	0	0	AT5G06390.1	FLA17	(1 of 6) PTHR32499:SF3 - FASCICLIN-LIKE ARABINOGALACTAN PROTEIN 15-RELATED
Gobar.D01G124500.1	GhU1H1.D01G121100	R_I_72	R_C_0	8.54827	6.53041	2.02	2.02	0.0169466	#N/A	#N/A	#N/A	PF05368	PTHR10366,PTHR10366:SF391	0	0	0	0	AT1G75280.1	0	(1 of 4) PTHR10366//PTHR10366:SF391 - NAD DEPENDENT EPIMERASE/DEHYDRATASE // SUBFAMILY NOT NAMED
Gobar.D02G151700.1	GhU1H1.D02G146000	R_I_72	R_C_0	3.40694	1.38681	2.02	2.02	6.05937e-07	#N/A	#N/A	#N/A	PF06404	PTHR33285,PTHR33285:SF3	0	0	0	GO:0008283,GO:0008083,GO:0005576	AT2G22860.1	ATPSK2,PSK2	(1 of 7) PTHR33285:SF3 - PHYTOSULFOKINES 2-RELATED
Gobar.D03G204000.1	GhU1H1.D03G192900	R_I_12	R_C_0	2.2857	0.27023	2.02	2.02	0.00148332	#N/A	#N/A	#N/A	PF13193,PF00501	PTHR24096,PTHR24096:SF253	KOG1176	0	0	GO:0008152,GO:0003824	AT4G19010.1	0	(1 of 4) PTHR24096:SF253 - 4-COUMARATE--COA LIGASE-LIKE 6
Gobar.D06G008800.1	GhU1H1.D06G008900	R_I_72	R_C_0	6.3515	4.32948	2.02	2.02	0.000150854	#N/A	#N/A	#N/A	PF01370	PTHR10366,PTHR10366:SF276	KOG1502	1.1.1.219,1.1.1.234	K13082	GO:0050662,GO:0003824	AT5G42800.1	DFR,M318,TT3	(1 of 2) 1.1.1.234 - Flavanone 4-reductase
Gobar.D07G225700.1	GhU1H1.D07G218500	R_I_12	R_C_0	5.91416	3.89443	2.02	2.02	0.000169943	#N/A	#N/A	#N/A	PF08240,PF13602	PTHR11695,PTHR11695:SF507	KOG1198	1.6.5.5	0	GO:0055114,GO:0016491,GO:0008270	AT4G13010.1	0	(1 of 4) PF00107//PF08240//PF13602 - Zinc-binding dehydrogenase (ADH_zinc_N) // Alcohol dehydrogenase GroES-like domain (ADH_N) // Zinc-binding dehydrogenase (ADH_zinc_N_2)
Gobar.D08G274600.1	GhU1H1.D08G259400	R_I_12	R_C_0	5.95301	3.93404	2.02	2.02	0.0171823	#N/A	#N/A	#N/A	PF00141	PTHR31388,PTHR31388:SF28	0	1.11.1.7	K00430	GO:0055114,GO:0020037,GO:0006979,GO:0004601	AT5G06720.1	ATPA2,PA2	(1 of 5) PTHR31388:SF28 - PEROXIDASE 58
Gobar.D09G135400.1	GhU1H1.D09G135200	R_I_12	R_C_0	5.83852	3.81609	2.02	2.02	2.40451e-11	#N/A	#N/A	#N/A	PF00625	PTHR23117,PTHR23117:SF13	KOG0707	2.7.4.8	K00942	0	AT3G57550.2	AGK2,GK-2	(1 of 5) K00942 - guanylate kinase (E2.7.4.8, gmk)
Gobar.D10G149300.1	GhU1H1.D10G144000	R_I_72	R_C_0	4.20883	2.1846	2.02	2.02	6.4592e-08	#N/A	#N/A	#N/A	PF08031,PF01565	PTHR32448	0	1.3.3.8	0	GO:0055114,GO:0050660,GO:0016491	AT4G20820.1	0	(1 of 81) 1.3.3.8 - Tetrahydroberberine oxidase / THB oxidase
Gobar.D13G003500.1	GhU1H1.D13G003600	R_I_72	R_C_0	3.28998	1.26784	2.02	2.02	0.04284	#N/A	#N/A	#N/A	PF02469	PTHR32499,PTHR32499:SF3	0	0	0	0	AT5G06390.1	FLA17	(1 of 6) PTHR32499:SF3 - FASCICLIN-LIKE ARABINOGALACTAN PROTEIN 15-RELATED
Gobar.D13G089000.1	GhU1H1.D13G086100	R_I_72	R_C_0	2.49876	0.481299	2.02	2.02	0.0271453	#N/A	#N/A	#N/A	PF04577	PTHR20961,PTHR20961:SF25	KOG4698	2.4.1.255	K18134	GO:0016757	AT2G03360.2	0	(1 of 4) PTHR20961//PTHR20961:SF25 - GLYCOSYLTRANSFERASE // GLYCOSYLTRANSFERASE FAMILY 61 PROTEIN
Gobar.D06G225300.1	GhU1H1.D06G213200	R_I_12	R_C_0	4.01952	2.00935	2.01	2.01	7.95993e-08	#N/A	TF_WRKY	#N/A	PF03106	PTHR31429,PTHR31429:SF3	0	0	0	GO:0043565,GO:0006355,GO:0003700	AT1G80840.1	ATWRKY40,WRKY40	(1 of 6) PTHR31429:SF3 - WRKY TRANSCRIPTION FACTOR 40-RELATED
Gobar.D08G030000.1	GhU1H1.D08G030600	R_I_12	R_C_0	5.06173	3.05606	2.01	2.01	3.84478e-05	#N/A	#N/A	#N/A	PF06955,PF00722	PTHR31062,PTHR31062:SF20	0	2.4.1.207	0	GO:0048046,GO:0016762,GO:0006073,GO:0005618,GO:0005975,GO:0004553	AT4G25810.1	XTH23,XTR6	(1 of 11) PTHR31062//PTHR31062:SF20 - FAMILY NOT NAMED // XYLOGLUCAN ENDOTRANSGLUCOSYLASE/HYDROLASE PROTEIN 14-RELATED
Gobar.1Z038900.1	GhU1H1.A01G031100	R_I_72	R_C_0	2.0966	0.0867838	2.01	2.01	1.09902e-05	#N/A	TR_Others	#N/A	PF00072	PTHR26402,PTHR26402:SF617	0	0	0	GO:0000160	AT4G16110.1	ARR2,RR2	(1 of 12) PTHR26402:SF617 - TWO-COMPONENT RESPONSE REGULATOR ARR1-RELATED
Gobar.A02G061300.1	GhU1H1.A02G064800	R_I_12	R_C_0	2.17951	0.173767	2.01	2.01	1.57166e-07	#N/A	#N/A	#N/A	PF00011	PTHR11527,PTHR11527:SF158	0	0	K13993	0	AT1G07400.1	0	(1 of 49) K13993 - HSP20 family protein (HSP20)
Gobar.A05G087500.1	GhU1H1.A05G088600	R_I_72	R_C_0	2.45497	0.445727	2.01	2.01	0.000238901	#N/A	#N/A	#N/A	PF07876	PTHR33178,PTHR33178:SF4	0	0	0	0	AT5G22580.1	0	(1 of 12) PF07876 - Stress responsive A/B Barrel Domain (Dabb)
Gobar.A06G169500.1	GhU1H1.A06G167600	R_I_72	R_C_0	5.503	3.4939	2.01	2.01	0.00529776	#N/A	#N/A	#N/A	0	PTHR34125,PTHR34125:SF1	0	0	0	0	AT4G16400.1	0	#N/A
Gobar.A07G245900.1	GhU1H1.A07G253200	R_I_72	R_C_0	4.64495	2.63413	2.01	2.01	1.38246e-06	#N/A	#N/A	#N/A	PF02298	PTHR33021,PTHR33021:SF50	0	0	0	GO:0009055	AT3G27200.1	0	(1 of 134) PF02298 - Plastocyanin-like domain (Cu_bind_like)
Gobar.A08G063000.1	GhU1H1.A08G065000	R_I_72	R_C_0	4.52319	2.51299	2.01	2.01	0.000293184	#N/A	#N/A	#N/A	PF03407	PTHR24015,PTHR24015:SF817	0	0	0	0	AT1G28710.3	0	(1 of 6) PTHR24015:SF817 - EXPRESSED PROTEIN-RELATED
Gobar.A11G360300.1	GhU1H1.A11G361300	R_I_72	R_C_0	3.98176	1.97343	2.01	2.01	0.000383014	#N/A	#N/A	#N/A	PF00230	PTHR19139,PTHR19139:SF169	KOG0223	0	K09872	GO:0016020,GO:0006810,GO:0005215	AT4G00430.1	PIP1;4,PIP1E,TMP-C	(1 of 13) PTHR19139//PTHR19139:SF169 - AQUAPORIN TRANSPORTER // AQUAPORIN PIP1-4-RELATED
Gobar.D02G087900.1	GhU1H1.D02G086000	R_I_24	R_C_0	4.11162	2.0993	2.01	2.01	1.65541e-05	KIN_TM	#N/A	RLK-Pelle_WAK	PF08488,PF07645,PF13947,PF00069	PTHR27005	KOG1187	2.7.11.1	0	GO:0016021,GO:0004674,GO:0005509,GO:0030247,GO:0006468,GO:0005524,GO:0004672	AT1G21230.1	WAK5	(1 of 6) PF00069//PF07645//PF08488//PF13947 - Protein kinase domain (Pkinase) // Calcium-binding EGF domain (EGF_CA) // Wall-associated kinase (WAK) // Wall-associated receptor kinase galacturonan-binding (GUB_WAK_bind)
Gobar.D03G005400.1	#N/A	R_I_12	R_C_0	3.83865	1.83107	2.01	2.01	3.70008e-10	#N/A	#N/A	#N/A	0	PTHR33674,PTHR33674:SF5	0	0	0	0	AT2G17705.1	0	#N/A
Gobar.D04G013200.1	GhU1H1.D04G014900	R_I_72	R_C_0	6.5581	4.54689	2.01	2.01	1.95817e-05	#N/A	#N/A	#N/A	PF02431	PTHR28039,PTHR28039:SF4	0	5.5.1.6	0	GO:0016872	AT5G05270.1	0	(1 of 2) PTHR28039//PTHR28039:SF4 - FAMILY NOT NAMED // CHALCONE--FLAVONONE ISOMERASE 3-RELATED
Gobar.D07G259000.1	GhU1H1.D07G250600	R_I_72	R_C_0	4.25028	2.23818	2.01	2.01	0.00144268	#N/A	#N/A	#N/A	PF02298	PTHR33021,PTHR33021:SF50	0	0	0	GO:0009055	AT3G27200.1	0	(1 of 134) PF02298 - Plastocyanin-like domain (Cu_bind_like)
Gobar.D08G178000.1	GhU1H1.D08G169100	R_I_12	R_C_0	3.71348	1.70708	2.01	2.01	2.28585e-07	#N/A	#N/A	#N/A	0	PTHR33983	0	0	0	0	AT3G57450.1	0	#N/A
Gobar.D11G126800.1	GhU1H1.D11G125200	R_I_12	R_C_0	3.62445	1.61542	2.01	2.01	0.000124166	#N/A	#N/A	#N/A	PF00043,PF02798	PTHR11260,PTHR11260:SF263	KOG0867	2.5.1.18	K00799	GO:0005515	AT3G62760.1	ATGSTF13	(1 of 2) PTHR11260:SF263 - GLUTATHIONE S-TRANSFERASE F13
Gobar.A05G140500.1	GhU1H1.A05G141500	R_I_12	R_C_0	2.6107	0.607863	2	2	0.00733401	#N/A	#N/A	#N/A	PF06888	PTHR20889,PTHR20889:SF4	KOG3120	3.6.1.1,3.1.3.75	K13248	GO:0016791,GO:0008152	AT1G17710.1	0	(1 of 10) K13248 - pyridoxal phosphate phosphatase PHOSPHO2 (PHOSPHO2)
Gobar.A12G056000.1	GhU1H1.A12G058000	R_I_12	R_C_0	4.2394	2.23695	2	2	8.3959e-11	#N/A	#N/A	#N/A	0	PTHR33386,PTHR33386:SF4	0	0	0	0	AT1G19020.1	0	#N/A
Gobar.A12G117300.1	GhU1H1.A12G119100	R_I_72	R_C_0	3.38322	1.38791	2	2	0.0101017	#N/A	#N/A	#N/A	0	PTHR10460,PTHR10460:SF13	0	0	0	0	AT2G46225.1	ABIL1	(1 of 2) PTHR10460//PTHR10460:SF13 - ABL INTERACTOR // SUBFAMILY NOT NAMED
Gobar.D07G025600.1	GhU1H1.D07G026700	R_I_72	R_C_0	2.56243	0.558757	2	2	1.12141e-05	#N/A	#N/A	#N/A	PF08246,PF00112	PTHR12411,PTHR12411:SF338	0	3.4.22.15	0	GO:0008234,GO:0006508	AT2G21430.1	0	(1 of 9) 3.4.22.15 - Cathepsin L
Gobar.D07G241700.1	GhU1H1.D07G233800	R_I_12	R_C_0	2.39917	0.395063	2	2	1.34696e-06	#N/A	TF_AP2/ERF-ERF	#N/A	PF00847	PTHR31190,PTHR31190:SF3	0	0	0	GO:0006355,GO:0003700	AT3G23240.1	ATERF1,ERF1	(1 of 503) PF00847 - AP2 domain (AP2)
Gobar.D08G100600.1	GhU1H1.D08G098400	R_I_12	R_C_0	2.93263	0.930548	2	2	4.73931e-07	#N/A	#N/A	#N/A	PF01762	PTHR11214,PTHR11214:SF141	KOG2287	2.4.1.134	0	GO:0016020,GO:0008378,GO:0006486	AT5G57500.1	0	(1 of 2) PTHR11214//PTHR11214:SF141 - BETA-1,3-N-ACETYLGLUCOSAMINYLTRANSFERASE // SUBFAMILY NOT NAMED
Gobar.D08G152300.1	GhU1H1.D08G144900	R_I_72	R_C_0	5.89874	3.89375	2	2	0.00422781	#N/A	#N/A	#N/A	PF00955	PTHR11453,PTHR11453:SF44	0	0	0	GO:0016021,GO:0006820,GO:0016020,GO:0005452	AT3G62270.1	0	(1 of 7) PTHR11453:SF44 - BORON TRANSPORTER 1-RELATED
Gobar.D08G185000.1	GhU1H1.D08G175400	R_I_72	R_C_0	2.67604	0.671746	2	2	0.00096118	#N/A	#N/A	#N/A	PF01217	PTHR11043,PTHR11043:SF8	KOG3343	0	0	0	AT1G60970.1	0	(1 of 8) PTHR11043//PTHR11043:SF8 - ZETA-COAT PROTEIN // SUBFAMILY NOT NAMED
Gobar.D09G152900.1	#N/A	R_I_72	R_C_0	1.99892	0	2	2	0.00344171	#N/A	#N/A	#N/A	0	0	0	0	0	0	0	0	#N/A
Gobar.D09G238700.1	GhU1H1.A09G241600	R_I_72	R_C_0	3.33271	1.33514	2	2	0.00196128	#N/A	#N/A	#N/A	PF00612,PF13178	PTHR32295,PTHR32295:SF43	0	0	0	GO:0005515	AT4G14750.1	IQD19	(1 of 3) PTHR32295//PTHR32295:SF43 - FAMILY NOT NAMED // PROTEIN IQ-DOMAIN 19
Gobar.D10G055900.1	GhU1H1.D05G017600	R_I_72	R_C_0	8.04578	6.04715	2	2	0.000200182	#N/A	#N/A	#N/A	PF00125	PTHR11426	KOG1745	0	K11253	GO:0003677,GO:0000786	AT3G27360.1	0	(1 of 37) K11253 - histone H3 (H3)
Gobar.D13G216800.1	GhU1H1.D13G208500	R_I_72	R_C_0	3.47573	1.47716	2	2	7.93587e-05	#N/A	#N/A	#N/A	PF00854	PTHR11654,PTHR11654:SF85	0	0	K14638	GO:0016020,GO:0006810,GO:0005215	AT2G26690.1	0	(1 of 7) PTHR11654//PTHR11654:SF85 - OLIGOPEPTIDE TRANSPORTER-RELATED // PROTEIN NRT1/ PTR FAMILY 6.2
Gobar.A03G224100.1	GhU1H1.A03G223500	R_I_72	R_C_0	2.8492	0.854395	1.99	1.99	0.00162674	#N/A	#N/A	#N/A	PF02519	PTHR31175,PTHR31175:SF4	0	0	0	GO:0009733	AT1G29450.1	0	(1 of 14) PTHR31175//PTHR31175:SF4 - AUXIN-RESPONSIVE FAMILY PROTEIN // SUBFAMILY NOT NAMED
Gobar.A05G106700.1	GhU1H1.A05G107500	R_I_72	R_C_0	4.07382	2.08576	1.99	1.99	0.000153571	#N/A	#N/A	#N/A	0	0	0	0	0	0	AT3G45230.1	0	#N/A
Gobar.A07G211200.1	GhU1H1.A07G217000	R_I_12	R_C_0	3.98413	1.99023	1.99	1.99	1.68315e-08	#N/A	#N/A	#N/A	0	0	0	0	0	0	0	0	#N/A
Gobar.A10G099700.1	GhU1H1.A10G098800	R_I_12	R_C_0	4.57034	2.58328	1.99	1.99	6.81994e-16	#N/A	#N/A	#N/A	PF00657	PTHR22835,PTHR22835:SF147	0	3.1.1.3	0	GO:0016788	AT2G23540.1	0	(1 of 4) PTHR22835//PTHR22835:SF147 - ZINC FINGER FYVE DOMAIN CONTAINING PROTEIN // SUBFAMILY NOT NAMED
Gobar.A10G260300.1	GhU1H1.A10G253100	R_I_12	R_C_0	2.41332	0.424385	1.99	1.99	0.00570204	#N/A	#N/A	#N/A	PF07011	PTHR33469,PTHR33469:SF5	0	0	0	0	AT2G40080.1	ELF4	(1 of 6) PTHR33469//PTHR33469:SF5 - FAMILY NOT NAMED // PROTEIN EARLY FLOWERING 4
Gobar.D02G188600.1	GhU1H1.D02G179400	R_I_72	R_C_0	2.94729	0.9568	1.99	1.99	2.12278e-09	#N/A	#N/A	#N/A	PF00171	PTHR11699,PTHR11699:SF180	0	1.2.1.3	K00128	GO:0055114,GO:0016491,GO:0008152	AT3G48000.1	ALDH2,ALDH2A,ALDH2B4	(1 of 7) PTHR11699:SF180 - ALDEHYDE DEHYDROGENASE FAMILY 2 MEMBER B7, MITOCHONDRIAL
Gobar.D02G224400.1	GhU1H1.A03G186700	R_I_12	R_C_0	2.32654	0.340277	1.99	1.99	0.00390704	#N/A	#N/A	#N/A	PF04864	PTHR11751,PTHR11751:SF376	KOG0257	2.6.1.83	K10206	GO:0016846	AT2G13810.1	ALD1	(1 of 5) K10206 - LL-diaminopimelate aminotransferase (E2.6.1.83)
Gobar.D03G021200.1	GhU1H1.D03G021100	R_I_12	R_C_0	1.98732	0	1.99	1.99	0.0038755	#N/A	#N/A	#N/A	0	PTHR33348,PTHR33348:SF5	0	0	0	0	AT5G66815.1	0	#N/A
Gobar.D03G134100.1	GhU1H1.D03G124200	R_I_72	R_C_0	2.55802	0.571434	1.99	1.99	6.33572e-05	#N/A	#N/A	#N/A	PF03083	PTHR10791,PTHR10791:SF22	KOG1623	0	K15382	GO:0016021	AT5G50790.1	0	(1 of 14) PTHR10791:SF22 - BIDIRECTIONAL SUGAR TRANSPORTER SWEET10
Gobar.D07G188300.1	GhU1H1.D07G183600	R_I_72	R_C_0	3.33728	1.34823	1.99	1.99	3.08265e-05	#N/A	#N/A	#N/A	PF07983	PTHR32227,PTHR32227:SF60	0	3.2.1.39	0	0	AT5G35740.1	0	(1 of 4) PTHR32227:SF60 - CARBOHYDRATE-BINDING X8 DOMAIN-CONTAINING PROTEIN
Gobar.D09G178600.1	GhU1H1.D09G176600	R_I_12	R_C_0	5.72331	3.7365	1.99	1.99	6.1511e-12	#N/A	#N/A	#N/A	PF00230	PTHR19139,PTHR19139:SF169	KOG0223	0	K09872	GO:0016020,GO:0006810,GO:0005215	AT4G00430.1	PIP1;4,PIP1E,TMP-C	(1 of 13) PTHR19139//PTHR19139:SF169 - AQUAPORIN TRANSPORTER // AQUAPORIN PIP1-4-RELATED
Gobar.D10G071500.1	GhU1H1.D10G071400	R_I_72	R_C_0	2.3505	0.361768	1.99	1.99	1.51084e-10	#N/A	#N/A	#N/A	PF14226	PTHR10209,PTHR10209:SF89	KOG0143	0	0	0	AT1G79760.1	DTA4	(1 of 4) PTHR10209//PTHR10209:SF89 - OXIDOREDUCTASE, 2OG-FE II OXYGENASE FAMILY PROTEIN // SUBFAMILY NOT NAMED
Gobar.D11G273100.1	GhU1H1.D11G264100	R_I_72	R_C_0	3.50805	1.51602	1.99	1.99	0.0142283	#N/A	#N/A	#N/A	PF07883	PTHR31238,PTHR31238:SF44	0	0	0	0	AT3G05950.1	0	(1 of 32) PTHR31238//PTHR31238:SF44 - FAMILY NOT NAMED // GERMIN-LIKE PROTEIN SUBFAMILY 1 MEMBER 13-RELATED
Gobar.D13G181300.1	GhU1H1.D13G173700	R_I_24	R_C_0	6.78664	4.79275	1.99	1.99	1.33745e-05	#N/A	#N/A	#N/A	PF03171,PF14226	PTHR10209,PTHR10209:SF176	KOG0143	1.14.11.32	0	GO:0055114,GO:0016491	AT1G78550.1	0	(1 of 8) PTHR10209//PTHR10209:SF176 - OXIDOREDUCTASE, 2OG-FE II OXYGENASE FAMILY PROTEIN // SUBFAMILY NOT NAMED
Gobar.A03G084700.1	GhU1H1.A03G085700	R_I_12	R_C_0	4.61712	2.64062	1.98	1.98	1.12721e-19	#N/A	#N/A	#N/A	PF00201	PTHR11926,PTHR11926:SF253	0	0	0	GO:0016758,GO:0008152	AT1G73880.1	UGT89B1	(1 of 8) PTHR11926//PTHR11926:SF253 - GLUCOSYL/GLUCURONOSYL TRANSFERASES // UDP-GLYCOSYLTRANSFERASE 89B1
Gobar.A03G189900.1	GhU1H1.D02G215600	R_I_72	R_C_0	5.20449	3.2228	1.98	1.98	7.63527e-05	#N/A	#N/A	#N/A	PF00656	PTHR31773,PTHR31773:SF4	KOG1546	0	0	GO:0006508,GO:0004197	AT1G02170.1	AMC1,ATMC1,ATMCPB1,LOL3,MCP1B	(1 of 29) KOG1546 - Metacaspase involved in regulation of apoptosis
Gobar.A04G140200.1	GhU1H1.A04G139000	R_I_12	R_C_0	3.79088	1.80859	1.98	1.98	0.00131023	KIN_TM	#N/A	RLK-Pelle_L-LEC	PF00069	PTHR27007,PTHR27007:SF24	KOG1187	2.7.11.1	0	GO:0006468,GO:0005524,GO:0004672	AT5G10530.1	0	(1 of 27) PTHR27007//PTHR27007:SF24 - FAMILY NOT NAMED // L-TYPE LECTIN-DOMAIN CONTAINING RECEPTOR KINASE IX.1-RELATED
Gobar.A08G078700.1	GhU1H1.D08G081300	R_I_72	R_C_0	5.4758	3.49121	1.98	1.98	0.000568085	#N/A	#N/A	#N/A	PF00125,PF16211	PTHR23430	KOG1756	0	K11251	GO:0003677	AT1G08880.1	G-H2AX,GAMMA-H2AX,H2AXA,HTA5	(1 of 45) K11251 - histone H2A (H2A)
Gobar.A11G011000.1	GhU1H1.A11G010900	R_I_72	R_C_0	2.34682	0.369606	1.98	1.98	0.00853679	#N/A	TF_MYB	#N/A	PF00249	PTHR10641,PTHR10641:SF563	KOG0048	0	0	0	AT4G25560.1	AtMYB18,MYB18	(1 of 6) PTHR10641:SF563 - MYB TRANSCRIPTION FACTOR-RELATED
Gobar.A12G279400.1	GhU1H1.A12G289400	R_I_72	R_C_0	4.31557	2.33942	1.98	1.98	3.27714e-05	#N/A	#N/A	#N/A	PF03018	PTHR21495,PTHR21495:SF39	0	0	0	0	AT3G24020.1	0	(1 of 4) PTHR21495:SF39 - DIRIGENT PROTEIN 16-RELATED
Gobar.D01G084100.1	GhU1H1.D01G081700	R_I_72	R_C_0	3.71523	1.73942	1.98	1.98	0.00474558	#N/A	#N/A	#N/A	0	0	0	0	0	0	AT1G11905.1	0	#N/A
Gobar.D03G145100.1	GhU1H1.D03G136700	R_I_12	R_C_0	2.81065	0.827006	1.98	1.98	1.04795e-05	#N/A	#N/A	#N/A	PF13419	PTHR12725,PTHR12725:SF68	KOG3109	3.1.3.74	0	0	AT5G59480.1	0	(1 of 6) PTHR12725//PTHR12725:SF68 - HALOACID DEHALOGENASE-LIKE HYDROLASE // SUBFAMILY NOT NAMED
Gobar.D05G112300.1	#N/A	R_I_72	R_C_0	1.98441	0	1.98	1.98	0.00375644	#N/A	#N/A	#N/A	0	0	0	0	0	0	0	0	#N/A
Gobar.D07G225100.1	GhU1H1.D07G217900	R_I_12	R_C_0	5.31799	3.33685	1.98	1.98	0.000243924	KIN_TM	#N/A	AGC_RSK-2	PF07714,PF00069	PTHR24351,PTHR24351:SF69	KOG0610	2.7.11.1	0	GO:0006468,GO:0004672,GO:0005524	AT4G13000.1	0	(1 of 4) PTHR24351//PTHR24351:SF69 - RIBOSOMAL PROTEIN S6 KINASE // AGC (CAMP-DEPENDENT, CGMP-DEPENDENT AND PROTEIN KINASE C) KINASE FAMILY PROTEIN-RELATED
Gobar.D08G003700.1	GhU1H1.D08G004900	R_I_72	R_C_0	7.39889	5.41883	1.98	1.98	7.97332e-07	#N/A	#N/A	#N/A	PF00125,PF16211	PTHR23430	KOG1756	0	K11251	GO:0003677	AT5G02560.1	HTA12	(1 of 45) K11251 - histone H2A (H2A)
Gobar.D08G066100.1	GhU1H1.D08G064800	R_I_12	R_C_0	2.37407	0.393965	1.98	1.98	0.00901138	#N/A	#N/A	#N/A	PF00295	PTHR31375,PTHR31375:SF28	0	3.2.1.15	0	GO:0005975,GO:0004650	AT3G07970.1	QRT2	(1 of 6) PTHR31375//PTHR31375:SF28 - FAMILY NOT NAMED // POLYGALACTURONASE QRT2
Gobar.D09G163000.1	GhU1H1.D09G160900	R_I_12	R_C_0	5.66323	3.68695	1.98	1.98	0.000624217	#N/A	#N/A	#N/A	PF00221	PTHR10362,PTHR10362:SF19	0	4.3.1.24	K10775	0	AT2G37040.1	ATPAL1,PAL1	(1 of 11) K10775 - phenylalanine ammonia-lyase (E4.3.1.24)
Gobar.1Z036500.1	GhU1H1.D03G060500	R_I_72	R_C_0	2.81394	0.84559	1.97	1.97	0.0348044	#N/A	#N/A	#N/A	PF14510,PF08370,PF00005,PF01061	PTHR19241,PTHR19241:SF246	0	3.6.3.44	0	GO:0016887,GO:0005524,GO:0016020	AT1G59870.1	ABCG36,ATABCG36,ATPDR8,PDR8,PEN3	(1 of 7) PTHR19241//PTHR19241:SF246 - ATP-BINDING CASSETTE TRANSPORTER // ABC TRANSPORTER G FAMILY MEMBER 29
Gobar.A02G112000.1	GhU1H1.A02G115600	R_I_72	R_C_0	3.697	1.7229	1.97	1.97	8.89058e-05	#N/A	#N/A	#N/A	PF03018	PTHR21495,PTHR21495:SF49	0	0	0	0	AT4G23690.1	0	(1 of 4) PTHR21495//PTHR21495:SF49 - NUCLEOPORIN-RELATED // SUBFAMILY NOT NAMED
Gobar.A04G096900.1	GhU1H1.D04G131800	R_I_12	R_C_0	5.14066	3.17201	1.97	1.97	0.000720329	#N/A	#N/A	#N/A	PF03649	PTHR30028,PTHR30028:SF0	0	0	K02069	0	AT2G37330.1	ALS3	(1 of 2) K02069 - putative ABC transport system permease protein (ABC.X2.P)
Gobar.A05G181500.1	GhU1H1.A05G182800	R_I_12	R_C_0	2.86255	0.892974	1.97	1.97	2.04663e-05	#N/A	TF_HB-KNOX	#N/A	PF03789,PF03791,PF05920,PF03790	PTHR11850,PTHR11850:SF100	KOG0773	0	0	GO:0003677,GO:0005634,GO:0006355	AT1G62360.1	BUM,BUM1,SHL,STM,WAM,WAM1	(1 of 6) PTHR11850//PTHR11850:SF100 - HOMEOBOX PROTEIN TRANSCRIPTION FACTORS // HOMEOBOX PROTEIN SHOOT MERISTEMLESS
Gobar.A05G307300.1	GhU1H1.D05G305100	R_I_12	R_C_0	5.87539	3.9092	1.97	1.97	0.000110936	#N/A	#N/A	#N/A	PF00067	PTHR24298,PTHR24298:SF105	KOG0156	1.14.13.21	0	GO:0055114,GO:0020037,GO:0016705,GO:0005506	AT5G57260.1	CYP71B10	(1 of 47) 1.14.13.21 - Flavonoid 3'-monooxygenase / Flavonoid 3'-hydroxylase
Gobar.A08G003500.1	GhU1H1.D08G004900	R_I_72	R_C_0	8.6896	6.71784	1.97	1.97	9.03515e-06	#N/A	#N/A	#N/A	PF00125,PF16211	PTHR23430	KOG1756	0	K11251	GO:0003677	AT5G02560.1	HTA12	(1 of 45) K11251 - histone H2A (H2A)
Gobar.A08G193200.1	GhU1H1.A08G195000	R_I_72	R_C_0	5.26847	3.30247	1.97	1.97	0.00170693	#N/A	#N/A	#N/A	PF03953,PF00091	PTHR11588,PTHR11588:SF124	0	2.4.2.1	K07375	GO:0003924,GO:0007017,GO:0005874	AT5G12250.1	TUB6	(1 of 4) PTHR11588//PTHR11588:SF124 - TUBULIN // SUBFAMILY NOT NAMED
Gobar.A10G083000.1	GhU1H1.A10G082800	R_I_12	R_C_0	2.66993	0.697774	1.97	1.97	1.91104e-11	#N/A	#N/A	#N/A	PF01344	PTHR24413,PTHR24413:SF93	0	0	0	GO:0005515	AT1G80440.1	0	(1 of 115) PF01344 - Kelch motif (Kelch_1)
Gobar.A10G233800.1	GhU1H1.A10G229600	R_I_12	R_C_0	2.60336	0.633199	1.97	1.97	0.000298454	#N/A	#N/A	#N/A	PF00892	PTHR31218,PTHR31218:SF18	0	0	0	GO:0016021,GO:0016020,GO:0022857	AT5G13670.1	0	(1 of 151) PF00892 - EamA-like transporter family (EamA)
Gobar.A12G266800.1	GhU1H1.A12G272900	R_I_72	R_C_0	4.42828	2.45339	1.97	1.97	0.0151736	#N/A	#N/A	#N/A	0	PTHR22814,PTHR22814:SF129	0	0	0	0	AT5G52740.1	0	(1 of 6) PTHR22814//PTHR22814:SF129 - COPPER TRANSPORT PROTEIN ATOX1-RELATED // COPPER TRANSPORT FAMILY PROTEIN-RELATED
Gobar.D01G028500.1	GhU1H1.D01G030300	R_I_12	R_C_0	3.10568	1.13619	1.97	1.97	0.000406356	#N/A	#N/A	#N/A	0	PTHR33124,PTHR33124:SF12	0	0	0	0	AT3G06590.1	0	(1 of 11) PTHR33124:SF12 - TRANSCRIPTION FACTOR BHLH147-RELATED
Gobar.D01G091300.1	GhU1H1.A01G089600	R_I_12	R_C_0	3.4522	1.48078	1.97	1.97	0.0186484	#N/A	#N/A	#N/A	PF00067	PTHR24298,PTHR24298:SF57	KOG0156	1.14.13.121	0	GO:0055114,GO:0020037,GO:0016705,GO:0005506	AT3G26300.1	CYP71B34	(1 of 37) 1.14.13.121 - Premnaspirodiene oxygenase / Hyoscymus muticus premnaspirodiene oxygenase
Gobar.D03G042800.1	GhU1H1.D03G042900	R_I_12	R_C_0	3.30056	1.334	1.97	1.97	2.55371e-08	#N/A	TF_bHLH	#N/A	PF00010	PTHR11969,PTHR11969:SF19	0	0	0	GO:0046983	AT1G72210.1	0	(1 of 7) PTHR11969//PTHR11969:SF19 - MAX DIMERIZATION, MAD // SUBFAMILY NOT NAMED
Gobar.D03G172300.1	GhU1H1.D03G163300	R_I_12	R_C_0	3.18333	1.21537	1.97	1.97	9.97554e-07	#N/A	#N/A	#N/A	PF12708	PTHR31339,PTHR31339:SF7	0	0	0	0	AT4G23500.1	0	(1 of 4) PTHR31339//PTHR31339:SF7 - FAMILY NOT NAMED // POLYGALACTURONASE-RELATED
Gobar.D10G115800.1	GhU1H1.D10G113300	R_I_12	R_C_0	3.90024	1.92941	1.97	1.97	5.62947e-06	#N/A	#N/A	#N/A	PF04043	PTHR31080,PTHR31080:SF1	0	0	0	GO:0004857	AT5G64620.1	ATC/VIF2,C/VIF2	(1 of 5) PTHR31080//PTHR31080:SF1 - FAMILY NOT NAMED // CELL WALL / VACUOLAR INHIBITOR OF FRUCTOSIDASE 2-RELATED
Gobar.D12G075700.1	GhU1H1.D12G074400	R_I_24	R_C_0	7.15006	5.17788	1.97	1.97	0.00895164	#N/A	#N/A	#N/A	PF00141	PTHR31388,PTHR31388:SF34	0	1.11.1.7	K00430	GO:0055114,GO:0020037,GO:0006979,GO:0004601	AT1G49570.1	0	(1 of 158) K00430 - peroxidase (E1.11.1.7)
Gobar.A01G067000.1	GhU1H1.D01G067000	R_I_72	R_C_0	3.43776	1.47716	1.96	1.96	0.0199558	#N/A	#N/A	#N/A	0	0	0	0	0	0	AT3G15518.1	0	#N/A
Gobar.A01G109800.1	GhU1H1.A01G103800	R_I_72	R_C_0	3.59168	1.63413	1.96	1.96	1.98768e-08	#N/A	#N/A	#N/A	PF13193,PF00501	PTHR24096,PTHR24096:SF186	0	0	K10526	GO:0008152,GO:0003824	AT1G20510.1	OPCL1	(1 of 4) K10526 - OPC-8:0 CoA ligase 1 (OPCL1)
Gobar.A03G133600.1	GhU1H1.A03G134000	R_I_72	R_C_0	10.5687	8.60796	1.96	1.96	2.05501e-08	#N/A	#N/A	#N/A	PF10604	PTHR31907,PTHR31907:SF4	0	0	0	0	AT1G70830.1	MLP28	(1 of 9) PTHR31907:SF4 - MLP-LIKE PROTEIN 165-RELATED
Gobar.A03G164500.1	GhU1H1.A03G164700	R_I_12	R_C_0	3.62749	1.66676	1.96	1.96	4.09689e-08	#N/A	TF_Tify	#N/A	PF06200,PF09425	PTHR33077,PTHR33077:SF6	0	0	K13464	0	AT5G13220.1	JAS1,JAZ10,TIFY9	(1 of 4) PTHR33077:SF6 - PROTEIN TIFY 9
Gobar.A04G009500.1	GhU1H1.A04G007900	R_I_72	R_C_0	2.91953	0.960512	1.96	1.96	9.78808e-10	#N/A	#N/A	#N/A	PF03018	PTHR21495,PTHR21495:SF15	0	0	0	0	AT2G21110.1	0	(1 of 67) PTHR21495//PTHR21495:SF15 - NUCLEOPORIN-RELATED // DIRIGENT PROTEIN 15-RELATED
Gobar.A04G138900.1	GhU1H1.A04G136000	R_I_12	R_C_0	4.46231	2.50029	1.96	1.96	8.5446e-09	#N/A	#N/A	#N/A	0	PTHR33088	0	0	0	0	AT5G09530.1	0	#N/A
Gobar.A07G197400.1	GhU1H1.A07G197400	R_I_24	R_C_0	5.23001	3.27352	1.96	1.96	1.57034e-07	#N/A	#N/A	#N/A	0	0	0	0	0	0	0	0	#N/A
Gobar.A10G007500.1	GhU1H1.A10G007600	R_I_24	R_C_0	2.34682	0.38405	1.96	1.96	0.00328508	#N/A	#N/A	#N/A	PF08031,PF01565	PTHR32448,PTHR32448:SF34	0	1.3.3.8	0	GO:0055114,GO:0050660,GO:0016491	AT4G20840.1	0	(1 of 8) PTHR32448:SF34 - F22M8.11 PROTEIN-RELATED
Gobar.A10G159800.1	GhU1H1.A10G156500	R_I_24	R_C_0	3.44877	1.488	1.96	1.96	0.00234762	#N/A	#N/A	#N/A	PF00141	PTHR31388,PTHR31388:SF29	0	1.11.1.7	K00430	GO:0055114,GO:0020037,GO:0006979,GO:0004601	AT5G05340.1	0	(1 of 158) K00430 - peroxidase (E1.11.1.7)
Gobar.D01G206600.1	GhU1H1.D01G195600	R_I_12	R_C_0	2.94879	0.989866	1.96	1.96	0.0482983	#N/A	#N/A	#N/A	PF01063	PTHR11825,PTHR11825:SF53	KOG0975	2.6.1.42	K00826	GO:0008152,GO:0003824	AT1G50110.1	0	(1 of 4) PTHR11825:SF53 - BRANCHED-CHAIN-AMINO-ACID AMINOTRANSFERASE 6-RELATED
Gobar.D03G080100.1	GhU1H1.D03G063000	R_I_72	R_C_0	2.89821	0.93885	1.96	1.96	0.0018902	#N/A	#N/A	#N/A	PF03405	PTHR31155,PTHR31155:SF3	0	1.14.19.2	K03921	GO:0055114,GO:0045300,GO:0006631	AT1G43800.1	0	(1 of 4) PTHR31155//PTHR31155:SF3 - ACYL- ACYL-CARRIER-PROTEIN DESATURASE-RELATED // ACYL-[ACYL-CARRIER-PROTEIN] DESATURASE 6, CHLOROPLASTIC
Gobar.D03G115600.1	GhU1H1.D03G106900	R_I_72	R_C_0	3.85549	1.89956	1.96	1.96	1.69766e-07	#N/A	#N/A	#N/A	PF07983	PTHR32227,PTHR32227:SF75	0	0	0	0	AT5G08000.1	E13L3,PDCB2	(1 of 4) PTHR32227//PTHR32227:SF75 - FAMILY NOT NAMED // GLUCAN ENDO-1,3-BETA-GLUCOSIDASE-LIKE PROTEIN 2-RELATED
Gobar.D05G155700.1	GhU1H1.D05G155200	R_I_12	R_C_0	2.60881	0.649845	1.96	1.96	0.000220622	#N/A	#N/A	#N/A	0	PTHR33726,PTHR33726:SF4	0	0	0	0	AT1G06475.1	0	#N/A
Gobar.D06G132800.1	GhU1H1.D06G127700	R_I_12	R_C_0	7.42938	5.46741	1.96	1.96	0.00153167	#N/A	#N/A	#N/A	PF00141	PTHR31235,PTHR31235:SF77	0	1.11.1.7	K00430	GO:0055114,GO:0020037,GO:0006979,GO:0004601	AT1G71695.1	0	(1 of 3) PTHR31235:SF77 - PEROXIDASE 12
Gobar.D07G229200.1	GhU1H1.D07G221900	R_I_72	R_C_0	6.9216	4.96297	1.96	1.96	0.000582061	#N/A	#N/A	#N/A	PF00173	PTHR19359,PTHR19359:SF26	KOG0537	0	0	0	AT2G32720.1	ATCB5-B,B5 #4,CB5-B	(1 of 9) PTHR19359:SF26 - CYTOCHROME B5 ISOFORM B
Gobar.D08G003500.1	GhU1H1.D08G004800	R_I_72	R_C_0	7.83079	5.87283	1.96	1.96	9.28445e-05	#N/A	#N/A	#N/A	PF00125,PF16211	PTHR23430	KOG1756	0	K11251	GO:0003677	AT5G02560.1	HTA12	(1 of 45) K11251 - histone H2A (H2A)
Gobar.D08G016900.1	GhU1H1.D08G017900	R_I_12	R_C_0	5.05801	3.10014	1.96	1.96	1.02775e-10	#N/A	#N/A	#N/A	PF03018	PTHR21495,PTHR21495:SF77	0	0	0	0	AT1G58170.1	0	(1 of 3) PTHR21495//PTHR21495:SF77 - NUCLEOPORIN-RELATED // DIRIGENT PROTEIN 19
Gobar.D08G090800.1	GhU1H1.D08G088100	R_I_72	R_C_0	3.95819	1.99892	1.96	1.96	2.98018e-05	#N/A	#N/A	#N/A	PF04043,PF01095	PTHR31707,PTHR31707:SF38	0	3.1.1.11	K01051	GO:0004857,GO:0042545,GO:0030599,GO:0005618	AT1G02810.1	0	(1 of 8) PTHR31707:SF38 - PECTINESTERASE/PECTINESTERASE INHIBITOR 20-RELATED
Gobar.D08G233100.1	GhU1H1.D08G221100	R_I_24	R_C_0	2.12367	0.16221	1.96	1.96	0.000133905	#N/A	#N/A	#N/A	PF06955,PF00722	PTHR31062,PTHR31062:SF43	0	2.4.1.207	K08235	GO:0048046,GO:0016762,GO:0006073,GO:0005618,GO:0005975,GO:0004553	AT4G13090.1	XTH2	(1 of 4) PTHR31062:SF43 - XYLOGLUCAN ENDOTRANSGLUCOSYLASE/HYDROLASE PROTEIN 2-RELATED
Gobar.D09G035900.1	GhU1H1.D09G043000	R_I_72	R_C_0	1.95866	0	1.96	1.96	2.38645e-11	#N/A	#N/A	#N/A	PF00011	PTHR11527,PTHR11527:SF126	0	0	K13993	0	AT1G53540.1	0	(1 of 2) PTHR11527//PTHR11527:SF126 - SMALL HEAT-SHOCK PROTEIN HSP20 FAMILY // SUBFAMILY NOT NAMED
Gobar.D10G197600.1	#N/A	R_I_24	R_C_0	1.96162	0	1.96	1.96	0.0156072	#N/A	#N/A	#N/A	0	0	0	0	0	0	0	0	#N/A
Gobar.D12G285200.1	GhU1H1.D12G281700	R_I_12	R_C_0	3.67762	1.71721	1.96	1.96	1.12728e-09	#N/A	#N/A	#N/A	0	PTHR22814,PTHR22814:SF52	0	0	0	0	AT5G23760.1	0	#N/A
Gobar.A01G200900.1	GhU1H1.A01G197400	R_I_72	R_C_0	2.29484	0.342555	1.95	1.95	0.000418946	#N/A	#N/A	#N/A	PF00504	PTHR14154,PTHR14154:SF10	0	0	K03542	0	AT1G44575.1	NPQ4,PSBS	(1 of 4) K03542 - photosystem II 22kDa protein (psbS)
Gobar.A04G077700.1	GhU1H1.A04G077800	R_I_72	R_C_0	3.04632	1.09221	1.95	1.95	0.00843009	#N/A	#N/A	#N/A	PF01476	PTHR33648,PTHR33648:SF2	0	0	0	0	AT3G52790.1	0	(1 of 47) PF01476 - LysM domain (LysM)
Gobar.A08G005900.1	GhU1H1.A08G007300	R_I_24	R_C_0	4.26791	2.31586	1.95	1.95	0.0259665	#N/A	#N/A	#N/A	PF07690	PTHR11654,PTHR11654:SF166	0	3.6.3.43	K14638	GO:0055085,GO:0016021,GO:0016020,GO:0006810,GO:0005215	AT3G54140.1	ATPTR1,PTR1	(1 of 6) PTHR11654//PTHR11654:SF166 - OLIGOPEPTIDE TRANSPORTER-RELATED // SUBFAMILY NOT NAMED
Gobar.A10G121900.1	GhU1H1.A10G120000	R_I_12	R_C_0	9.15196	7.19937	1.95	1.95	2.81865e-06	#N/A	#N/A	#N/A	0	0	0	0	0	0	0	0	#N/A
Gobar.A11G146200.1	GhU1H1.A11G146800	R_I_72	R_C_0	2.55483	0.602172	1.95	1.95	6.43434e-11	#N/A	#N/A	#N/A	0	PTHR36038,PTHR36038:SF1	0	0	0	0	AT3G24750.1	0	#N/A
Gobar.A13G156100.1	GhU1H1.A13G155000	R_I_72	R_C_0	4.98782	3.04054	1.95	1.95	6.26701e-09	#N/A	#N/A	#N/A	PF02298	PTHR33021,PTHR33021:SF60	0	0	0	GO:0009055	AT3G20570.1	AtENODL9,ENODL9	(1 of 134) PF02298 - Plastocyanin-like domain (Cu_bind_like)
Gobar.D02G237600.1	GhU1H1.D02G225600	R_I_12	R_C_0	4.85624	2.90824	1.95	1.95	1.26131e-06	#N/A	TF_LOB	#N/A	PF03195	PTHR31304,PTHR31304:SF1	0	0	0	0	AT3G49940.1	LBD38	(1 of 2) PTHR31304//PTHR31304:SF1 - FAMILY NOT NAMED // LOB DOMAIN-CONTAINING PROTEIN 39
Gobar.D07G073200.1	GhU1H1.D07G072400	R_I_12	R_C_0	3.22897	1.27977	1.95	1.95	0.00830437	#N/A	#N/A	#N/A	PF04982	PTHR33741	0	0	0	0	AT5G62720.1	0	(1 of 2) PF04982 - HPP family (HPP)
Gobar.D09G117200.1	GhU1H1.D09G118800	R_I_72	R_C_0	2.96551	1.01436	1.95	1.95	0.01337	#N/A	#N/A	#N/A	PF02469	PTHR32077,PTHR32077:SF10	0	0	0	0	AT5G03170.1	ATFLA11,FLA11	(1 of 6) PTHR32077:SF10 - FASCICLIN-LIKE ARABINOGALACTAN PROTEIN 12
Gobar.D10G207700.1	GhU1H1.D04G112800	R_I_12	R_C_0	1.95382	0	1.95	1.95	0.00937229	#N/A	#N/A	#N/A	0	0	0	0	0	0	AT2G46225.2	ABIL1	#N/A
Gobar.A01G182600.1	GhU1H1.A01G179800	R_I_12	R_C_0	9.27909	7.34399	1.94	1.94	0.00120901	#N/A	#N/A	#N/A	PF00187,PF00182	PTHR22595,PTHR22595:SF34	KOG4742	3.2.1.14	K01183	GO:0008061,GO:0016998,GO:0006032,GO:0004568	AT3G12500.1	ATHCHIB,B-CHI,CHI-B,HCHIB,PR-3,PR3	(1 of 15) PTHR22595//PTHR22595:SF34 - CHITINASE-RELATED // BASIC ENDOCHITINASE B
Gobar.A05G136200.1	GhU1H1.A05G137100	R_I_72	R_C_0	2.00648	0.0690147	1.94	1.94	0.00741654	#N/A	#N/A	#N/A	PF00578	PTHR10430	KOG0541	1.11.1.15	0	GO:0055114,GO:0016491,GO:0016209	AT1G65980.1	TPX1	(1 of 10) PTHR10430 - PEROXIREDOXIN
Gobar.A05G180600.1	GhU1H1.A05G181900	R_I_12	R_C_0	1.96717	0.0313952	1.94	1.94	6.24131e-09	#N/A	#N/A	#N/A	PF04885	PTHR33227,PTHR33227:SF4	0	0	0	0	AT1G11925.1	0	(1 of 14) PTHR33227:SF4 - F12F1.21 PROTEIN
Gobar.A05G292100.1	GhU1H1.D05G290200	R_I_72	R_C_0	4.13603	2.19346	1.94	1.94	2.56925e-06	#N/A	TF_LOB	#N/A	PF03195	PTHR31301,PTHR31301:SF2	0	0	0	0	AT2G40470.1	ASL11,LBD15	(1 of 8) PTHR31301//PTHR31301:SF2 - FAMILY NOT NAMED // LOB DOMAIN-CONTAINING PROTEIN 15
Gobar.A06G040600.1	GhU1H1.A06G039000	R_I_72	R_C_0	2.19944	0.254594	1.94	1.94	9.09401e-11	#N/A	#N/A	#N/A	PF00076	PTHR24012,PTHR24012:SF421	KOG0149	0	0	GO:0003676	AT1G22330.1	0	(1 of 24) KOG0149 - Predicted RNA-binding protein SEB4 (RRM superfamily)
Gobar.A07G211400.1	GhU1H1.A07G217200	R_I_24	R_C_0	4.24154	2.29895	1.94	1.94	0.000190226	#N/A	#N/A	#N/A	0	0	0	0	0	0	0	0	#N/A
Gobar.A08G037400.1	GhU1H1.A08G039100	R_I_12	R_C_0	3.50627	1.569	1.94	1.94	1.4467e-11	#N/A	#N/A	#N/A	PF02548	PTHR20881,PTHR20881:SF0	KOG2949	2.1.2.11	K00606	GO:0015940,GO:0003864	AT2G46110.1	KPHMT1,PANB1	(1 of 4) 2.1.2.11 - 3-methyl-2-oxobutanoate hydroxymethyltransferase / Ketopantoate hydroxymethyltransferase
Gobar.A08G253400.1	GhU1H1.A08G254500	R_I_12	R_C_0	2.45049	0.509949	1.94	1.94	1.89795e-05	#N/A	#N/A	#N/A	PF01190	PTHR31614,PTHR31614:SF2	0	0	0	0	AT4G08685.1	SAH7	(1 of 22) PTHR31614:SF2 - F28N24.16 PROTEIN
Gobar.A09G069600.1	GhU1H1.D09G080000	R_I_12	R_C_0	8.17211	6.23387	1.94	1.94	0.00165404	#N/A	#N/A	#N/A	PF00332	PTHR32227,PTHR32227:SF125	0	3.2.1.39	0	GO:0005975,GO:0004553	AT4G16260.1	0	(1 of 162) 3.2.1.39 - Glucan endo-1,3-beta-D-glucosidase / Laminarinase
Gobar.A10G001900.1	GhU1H1.A10G002200	R_I_72	R_C_0	2.90149	0.960512	1.94	1.94	8.41793e-05	#N/A	#N/A	#N/A	PF02519	PTHR31374,PTHR31374:SF6	0	0	K14488	GO:0009733	AT2G24400.1	0	(1 of 128) K14488 - SAUR family protein (SAUR)
Gobar.A10G237300.1	GhU1H1.D10G245200	R_I_24	R_C_0	2.2228	0.283329	1.94	1.94	0.00314297	#N/A	#N/A	#N/A	0	PTHR13871,PTHR13871:SF40	0	0	0	0	AT2G16050.1	0	(1 of 18) PTHR13871//PTHR13871:SF40 - THIOREDOXIN // SUBFAMILY NOT NAMED
Gobar.A11G109400.1	GhU1H1.D11G110500	R_I_12	R_C_0	2.13914	0.200379	1.94	1.94	1.43227e-08	#N/A	#N/A	#N/A	PF14226,PF03171	PTHR10209,PTHR10209:SF196	KOG0143	1.14.11.9	0	GO:0055114,GO:0016491	AT4G10500.1	0	(1 of 4) PTHR10209:SF196 - F3H7.17 PROTEIN
Gobar.A11G258100.1	GhU1H1.D11G266000	R_I_12	R_C_0	3.32409	1.38571	1.94	1.94	0.0408271	#N/A	#N/A	#N/A	PF07883	PTHR31238,PTHR31238:SF42	0	0	0	0	AT5G39150.1	0	(1 of 27) PTHR31238//PTHR31238:SF42 - FAMILY NOT NAMED // GERMIN-LIKE PROTEIN SUBFAMILY 1 MEMBER 10-RELATED
Gobar.A12G149500.1	GhU1H1.A12G151500	R_I_72	R_C_0	5.12375	3.18206	1.94	1.94	0.029963	#N/A	#N/A	#N/A	PF04832	PTHR11220,PTHR11220:SF33	0	0	0	0	AT1G17100.1	0	(1 of 2) PTHR11220//PTHR11220:SF33 - HEME-BINDING PROTEIN-RELATED // SUBFAMILY NOT NAMED
Gobar.A13G086700.1	GhU1H1.A13G085300	R_I_72	R_C_0	2.88869	0.948601	1.94	1.94	2.91622e-07	#N/A	#N/A	#N/A	PF03214	PTHR31682,PTHR31682:SF3	0	5.4.99.30	K13379	GO:0030244,GO:0016866	AT3G08900.1	RGP,RGP3	(1 of 17) K13379 - reversibly glycosylated polypeptide / UDP-arabinopyranose mutase (RGP, UTM)
Gobar.D01G172400.1	GhU1H1.D01G166600	R_I_72	R_C_0	3.08627	1.14731	1.94	1.94	0.0353711	#N/A	#N/A	#N/A	0	PTHR37702,PTHR37702:SF1	0	0	0	0	AT1G70985.1	0	(1 of 2) PTHR37702//PTHR37702:SF1 - FAMILY NOT NAMED // HYDROXYPROLINE-RICH GLYCOPROTEIN FAMILY PROTEIN
Gobar.D01G240700.1	GhU1H1.D01G229000	R_I_72	R_C_0	5.25976	3.31687	1.94	1.94	0.03014	#N/A	#N/A	#N/A	PF00685	PTHR11783,PTHR11783:SF74	0	2.8.2.24	0	GO:0008146	AT1G18590.1	ATSOT17,ATST5C,SOT17	(1 of 34) 2.8.2.24 - Desulfoglucosinolate sulfotransferase
Gobar.D02G082700.1	GhU1H1.D02G080800	R_I_12	R_C_0	2.64708	0.702214	1.94	1.94	0.0102803	#N/A	#N/A	#N/A	PF04564	PTHR22849,PTHR22849:SF12	0	6.3.2.19	0	GO:0016567,GO:0004842	AT3G18710.1	ATPUB29,PUB29	(1 of 3) PTHR22849//PTHR22849:SF12 - WDSAM1 PROTEIN // SUBFAMILY NOT NAMED
Gobar.D02G242100.1	GhU1H1.D02G231400	R_I_12	R_C_0	2.06661	0.124328	1.94	1.94	3.88971e-08	#N/A	TF_AP2/ERF-ERF	#N/A	PF00847	PTHR31677,PTHR31677:SF11	0	0	0	GO:0006355,GO:0003700	AT4G34410.1	RRTF1	(1 of 503) PF00847 - AP2 domain (AP2)
Gobar.D03G148000.1	GhU1H1.D03G139400	R_I_72	R_C_0	2.91991	0.975997	1.94	1.94	0.00107681	#N/A	#N/A	#N/A	0	PTHR33142,PTHR33142:SF6	0	0	0	0	AT5G02420.1	0	(1 of 10) PTHR33142:SF6 - EXPRESSED PROTEIN
Gobar.D06G224400.1	GhU1H1.A06G196000	R_I_72	R_C_0	4.8714	2.93263	1.94	1.94	0.00241446	#N/A	#N/A	#N/A	PF04116	PTHR12863,PTHR12863:SF3	KOG0539	0	0	GO:0055114,GO:0016491,GO:0006633,GO:0005506	AT2G34770.1	ATFAH1,FAH1	(1 of 7) PTHR12863:SF3 - FATTY ACID 2-HYDROXYLASE 1-RELATED
Gobar.D08G083600.1	GhU1H1.D08G081300	R_I_72	R_C_0	5.05041	3.11203	1.94	1.94	2.91622e-07	#N/A	#N/A	#N/A	PF00125,PF16211	PTHR23430	KOG1756	0	K11251	GO:0003677	AT1G08880.1	G-H2AX,GAMMA-H2AX,H2AXA,HTA5	(1 of 45) K11251 - histone H2A (H2A)
Gobar.D09G094300.1	GhU1H1.D09G097400	R_I_72	R_C_0	5.8473	3.909	1.94	1.94	0.000105258	#N/A	#N/A	#N/A	0	PTHR36312	0	0	0	0	AT1G12663.1	0	#N/A
Gobar.D10G223200.1	GhU1H1.D10G211500	R_I_72	R_C_0	2.13652	0.197865	1.94	1.94	1.98414e-06	#N/A	#N/A	#N/A	PF12708	PTHR31375,PTHR31375:SF27	0	3.2.1.15	0	0	AT1G65570.1	0	(1 of 12) PTHR31375:SF27 - F5I14.10
Gobar.D10G255500.1	GhU1H1.D10G242300	R_I_12	R_C_0	2.1306	0.186501	1.94	1.94	0.0254907	#N/A	#N/A	#N/A	PF00197	PTHR33107	0	0	0	GO:0004866	AT1G17860.1	0	(1 of 20) PF00197 - Trypsin and protease inhibitor (Kunitz_legume)
Gobar.D12G305100.1	GhU1H1.D12G300700	R_I_12	R_C_0	6.58043	4.64461	1.94	1.94	3.06975e-10	#N/A	#N/A	#N/A	PF01786	PTHR31803,PTHR31803:SF4	0	1.10.3.11	0	GO:0055114,GO:0009916	AT3G22370.1	AOX1A,ATAOX1A	(1 of 2) PTHR31803//PTHR31803:SF4 - FAMILY NOT NAMED // UBIQUINOL OXIDASE 1A, MITOCHONDRIAL-RELATED
Gobar.A02G040700.1	GhU1H1.A02G042400	R_I_12	R_C_0	6.21925	4.28673	1.93	1.93	1.17495e-15	#N/A	#N/A	#N/A	0	PTHR33592	0	0	0	0	0	0	#N/A
Gobar.A05G146700.1	GhU1H1.A05G148300	R_I_12	R_C_0	7.66159	5.72844	1.93	1.93	0.0279462	#N/A	#N/A	#N/A	PF00657	PTHR22835,PTHR22835:SF262	0	0	0	GO:0016788	AT5G40990.1	GLIP1	(1 of 9) PTHR22835//PTHR22835:SF262 - ZINC FINGER FYVE DOMAIN CONTAINING PROTEIN // GDSL ESTERASE/LIPASE 5-RELATED
Gobar.A08G041700.1	GhU1H1.A08G043100	R_I_12	R_C_0	4.33256	2.3978	1.93	1.93	0.0131648	#N/A	#N/A	#N/A	PF06351	PTHR31843,PTHR31843:SF2	0	5.3.99.6	0	GO:0016853,GO:0009507	AT1G13280.1	AOC4	(1 of 9) 5.3.99.6 - Allene-oxide cyclase
Gobar.A10G221000.1	GhU1H1.A10G217100	R_I_72	R_C_0	2.65053	0.719841	1.93	1.93	0.000815152	#N/A	#N/A	#N/A	PF03222	PTHR22950,PTHR22950:SF240	KOG1303	0	0	GO:0003333	AT2G39130.1	0	(1 of 4) PTHR22950//PTHR22950:SF240 - AMINO ACID TRANSPORTER // TRANSMEMBRANE AMINO ACID TRANSPORTER-RELATED
Gobar.A12G083300.1	GhU1H1.D12G078700	R_I_72	R_C_0	2.12565	0.199123	1.93	1.93	1.16508e-10	#N/A	#N/A	#N/A	PF06955,PF00722	PTHR31062,PTHR31062:SF15	0	2.4.1.207	K08235	GO:0048046,GO:0016762,GO:0006073,GO:0005618,GO:0005975,GO:0004553	AT5G13870.1	EXGT-A4,XTH5	(1 of 4) PTHR31062//PTHR31062:SF15 - FAMILY NOT NAMED // XYLOGLUCAN ENDOTRANSGLUCOSYLASE/HYDROLASE PROTEIN 4-RELATED
Gobar.A12G109600.1	GhU1H1.A12G111800	R_I_72	R_C_0	4.79103	2.85798	1.93	1.93	9.03515e-06	#N/A	#N/A	#N/A	PF02469	PTHR32382,PTHR32382:SF5	0	0	0	0	AT2G45470.1	AGP8,FLA8	(1 of 4) PTHR32382:SF5 - FASCICLIN-LIKE ARABINOGALACTAN PROTEIN 10-RELATED
Gobar.D03G167100.1	GhU1H1.D03G158000	R_I_72	R_C_0	1.92979	0	1.93	1.93	2.97066e-08	#N/A	#N/A	#N/A	PF14009	PTHR33052,PTHR33052:SF26	0	0	0	0	AT2G30230.1	0	(1 of 106) PF14009 - Domain of unknown function (DUF4228) (DUF4228)
Gobar.D08G049300.1	GhU1H1.D08G050200	R_I_72	R_C_0	2.89569	0.962734	1.93	1.93	0.033049	#N/A	#N/A	#N/A	0	PTHR37172,PTHR37172:SF1	0	0	0	0	AT2G47360.1	0	#N/A
Gobar.D10G140500.1	GhU1H1.A10G147400	R_I_12	R_C_0	7.30313	5.37657	1.93	1.93	1.25241e-08	#N/A	#N/A	#N/A	PF14368	PTHR33122,PTHR33122:SF5	0	0	0	0	AT5G48490.1	0	(1 of 146) PF14368 - Probable lipid transfer (LTP_2)
Gobar.D12G268300.1	GhU1H1.D12G265000	R_I_12	R_C_0	3.716	1.78157	1.93	1.93	8.3873e-07	#N/A	#N/A	#N/A	PF08100,PF00891	PTHR11746,PTHR11746:SF81	KOG3178	2.1.1.68	K13066	GO:0046983,GO:0008171	AT5G54160.1	ATOMT1,OMT1	(1 of 6) PTHR11746//PTHR11746:SF81 - O-METHYLTRANSFERASE // SUBFAMILY NOT NAMED
Gobar.D12G291500.1	GhU1H1.A12G282800	R_I_12	R_C_0	2.94298	1.0165	1.93	1.93	2.25271e-06	#N/A	#N/A	#N/A	0	PTHR37767,PTHR37767:SF1	0	0	0	0	AT5G51680.1	0	(1 of 1) PTHR37767:SF1 - HYDROXYPROLINE-RICH GLYCOPROTEIN FAMILY PROTEIN
Gobar.1Z087400.1	GhU1H1.D01G052600	R_I_12	R_C_0	4.11645	2.20006	1.92	1.92	0.00201085	RLP_TM	#N/A	#N/A	PF00560,PF13855	PTHR27004,PTHR27004:SF1	KOG0472	0	0	GO:0005515	AT3G05660.1	AtRLP33,RLP33	(1 of 118) PF00560//PF13855 - Leucine Rich Repeat (LRR_1) // Leucine rich repeat (LRR_8)
Gobar.A04G116800.1	GhU1H1.A04G114500	R_I_72	R_C_0	2.08814	0.171207	1.92	1.92	3.83011e-10	#N/A	#N/A	#N/A	PF12708	PTHR31375,PTHR31375:SF2	0	3.2.1.15	K01184	0	AT2G43870.1	0	(1 of 4) K01184 - polygalacturonase (E3.2.1.15)
Gobar.A06G197700.1	GhU1H1.A06G196000	R_I_72	R_C_0	6.51761	4.59842	1.92	1.92	0.00263102	#N/A	#N/A	#N/A	PF04116	PTHR12863,PTHR12863:SF3	KOG0539	0	0	GO:0055114,GO:0016491,GO:0006633,GO:0005506	AT2G34770.1	ATFAH1,FAH1	(1 of 7) PTHR12863:SF3 - FATTY ACID 2-HYDROXYLASE 1-RELATED
Gobar.A07G228800.1	GhU1H1.D07G231800	R_I_12	R_C_0	1.91686	0	1.92	1.92	0.00431412	#N/A	#N/A	#N/A	0	0	0	0	0	0	0	0	#N/A
Gobar.A07G237000.1	GhU1H1.A07G243800	R_I_72	R_C_0	3.26484	1.34312	1.92	1.92	0.00180277	#N/A	#N/A	#N/A	PF07649	PTHR13871,PTHR13871:SF49	0	0	0	GO:0055114,GO:0047134	AT2G27660.1	0	(1 of 2) PTHR13871//PTHR13871:SF49 - THIOREDOXIN // CYSTEINE/HISTIDINE-RICH C1 DOMAIN-CONTAINING PROTEIN
Gobar.A09G229100.1	GhU1H1.A09G237600	R_I_72	R_C_0	3.28762	1.36737	1.92	1.92	0.00193062	#N/A	#N/A	#N/A	PF02298	PTHR33021,PTHR33021:SF21	0	0	0	GO:0009055	AT5G26330.1	0	(1 of 134) PF02298 - Plastocyanin-like domain (Cu_bind_like)
Gobar.A12G085700.1	GhU1H1.A12G088000	R_I_12	R_C_0	2.41414	0.493647	1.92	1.92	6.507e-15	#N/A	#N/A	#N/A	PF05678	PTHR34794,PTHR34794:SF1	0	0	0	0	AT2G22880.1	0	(1 of 95) PF05678 - VQ motif (VQ)
Gobar.A12G151800.1	GhU1H1.A12G153800	R_I_12	R_C_0	6.66236	4.74238	1.92	1.92	1.18263e-07	#N/A	#N/A	#N/A	0	0	0	0	0	0	AT1G68360.1	0	#N/A
Gobar.A12G274900.1	GhU1H1.A12G284600	R_I_12	R_C_0	5.52375	3.60538	1.92	1.92	2.1519e-09	#N/A	#N/A	#N/A	PF01370	PTHR10366,PTHR10366:SF403	0	1.17.1.3	K13081	GO:0050662,GO:0003824	AT1G75290.1	0	(1 of 4) 1.17.1.3 - Leucoanthocyanidin reductase / Leucocyanidin reductase
Gobar.D01G085400.1	GhU1H1.D01G082600	R_I_12	R_C_0	2.03422	0.1137	1.92	1.92	0.00496648	#N/A	#N/A	#N/A	PF04885	PTHR33227,PTHR33227:SF4	0	0	0	0	AT1G11925.1	0	(1 of 14) PTHR33227:SF4 - F12F1.21 PROTEIN
Gobar.D01G130000.1	GhU1H1.D01G126600	R_I_12	R_C_0	3.35826	1.43776	1.92	1.92	0.0045006	#N/A	TF_C2H2	#N/A	PF13912	PTHR26374,PTHR26374:SF208	0	0	0	0	AT1G27730.1	STZ,ZAT10	(1 of 16) PTHR26374:SF208 - ZINC FINGER PROTEIN AZF3-RELATED
Gobar.D01G156600.1	GhU1H1.D01G152100	R_I_72	R_C_0	3.30699	1.3846	1.92	1.92	0.0203498	#N/A	#N/A	#N/A	PF04669	PTHR31444,PTHR31444:SF4	0	2.1.1.112	K18801	0	AT1G09610.1	0	(1 of 1) PTHR31444//PTHR31444:SF4 - FAMILY NOT NAMED // GLUCURONOXYLAN 4-O-METHYLTRANSFERASE 1
Gobar.D04G014400.1	GhU1H1.D04G016100	R_I_72	R_C_0	2.20038	0.276199	1.92	1.92	1.07589e-05	#N/A	TF_LOB	#N/A	PF03195	PTHR31301,PTHR31301:SF2	0	0	0	0	AT2G40470.1	ASL11,LBD15	(1 of 8) PTHR31301//PTHR31301:SF2 - FAMILY NOT NAMED // LOB DOMAIN-CONTAINING PROTEIN 15
Gobar.D05G119400.1	GhU1H1.D05G119600	R_I_72	R_C_0	3.38667	1.46937	1.92	1.92	0.00128483	#N/A	#N/A	#N/A	PF02458	PTHR31642,PTHR31642:SF6	0	2.3.1.84	0	GO:0016747	AT1G78990.1	0	(1 of 6) PTHR31642//PTHR31642:SF6 - FAMILY NOT NAMED // HXXXD-TYPE ACYL-TRANSFERASE-RELATED
Gobar.D06G105400.1	GhU1H1.A06G097200	R_I_12	R_C_0	4.52851	2.60644	1.92	1.92	1.95695e-10	RLK_LRR	#N/A	RLK-Pelle_LRR-XI-1	PF08263,PF13855,PF00069	PTHR27000,PTHR27000:SF155	KOG1187	2.7.11.1	K00924	GO:0005515,GO:0006468,GO:0005524,GO:0004672	AT5G25930.1	0	(1 of 8) PTHR27000//PTHR27000:SF155 - FAMILY NOT NAMED // LEUCINE-RICH REPEAT RECEPTOR-LIKE PROTEIN KINASE-RELATED
Gobar.D07G017400.1	GhU1H1.D07G018700	R_I_72	R_C_0	2.56633	0.647084	1.92	1.92	8.29493e-07	#N/A	#N/A	#N/A	PF04043,PF01095	PTHR31707,PTHR31707:SF10	0	3.1.1.11	K01051	GO:0004857,GO:0042545,GO:0030599,GO:0005618	AT3G43270.1	0	(1 of 4) PTHR31707:SF10 - PECTINESTERASE/PECTINESTERASE INHIBITOR 32-RELATED
Gobar.D08G119300.1	GhU1H1.D08G112600	R_I_72	R_C_0	3.9091	1.99059	1.92	1.92	7.70986e-06	#N/A	#N/A	#N/A	PF00240,PF02179	PTHR12329,PTHR12329:SF11	KOG4361	0	0	GO:0005515,GO:0051087	AT5G52060.1	ATBAG1,BAG1	(1 of 6) PTHR12329:SF11 - BAG FAMILY MOLECULAR CHAPERONE REGULATOR 2-RELATED
Gobar.D08G259300.1	GhU1H1.D08G245500	R_I_72	R_C_0	2.52982	0.611645	1.92	1.92	0.00855713	#N/A	#N/A	#N/A	PF00011	PTHR11527,PTHR11527:SF171	0	0	0	0	AT1G54400.1	0	(1 of 9) PTHR11527:SF171 - ALPHA-CRYSTALLIN DOMAIN OF HEAT SHOCK PROTEIN-CONTAINING PROTEIN
Gobar.D09G234400.1	GhU1H1.D09G231500	R_I_72	R_C_0	3.48039	1.55631	1.92	1.92	0.00117623	#N/A	#N/A	#N/A	PF02298	PTHR33021,PTHR33021:SF21	0	0	0	GO:0009055	AT5G26330.1	0	(1 of 134) PF02298 - Plastocyanin-like domain (Cu_bind_like)
Gobar.D10G074200.1	GhU1H1.D10G074200	R_I_72	R_C_0	4.66266	2.74006	1.92	1.92	0.000135001	#N/A	#N/A	#N/A	PF03168	PTHR31852,PTHR31852:SF25	0	0	0	0	AT1G45688.1	0	(1 of 5) PTHR31852//PTHR31852:SF25 - FAMILY NOT NAMED // LATE EMBRYOGENESIS ABUNDANT PROTEIN, GROUP 2
Gobar.D10G139000.1	GhU1H1.D10G134000	R_I_12	R_C_0	3.54114	1.6248	1.92	1.92	1.24205e-14	#N/A	#N/A	#N/A	0	PTHR31414,PTHR31414:SF4	0	0	0	0	AT5G67550.1	0	#N/A
Gobar.D11G098500.1	GhU1H1.D11G097900	R_I_12	R_C_0	5.43643	3.51324	1.92	1.92	1.20891e-11	#N/A	#N/A	#N/A	PF00291	PTHR10314,PTHR10314:SF80	KOG1252	4.4.1.9	K13034	GO:0050017,GO:0019499,GO:0005739,GO:0004124	AT3G61440.1	ARATH;BSAS3;1,ATCYSC1,CYSC1	(1 of 2) K13034 - L-3-cyanoalanine synthase/ cysteine synthase (ATCYSC1)
Gobar.D12G186400.1	GhU1H1.D12G180800	R_I_72	R_C_0	3.56304	1.64108	1.92	1.92	0.0109945	#N/A	#N/A	#N/A	PF00445	PTHR11240,PTHR11240:SF19	KOG1642	3.1.27.1	K01166	GO:0033897,GO:0003723	AT1G26820.1	RNS3	(1 of 4) PTHR11240:SF19 - F7A19.32 PROTEIN-RELATED
Gobar.D12G261500.1	GhU1H1.D12G258300	R_I_72	R_C_0	3.17089	1.24914	1.92	1.92	0.00538462	#N/A	#N/A	#N/A	PF09478,PF00759	PTHR22298,PTHR22298:SF19	0	3.2.1.4	0	GO:0030246,GO:0005975,GO:0004553	AT1G64390.1	AtGH9C2,GH9C2	(1 of 6) PTHR22298:SF19 - ENDOGLUCANASE 19-RELATED
Gobar.D13G048800.1	GhU1H1.D13G047400	R_I_72	R_C_0	3.82355	1.90804	1.92	1.92	4.06993e-05	#N/A	#N/A	#N/A	0	PTHR37209	0	0	0	0	AT4G37450.1	AGP18,ATAGP18	#N/A
Gobar.A01G165400.1	GhU1H1.A01G162900	R_I_12	R_C_0	4.92557	3.01239	1.91	1.91	8.76045e-15	#N/A	#N/A	#N/A	PF05191,PF00406	PTHR23359,PTHR23359:SF99	KOG3078	2.7.4.3	K00939	GO:0004017,GO:0019205,GO:0006139,GO:0005524	AT5G63400.1	ADK1	(1 of 9) PTHR23359//PTHR23359:SF99 - NUCLEOTIDE KINASE // SUBFAMILY NOT NAMED
Gobar.A05G148600.1	GhU1H1.A05G150100	R_I_72	R_C_0	5.61456	3.69966	1.91	1.91	1.13841e-06	#N/A	#N/A	#N/A	PF13193,PF00501	PTHR24096,PTHR24096:SF149	0	6.2.1.34,6.2.1.12	K01904	GO:0008152,GO:0003824	AT1G51680.1	4CL.1,4CL1,AT4CL1	(1 of 8) 6.2.1.12//6.2.1.34 - 4-coumarate--CoA ligase / 4-coumaryl-CoA synthetase // Trans-feruloyl-CoA synthase / Trans-feruloyl-CoA synthetase
Gobar.A05G382700.1	GhU1H1.A05G388900	R_I_12	R_C_0	4.76129	2.8516	1.91	1.91	1.57612e-05	#N/A	TF_WRKY	#N/A	PF03106	PTHR31429,PTHR31429:SF1	0	0	0	GO:0043565,GO:0006355,GO:0003700	AT5G15130.1	ATWRKY72,WRKY72	(1 of 13) PTHR31429:SF1 - WRKY FAMILY TRANSCRIPTION FACTOR-RELATED
Gobar.A06G024400.1	GhU1H1.D10G104000	R_I_12	R_C_0	1.9092	0	1.91	1.91	2.14707e-11	#N/A	#N/A	#N/A	0	PTHR34663,PTHR34663:SF2	0	0	0	0	AT2G23270.1	0	#N/A
Gobar.A07G022500.1	GhU1H1.A07G021300	R_I_12	R_C_0	3.64397	1.73422	1.91	1.91	0.0355848	#N/A	#N/A	#N/A	PF00011	PTHR11527,PTHR11527:SF93	0	0	0	0	AT5G12020.1	HSP17.6II	(1 of 8) PTHR11527:SF93 - 17.6 KDA CLASS II HEAT SHOCK PROTEIN-RELATED
Gobar.A09G092300.1	GhU1H1.D09G102100	R_I_72	R_C_0	5.82064	3.90708	1.91	1.91	0.00042102	#N/A	#N/A	#N/A	PF00125	PTHR23428	KOG1744	0	K11252	GO:0003677,GO:0000786	AT1G07790.1	HTB1	(1 of 28) K11252 - histone H2B (H2B)
Gobar.A12G245200.1	GhU1H1.A12G251100	R_I_72	R_C_0	1.90958	0	1.91	1.91	2.46258e-10	#N/A	#N/A	#N/A	PF06376	PTHR33374,PTHR33374:SF6	0	0	0	0	AT2G46330.1	AGP16,ATAGP16	(1 of 13) PTHR33374//PTHR33374:SF6 - FAMILY NOT NAMED // ARABINOGALACTAN PEPTIDE 16-RELATED
Gobar.A12G272200.1	GhU1H1.A12G282000	R_I_12	R_C_0	4.04937	2.13914	1.91	1.91	3.02833e-08	#N/A	#N/A	#N/A	PF00481	PTHR13832,PTHR13832:SF307	KOG0698	3.1.3.16	K14497	GO:0003824,GO:0006470,GO:0004722	AT5G51760.1	AHG1	(1 of 2) PTHR13832//PTHR13832:SF307 - PROTEIN PHOSPHATASE 2C // SUBFAMILY NOT NAMED
Gobar.D01G073100.1	GhU1H1.A01G072200	R_I_12	R_C_0	6.64513	4.73276	1.91	1.91	5.80975e-11	#N/A	#N/A	#N/A	PF03358	PTHR30546	KOG3135	1.6.5.2	K03809	GO:0016491	AT4G27270.1	0	(1 of 14) K03809 - NAD(P)H dehydrogenase (quinone) (wrbA)
Gobar.D03G189100.1	GhU1H1.D03G178400	R_I_72	R_C_0	9.41285	7.5008	1.91	1.91	1.93208e-05	#N/A	#N/A	#N/A	PF00230	PTHR19139,PTHR19139:SF134	KOG0223	0	K09873	GO:0016020,GO:0006810,GO:0005215	AT5G47450.1	ATTIP2;3,DELTA-TIP3,TIP2;3	(1 of 4) PTHR19139//PTHR19139:SF134 - AQUAPORIN TRANSPORTER // AQUAPORIN TIP2-3-RELATED
Gobar.D04G152900.1	GhU1H1.D04G148000	R_I_72	R_C_0	4.10635	2.19535	1.91	1.91	1.28356e-05	#N/A	#N/A	#N/A	PF14416,PF13839	PTHR32285,PTHR32285:SF10	0	0	0	GO:0050826	AT3G55990.1	ESK1,TBL29	(1 of 13) PTHR32285//PTHR32285:SF10 - FAMILY NOT NAMED // PROTEIN ESKIMO 1
Gobar.D04G189300.1	GhU1H1.D04G183300	R_I_72	R_C_0	2.93338	1.02361	1.91	1.91	0.00861558	#N/A	#N/A	#N/A	PF03018	PTHR21495,PTHR21495:SF15	0	0	0	0	AT2G21110.1	0	(1 of 67) PTHR21495//PTHR21495:SF15 - NUCLEOPORIN-RELATED // DIRIGENT PROTEIN 15-RELATED
Gobar.D06G013900.1	GhU1H1.D06G014000	R_I_12	R_C_0	3.57568	1.66993	1.91	1.91	0.00132182	#N/A	#N/A	#N/A	PF03350	PTHR31721,PTHR31721:SF3	0	0	0	0	AT4G19390.1	0	(1 of 6) PF03350 - Uncharacterized protein family, UPF0114 (UPF0114)
Gobar.D07G157700.1	GhU1H1.D07G153800	R_I_12	R_C_0	3.57083	1.66448	1.91	1.91	1.94633e-11	#N/A	#N/A	#N/A	PF12708	PTHR31339,PTHR31339:SF12	0	0	0	0	AT3G61490.2	0	(1 of 4) PTHR31339:SF12 - POLYGALACTURONASE-LIKE PROTEIN
Gobar.D07G264300.1	GhU1H1.D07G255900	R_I_72	R_C_0	4.46539	2.55287	1.91	1.91	0.000684253	#N/A	#N/A	#N/A	PF13561	PTHR24322,PTHR24322:SF547	KOG0725	1.1.1.288	0	0	AT3G26760.1	0	(1 of 2) PTHR24322:SF547 - ALCOHOL DEHYDROGENASE-LIKE PROTEIN
Gobar.D08G256400.1	GhU1H1.D08G242500	R_I_72	R_C_0	2.56998	0.656268	1.91	1.91	1.22671e-05	#N/A	#N/A	#N/A	PF04970	PTHR13943,PTHR13943:SF42	0	2.3.1.135	0	0	AT5G16360.1	0	(1 of 9) 2.3.1.135 - Phosphatidylcholine--retinol O-acyltransferase / Retinyl ester synthase
Gobar.D08G286000.1	GhU1H1.D05G017600	R_I_72	R_C_0	5.35875	3.45101	1.91	1.91	0.000175962	#N/A	#N/A	#N/A	PF00125	PTHR11426	KOG1745	0	K11253	GO:0003677,GO:0000786	AT3G27360.1	0	(1 of 37) K11253 - histone H3 (H3)
Gobar.D12G174100.1	GhU1H1.D12G168700	R_I_12	R_C_0	3.52782	1.6173	1.91	1.91	1.1491e-07	#N/A	#N/A	#N/A	PF03407	PTHR24015,PTHR24015:SF419	0	0	0	0	AT1G14590.1	0	(1 of 6) PTHR24015//PTHR24015:SF419 - FAMILY NOT NAMED // NUCLEOTIDE-DIPHOSPHO-SUGAR TRANSFERASE DOMAIN-CONTAINING PROTEIN-RELATED
Gobar.D12G279900.1	GhU1H1.D12G276700	R_I_12	R_C_0	5.64527	3.73725	1.91	1.91	0.00954784	#N/A	#N/A	#N/A	PF00704	PTHR11177	0	3.2.1.14,3.2.1.17	K01183	GO:0005975,GO:0004553	AT5G24090.1	ATCHIA,CHIA	(1 of 6) 3.2.1.14//3.2.1.17 - Chitinase / Poly-beta-glucosaminidase // Lysozyme / Muramidase
Gobar.D13G133700.1	GhU1H1.D13G128600	R_I_72	R_C_0	3.79004	1.88127	1.91	1.91	3.85247e-05	#N/A	#N/A	#N/A	PF01501	PTHR11183,PTHR11183:SF59	KOG1950	2.4.1.123	K18819	GO:0016757	AT1G56600.1	AtGolS2,GolS2	(1 of 12) K18819 - inositol 3-alpha-galactosyltransferase (GOLS)
Gobar.A01G086400.1	GhU1H1.A01G086600	R_I_72	R_C_0	3.57483	1.67942	1.9	1.9	0.00322847	#N/A	#N/A	#N/A	PF14368	PTHR33122,PTHR33122:SF4	0	0	0	0	AT5G55410.2	0	(1 of 5) PTHR33122:SF4 - BIFUNCTIONAL INHIBITOR/LIPID-TRANSFER PROTEIN/SEED STORAGE 2S ALBUMIN-LIKE PROTEIN
Gobar.A02G086800.1	GhU1H1.A02G091000	R_I_12	R_C_0	2.8514	0.948601	1.9	1.9	0.000322759	#N/A	TF_HB-HD-ZIP	#N/A	PF02183,PF00046	PTHR24326,PTHR24326:SF284	KOG0483	0	0	GO:0043565,GO:0006355,GO:0003700,GO:0003677	AT4G37790.1	HAT22	(1 of 72) KOG0483 - Transcription factor HEX, contains HOX and HALZ domains
Gobar.A02G108100.1	GhU1H1.A02G111600	R_I_12	R_C_0	2.03562	0.140124	1.9	1.9	9.05503e-07	#N/A	#N/A	#N/A	0	PTHR36782,PTHR36782:SF1	0	0	0	0	AT4G23880.1	0	#N/A
Gobar.A03G069000.1	GhU1H1.A03G070300	R_I_72	R_C_0	2.01792	0.121679	1.9	1.9	1.02111e-11	#N/A	#N/A	#N/A	PF04043	PTHR31080,PTHR31080:SF15	0	3.1.1.11	0	GO:0004857	AT5G51520.1	0	(1 of 261) 3.1.1.11 - Pectinesterase / Pectin methylesterase
Gobar.A05G360700.1	GhU1H1.A05G366400	R_I_12	R_C_0	8.03693	6.13705	1.9	1.9	3.03131e-05	#N/A	#N/A	#N/A	0	PTHR34278,PTHR34278:SF1	0	0	0	0	AT5G40690.1	0	(1 of 6) PTHR34278:SF1 - GB|AAC02775.1
Gobar.A05G421800.1	GhU1H1.A05G426400	R_I_72	R_C_0	3.29146	1.39287	1.9	1.9	2.28417e-05	#N/A	TR_TRAF	#N/A	PF00651	PTHR24413,PTHR24413:SF0	KOG4591	0	K10523	GO:0005515	AT3G56230.1	0	(1 of 2) KOG4591 - Uncharacterized conserved protein, contains BTB/POZ domain
Gobar.A06G086200.1	GhU1H1.A06G084900	R_I_12	R_C_0	2.66676	0.763836	1.9	1.9	1.49694e-08	#N/A	TF_AP2/ERF-ERF	#N/A	PF00847	PTHR31985,PTHR31985:SF19	0	0	0	GO:0006355,GO:0003700	AT1G19210.1	0	(1 of 8) PTHR31985:SF19 - ETHYLENE-RESPONSIVE TRANSCRIPTION FACTOR ERF017
Gobar.A07G234500.1	GhU1H1.A07G241200	R_I_72	R_C_0	2.06661	0.163499	1.9	1.9	1.21415e-07	#N/A	#N/A	#N/A	PF13360	PTHR32303,PTHR32303:SF5	0	1.1.2.6	0	0	0	0	(1 of 15) 1.1.2.6 - Polyvinyl alcohol dehydrogenase (cytochrome) / PVADH
Gobar.A09G073700.1	GhU1H1.A09G084800	R_I_12	R_C_0	3.18492	1.28155	1.9	1.9	1.36733e-05	KIN_TM	#N/A	RLK-Pelle_DLSV	PF01657,PF07714	PTHR27002,PTHR27002:SF122	KOG1187	2.7.11.1	0	GO:0006468,GO:0004672	AT4G21410.1	CRK29	(1 of 34) PTHR27002:SF122 - CYSTEINE-RICH RECEPTOR-LIKE PROTEIN KINASE 28-RELATED
Gobar.A12G278500.1	GhU1H1.A12G288500	R_I_12	R_C_0	4.28177	2.38433	1.9	1.9	1.79878e-06	#N/A	#N/A	#N/A	PF13499	PTHR10891,PTHR10891:SF573	KOG0027	0	K13448	0	AT1G18210.2	0	(1 of 10) PTHR10891:SF573 - CALCIUM-BINDING PROTEIN CML24-RELATED
Gobar.D02G062700.1	GhU1H1.D02G063300	R_I_72	R_C_0	2.2762	0.372952	1.9	1.9	0.0214134	#N/A	#N/A	#N/A	PF03083	PTHR10791,PTHR10791:SF29	KOG1623	0	K15382	0	AT4G15920.1	0	(1 of 10) PTHR10791:SF29 - BIDIRECTIONAL SUGAR TRANSPORTER SWEET16-RELATED
Gobar.D05G040700.1	GhU1H1.D05G041900	R_I_72	R_C_0	5.30133	3.40163	1.9	1.9	1.76978e-10	#N/A	#N/A	#N/A	PF00011	PTHR11527,PTHR11527:SF93	KOG0710	0	K13993	0	AT5G12020.1	HSP17.6II	(1 of 8) PTHR11527:SF93 - 17.6 KDA CLASS II HEAT SHOCK PROTEIN-RELATED
Gobar.D05G118500.1	GhU1H1.D05G118800	R_I_12	R_C_0	4.639	2.74308	1.9	1.9	0.000704348	#N/A	#N/A	#N/A	PF00432	PTHR11764,PTHR11764:SF16	0	5.4.99.39,5.4.99.40,5.4.99.34	K15813	GO:0003824	AT1G78950.1	0	(1 of 1) 5.4.99.34//5.4.99.39//5.4.99.40 - Germanicol synthase // Beta-amyrin synthase / 2,3-oxidosqualene beta-amyrin cyclase // Alpha-amyrin synthase / 2,3-oxidosqualene alpha-amyrin cyclase
Gobar.D07G095200.1	GhU1H1.D07G094300	R_I_12	R_C_0	5.38585	3.48568	1.9	1.9	0.000158883	#N/A	#N/A	#N/A	PF14226,PF03171	PTHR10209,PTHR10209:SF193	KOG0143	1.14.17.4	K05933	GO:0055114,GO:0016491	AT1G05010.1	ACO4,EAT1,EFE	(1 of 19) K05933 - aminocyclopropanecarboxylate oxidase (E1.14.17.4)
Gobar.D07G119000.1	GhU1H1.D07G117200	R_I_72	R_C_0	2.71765	0.815575	1.9	1.9	0.00297127	#N/A	#N/A	#N/A	PF04949	PTHR21470,PTHR21470:SF4	0	0	0	0	AT2G27740.1	0	(1 of 4) PTHR21470//PTHR21470:SF4 - NTKL-BINDING PROTEIN 1 // SUBFAMILY NOT NAMED
Gobar.D07G130700.1	GhU1H1.D07G127900	R_I_72	R_C_0	2.01507	0.116365	1.9	1.9	7.3072e-06	#N/A	#N/A	#N/A	PF06830	PTHR31656,PTHR31656:SF8	0	0	0	0	AT5G60520.1	0	(1 of 13) PF06830 - Root cap (Root_cap)
Gobar.D12G282500.1	GhU1H1.D12G279300	R_I_12	R_C_0	2.014	0.115033	1.9	1.9	6.52849e-09	#N/A	#N/A	#N/A	PF12708	PTHR31339,PTHR31339:SF17	0	0	0	0	AT3G48950.1	0	(1 of 4) PTHR31339:SF17 - ENDO-POLYGALACTURONASE-LIKE PROTEIN-RELATED
Gobar.D13G124200.1	GhU1H1.D13G120000	R_I_12	R_C_0	8.33275	6.42875	1.9	1.9	0.00338	#N/A	#N/A	#N/A	0	PTHR33881,PTHR33881:SF1	0	0	0	0	AT4G14746.1	0	#N/A
Gobar.D13G247300.1	GhU1H1.D13G239300	R_I_72	R_C_0	3.37086	1.46989	1.9	1.9	0.000331198	#N/A	#N/A	#N/A	0	PTHR33257,PTHR33257:SF6	0	0	0	0	AT4G25850.2	ORP4B	#N/A
Gobar.A02G072400.1	GhU1H1.A02G076200	R_I_12	R_C_0	7.75188	5.86106	1.89	1.89	0.0112827	#N/A	#N/A	#N/A	PF08240,PF00107	PTHR11695,PTHR11695:SF432	0	1.1.1.1	K18857	GO:0055114,GO:0016491,GO:0008270	AT1G77120.1	ADH,ADH1,ATADH,ATADH1	(1 of 13) K18857 - alcohol dehydrogenase class-P (ADH1)
Gobar.A02G088900.1	GhU1H1.A02G093100	R_I_72	R_C_0	7.04551	5.15093	1.89	1.89	1.57942e-05	#N/A	#N/A	#N/A	PF00173	PTHR19359,PTHR19359:SF29	KOG0537	1.14.13.88	0	0	AT5G48810.1	ATB5-B,ATCB5-D,B5 #3,CB5-D	(1 of 7) 1.14.13.88 - Flavonoid 3',5'-hydroxylase / F3'5'H
Gobar.A03G154000.1	GhU1H1.A03G154300	R_I_12	R_C_0	1.88557	0	1.89	1.89	7.78193e-09	#N/A	#N/A	#N/A	0	PTHR33124	0	0	0	0	AT1G23965.1	0	#N/A
Gobar.A05G107400.1	GhU1H1.A05G108200	R_I_72	R_C_0	9.93557	8.04621	1.89	1.89	2.44439e-05	#N/A	#N/A	#N/A	PF00230	PTHR19139,PTHR19139:SF158	KOG0223	0	K09872	GO:0016020,GO:0006810,GO:0005215	AT5G60660.1	PIP2;4,PIP2F	(1 of 11) PTHR19139//PTHR19139:SF158 - AQUAPORIN TRANSPORTER // AQUAPORIN PIP2-4-RELATED
Gobar.A05G238900.1	GhU1H1.A05G240900	R_I_12	R_C_0	3.10886	1.22219	1.89	1.89	3.5596e-10	#N/A	#N/A	#N/A	0	PTHR34950	0	0	0	0	0	0	#N/A
Gobar.A05G428000.1	GhU1H1.A05G434500	R_I_72	R_C_0	3.59491	1.70266	1.89	1.89	0.00177515	RLP_LRR	#N/A	#N/A	PF08263,PF13855	PTHR32093	0	0	0	GO:0005515	AT1G62440.1	LRX2	(1 of 67) PF08263//PF13855 - Leucine rich repeat N-terminal domain (LRRNT_2) // Leucine rich repeat (LRR_8)
Gobar.A06G039300.1	GhU1H1.A06G038000	R_I_72	R_C_0	5.085	3.19708	1.89	1.89	0.00022705	#N/A	#N/A	#N/A	PF00244	PTHR18860,PTHR18860:SF26	KOG0841	0	K06630	GO:0019904	AT1G78300.1	14-3-3OMEGA,GF14 OMEGA,GRF2	(1 of 7) PTHR18860//PTHR18860:SF26 - 14-3-3 PROTEIN // SUBFAMILY NOT NAMED
Gobar.A06G094900.1	GhU1H1.A06G093800	R_I_72	R_C_0	2.79597	0.90458	1.89	1.89	0.00459624	#N/A	#N/A	#N/A	0	PTHR31234,PTHR31234:SF6	0	0	0	0	AT5G11890.1	0	#N/A
Gobar.A08G194800.1	GhU1H1.A08G196900	R_I_12	R_C_0	2.79888	0.906891	1.89	1.89	0.000751783	#N/A	TR_Others	#N/A	PF06203	PTHR31319,PTHR31319:SF20	0	0	0	GO:0005515	AT5G41380.1	0	(1 of 8) PTHR31319//PTHR31319:SF20 - FAMILY NOT NAMED // CCT MOTIF FAMILY PROTEIN
Gobar.A09G070700.1	GhU1H1.A09G081800	R_I_12	R_C_0	4.82553	2.93621	1.89	1.89	3.503e-08	#N/A	TF_MYB	#N/A	PF00249	PTHR10641,PTHR10641:SF623	KOG0048	0	0	0	AT5G49620.1	AtMYB78,MYB78	(1 of 8) PTHR10641:SF623 - MYB DOMAIN PROTEIN 78
Gobar.A10G102300.1	GhU1H1.A10G101600	R_I_12	R_C_0	5.18706	3.29719	1.89	1.89	0.000404109	#N/A	#N/A	#N/A	PF03492	PTHR31009,PTHR31009:SF9	0	2.1.1.274	0	GO:0008168	AT4G36470.1	0	(1 of 4) PTHR31009//PTHR31009:SF9 - S-ADENOSYL-L-METHIONINE:CARBOXYL METHYLTRANSFERASE FAMILY PROTEIN // SUBFAMILY NOT NAMED
Gobar.A10G177700.1	GhU1H1.A10G174000	R_I_12	R_C_0	3.78419	1.89491	1.89	1.89	0.00148708	#N/A	#N/A	#N/A	0	PTHR33306,PTHR33306:SF1	0	0	0	0	AT3G06890.1	0	#N/A
Gobar.A12G195200.1	GhU1H1.A12G198500	R_I_72	R_C_0	2.07758	0.191563	1.89	1.89	0.0266785	#N/A	#N/A	#N/A	PF05910	PTHR31972,PTHR31972:SF12	0	0	0	0	AT4G12690.2	0	(1 of 43) PF05910 - Plant protein of unknown function (DUF868) (DUF868)
Gobar.A12G206600.1	GhU1H1.A12G210600	R_I_12	R_C_0	2.82721	0.936591	1.89	1.89	0.00119987	#N/A	TF_AP2/ERF-ERF	#N/A	PF00847	PTHR31677,PTHR31677:SF8	0	0	0	GO:0006355,GO:0003700	AT5G51190.1	0	(1 of 503) PF00847 - AP2 domain (AP2)
Gobar.A13G180400.1	GhU1H1.A13G179700	R_I_72	R_C_0	10.8292	8.94259	1.89	1.89	0.0366642	#N/A	#N/A	#N/A	0	0	0	0	0	0	0	0	#N/A
Gobar.D02G067700.1	GhU1H1.D02G067800	R_I_12	R_C_0	4.7903	2.90285	1.89	1.89	2.70983e-16	#N/A	#N/A	#N/A	0	0	0	0	0	0	0	0	#N/A
Gobar.D02G225300.1	GhU1H1.D02G213700	R_I_12	R_C_0	2.92086	1.02857	1.89	1.89	3.9898e-09	#N/A	#N/A	#N/A	PF00141	PTHR31235,PTHR31235:SF27	0	1.11.1.7	K00430	GO:0055114,GO:0020037,GO:0006979,GO:0004601	AT5G64120.1	0	(1 of 13) PTHR31235//PTHR31235:SF27 - FAMILY NOT NAMED // PEROXIDASE 62-RELATED
Gobar.D04G068700.1	GhU1H1.D04G068300	R_I_72	R_C_0	8.63843	6.75034	1.89	1.89	6.30095e-08	#N/A	#N/A	#N/A	PF13410,PF13417	PTHR11260,PTHR11260:SF171	KOG1422	1.8.5.1	0	GO:0005515	AT1G75270.1	DHAR2	(1 of 6) 1.8.5.1 - Glutathione dehydrogenase (ascorbate)
Gobar.D05G061400.1	GhU1H1.A05G064000	R_I_72	R_C_0	3.62947	1.74071	1.89	1.89	0.000568085	#N/A	#N/A	#N/A	PF02298	PTHR33021,PTHR33021:SF8	0	0	0	GO:0009055	AT4G31840.1	AtENODL15,ENODL15	(1 of 5) PTHR33021//PTHR33021:SF8 - FAMILY NOT NAMED // EARLY NODULIN-LIKE PROTEIN 1-RELATED
Gobar.D05G155000.1	GhU1H1.A05G156900	R_I_12	R_C_0	2.60146	0.711935	1.89	1.89	0.000864831	#N/A	#N/A	#N/A	PF00067	PTHR24286,PTHR24286:SF0	KOG0157	0	0	GO:0055114,GO:0020037,GO:0016705,GO:0005506	AT2G34500.1	CYP710A1	(1 of 8) PTHR24286//PTHR24286:SF0 - FAMILY NOT NAMED // CYTOCHROME P450 61
Gobar.D05G181500.1	GhU1H1.D05G179800	R_I_12	R_C_0	2.08066	0.194087	1.89	1.89	1.5403e-05	#N/A	#N/A	#N/A	PF04885	PTHR33227,PTHR33227:SF4	0	0	0	0	AT1G11925.1	0	(1 of 14) PTHR33227:SF4 - F12F1.21 PROTEIN
Gobar.D07G239600.1	GhU1H1.D07G231800	R_I_24	R_C_0	5.14454	3.2496	1.89	1.89	4.49306e-10	#N/A	#N/A	#N/A	0	0	0	0	0	0	0	0	#N/A
Gobar.D09G029000.1	GhU1H1.D09G033700	R_I_24	R_C_0	3.93423	2.04089	1.89	1.89	0.00105676	#N/A	#N/A	#N/A	PF14299	PTHR32278,PTHR32278:SF8	0	0	0	0	AT1G31200.1	ATPP2-A9,PP2-A9	(1 of 5) PTHR32278//PTHR32278:SF8 - FAMILY NOT NAMED // PHLOEM PROTEIN 2-A10-RELATED
Gobar.D10G130000.1	GhU1H1.A10G155500	R_I_12	R_C_0	3.75382	1.86116	1.89	1.89	3.40801e-06	#N/A	#N/A	#N/A	PF02458	PTHR31642,PTHR31642:SF11	0	0	K13065	GO:0016747	AT5G48930.1	HCT	(1 of 19) K13065 - shikimate O-hydroxycinnamoyltransferase (E2.3.1.133, HCT)
Gobar.D12G041900.1	GhU1H1.D12G040300	R_I_12	R_C_0	4.44976	2.55631	1.89	1.89	1.82414e-09	#N/A	#N/A	#N/A	PF01476	PTHR33734,PTHR33734:SF5	0	0	0	0	AT2G17120.1	LYM2	(1 of 4) PTHR33734:SF5 - LYSM DOMAIN-CONTAINING GPI-ANCHORED PROTEIN 2
Gobar.A01G093200.1	GhU1H1.A01G092800	R_I_12	R_C_0	5.8416	3.95986	1.88	1.88	9.01884e-07	#N/A	#N/A	#N/A	PF03552	PTHR13301,PTHR13301:SF60	0	2.4.1.12	0	GO:0030244,GO:0016760,GO:0016020	AT1G55850.1	ATCSLE1,CSLE1	(1 of 15) PTHR13301//PTHR13301:SF60 - X-BOX TRANSCRIPTION FACTOR-RELATED // CELLULOSE SYNTHASE-LIKE PROTEIN E1
Gobar.A05G115600.1	GhU1H1.A05G116400	R_I_12	R_C_0	7.59061	5.7062	1.88	1.88	2.79935e-05	#N/A	#N/A	#N/A	PF00175	PTHR19384,PTHR19384:SF54	0	1.18.1.2	K02641	GO:0055114,GO:0016491	AT4G05390.1	ATRFNR1,RFNR1	(1 of 2) PTHR19384:SF54 - FERREDOXIN--NADP REDUCTASE, ROOT ISOZYME 1, CHLOROPLASTIC-RELATED
Gobar.A06G151300.1	GhU1H1.D05G017600	R_I_72	R_C_0	6.51849	4.63964	1.88	1.88	0.000269188	#N/A	#N/A	#N/A	PF00125	PTHR11426	KOG1745	0	K11253	GO:0003677,GO:0000786	AT3G27360.1	0	(1 of 37) K11253 - histone H3 (H3)
Gobar.A10G030700.1	GhU1H1.A10G029600	R_I_72	R_C_0	3.11053	1.22959	1.88	1.88	0.00492767	#N/A	#N/A	#N/A	PF05078	PTHR31621,PTHR31621:SF0	0	0	0	0	AT4G18425.1	0	(1 of 3) PTHR31621//PTHR31621:SF0 - FAMILY NOT NAMED // DUF679 DOMAIN MEMBRANE PROTEIN 7
Gobar.A10G161900.1	GhU1H1.A10G158300	R_I_72	R_C_0	3.12449	1.24853	1.88	1.88	0.00118813	#N/A	#N/A	#N/A	PF00234	PTHR33076,PTHR33076:SF11	0	0	0	0	AT2G38540.1	ATLTP1,LP1,LTP1	(1 of 15) PTHR33076//PTHR33076:SF11 - FAMILY NOT NAMED // BIFUNCTIONAL INHIBITOR/LIPID-TRANSFER PROTEIN/SEED STORAGE 2S ALBUMIN SUPERFAMILY PROTEIN-RELATED
Gobar.A10G182800.1	GhU1H1.A10G179800	R_I_72	R_C_0	9.29984	7.42123	1.88	1.88	0.011997	#N/A	#N/A	#N/A	PF00407	PTHR31213,PTHR31213:SF11	0	0	0	GO:0009607,GO:0006952	0	0	(1 of 91) PF00407 - Pathogenesis-related protein Bet v I family (Bet_v_1)
Gobar.A11G332800.1	GhU1H1.A11G334600	R_I_72	R_C_0	6.25512	4.37434	1.88	1.88	1.42099e-06	#N/A	#N/A	#N/A	PF00887	PTHR23310,PTHR23310:SF67	0	0	K08762	GO:0000062	AT1G31812.1	ACBP,ACBP6	(1 of 6) K08762 - diazepam-binding inhibitor (GABA receptor modulator, acyl-CoA-binding protein) (DBI, ACBP)
Gobar.A12G136400.1	GhU1H1.A12G138300	R_I_72	R_C_0	3.34965	1.46676	1.88	1.88	0.00206672	#N/A	#N/A	#N/A	0	PTHR33702,PTHR33702:SF5	0	0	0	0	AT2G47485.1	0	#N/A
Gobar.A12G187000.1	GhU1H1.A12G189900	R_I_24	R_C_0	2.86671	0.9855	1.88	1.88	0.000462196	#N/A	#N/A	#N/A	PF14299	PTHR32278,PTHR32278:SF3	0	0	0	0	AT4G19840.1	ATPP2-A1,ATPP2A-1,PP2-A1	(1 of 46) PF14299 - Phloem protein 2 (PP2)
Gobar.A12G271800.1	GhU1H1.A12G281600	R_I_72	R_C_0	2.55139	0.673556	1.88	1.88	1.92272e-07	#N/A	TF_bHLH	#N/A	PF00010	PTHR13935,PTHR13935:SF54	0	0	0	GO:0046983,GO:0003677	AT4G25410.1	0	(1 of 12) PTHR13935//PTHR13935:SF54 - ACHAETE-SCUTE TRANSCRIPTION FACTOR-RELATED // TRANSCRIPTION FACTOR BHLH118-RELATED
Gobar.A13G220600.1	GhU1H1.A13G220800	R_I_12	R_C_0	5.57972	3.69766	1.88	1.88	3.06901e-12	#N/A	#N/A	#N/A	PF02298	PTHR33021,PTHR33021:SF5	0	0	0	GO:0009055	AT5G20230.1	ATBCB,BCB,SAG14	(1 of 134) PF02298 - Plastocyanin-like domain (Cu_bind_like)
Gobar.D02G162300.1	GhU1H1.D02G156100	R_I_12	R_C_0	3.11387	1.2345	1.88	1.88	8.09192e-10	#N/A	#N/A	#N/A	PF01657	PTHR32080,PTHR32080:SF3	0	0	0	0	AT2G01660.1	PDLP6	(1 of 6) PTHR32080//PTHR32080:SF3 - FAMILY NOT NAMED // CYSTEINE-RICH REPEAT SECRETORY PROTEIN 12-RELATED
Gobar.D03G187900.1	GhU1H1.D03G177200	R_I_12	R_C_0	3.02574	1.14731	1.88	1.88	0.00648684	#N/A	#N/A	#N/A	PF02866,PF00056	PTHR11540,PTHR11540:SF3	0	1.1.1.27	K00016	GO:0055114,GO:0016616,GO:0016491,GO:0019752	AT4G17260.1	0	(1 of 6) 1.1.1.27 - L-lactate dehydrogenase / L-lactic dehydrogenase
Gobar.D05G242300.1	GhU1H1.D05G237500	R_I_72	R_C_0	4.70365	2.82049	1.88	1.88	0.0250216	#N/A	#N/A	#N/A	PF00403	PTHR22814,PTHR22814:SF84	KOG1603	0	0	GO:0046872,GO:0030001	AT4G08570.1	0	(1 of 4) PTHR22814//PTHR22814:SF84 - COPPER TRANSPORT PROTEIN ATOX1-RELATED // HEAVY-METAL-ASSOCIATED DOMAIN-CONTAINING PROTEIN
Gobar.D06G043100.1	GhU1H1.D06G043000	R_I_12	R_C_0	3.88782	2.0072	1.88	1.88	0.00581646	#N/A	#N/A	#N/A	PF02358	PTHR10788,PTHR10788:SF25	0	3.1.3.12	0	GO:0005992,GO:0003824	AT1G35910.1	0	(1 of 7) PTHR10788:SF25 - TREHALOSE-PHOSPHATE PHOSPHATASE D-RELATED
Gobar.D09G208500.1	GhU1H1.D09G206600	R_I_12	R_C_0	6.5057	4.62106	1.88	1.88	4.11054e-06	#N/A	#N/A	#N/A	PF00067	PTHR24298,PTHR24298:SF121	KOG0156	1.14.13.152	0	GO:0055114,GO:0020037,GO:0016705,GO:0005506	AT2G45550.1	CYP76C4	(1 of 22) 1.14.13.152 - Geraniol 8-hydroxylase / G10H
Gobar.D12G190600.1	GhU1H1.D12G185000	R_I_12	R_C_0	1.96643	0.0894982	1.88	1.88	2.87909e-10	#N/A	#N/A	#N/A	PF00135	PTHR23024,PTHR23024:SF194	KOG1515	3.1.1.1	0	0	AT1G68620.1	0	(1 of 2) PTHR23024:SF194 - CARBOXYLESTERASE 6-RELATED
Gobar.1Z015000.1	GhU1H1.D10G170900	R_I_72	R_C_0	4.28348	2.41684	1.87	1.87	0.00917581	#N/A	#N/A	#N/A	PF01373	PTHR31352,PTHR31352:SF13	0	3.2.1.2	K01177	GO:0016161,GO:0000272	AT3G23920.1	BAM1,BMY7,TR-BAMY	(1 of 18) K01177 - beta-amylase (E3.2.1.2)
Gobar.A01G109000.1	GhU1H1.A01G103000	R_I_72	R_C_0	2.74287	0.87342	1.87	1.87	0.00547345	#N/A	#N/A	#N/A	PF03087	PTHR33070,PTHR33070:SF14	0	0	0	0	AT1G76240.1	0	(1 of 80) PF03087 - Arabidopsis protein of unknown function (DUF241)
Gobar.A01G236200.1	GhU1H1.A01G233700	R_I_72	R_C_0	2.92562	1.05242	1.87	1.87	0.000116057	#N/A	#N/A	#N/A	PF00022	PTHR11937,PTHR11937:SF255	0	0	K10355	0	AT2G37620.1	AAc1,ACT1	(1 of 16) PTHR11937//PTHR11937:SF255 - ACTIN // SUBFAMILY NOT NAMED
Gobar.A02G040800.1	GhU1H1.D02G050000	R_I_12	R_C_0	4.93508	3.06057	1.87	1.87	0.00161995	#N/A	#N/A	#N/A	0	PTHR33592,PTHR33592:SF2	0	0	0	0	0	0	#N/A
Gobar.A02G162200.1	GhU1H1.A02G168800	R_I_12	R_C_0	2.19188	0.318461	1.87	1.87	8.03082e-06	#N/A	#N/A	#N/A	PF06955,PF00722	PTHR31062,PTHR31062:SF48	0	2.4.1.207,3.2.1.151	K08235	GO:0048046,GO:0016762,GO:0006073,GO:0005618,GO:0005975,GO:0004553	AT5G65730.1	XTH6	(1 of 7) PTHR31062//PTHR31062:SF48 - FAMILY NOT NAMED // XYLOGLUCAN ENDOTRANSGLUCOSYLASE/HYDROLASE PROTEIN 6-RELATED
Gobar.A03G061900.1	GhU1H1.A03G063100	R_I_12	R_C_0	4.72176	2.8504	1.87	1.87	1.03872e-07	#N/A	#N/A	#N/A	PF14363,PF00004	PTHR23070,PTHR23070:SF13	KOG0743	0	K08900	GO:0005524	AT2G46620.1	0	(1 of 8) PTHR23070//PTHR23070:SF13 - BCS1 AAA-TYPE ATPASE // P-LOOP CONTAINING NUCLEOSIDE TRIPHOSPHATE HYDROLASES SUPERFAMILY PROTEIN
Gobar.A05G215000.1	GhU1H1.A05G216900	R_I_72	R_C_0	5.07301	3.20555	1.87	1.87	0.00103792	#N/A	#N/A	#N/A	PF01112	PTHR10188,PTHR10188:SF13	KOG1592	3.5.1.1	K13051	GO:0016787	AT3G16150.1	0	(1 of 12) K13051 - beta-aspartyl-peptidase (threonine type) [EC:3.4.19.5] (iaaA, ASRGL1)
Gobar.A05G233300.1	GhU1H1.A05G236100	R_I_12	R_C_0	4.8534	2.98532	1.87	1.87	5.65168e-09	#N/A	#N/A	#N/A	PF04674	PTHR31279,PTHR31279:SF3	0	0	0	0	AT4G08950.1	EXO	(1 of 8) PTHR31279//PTHR31279:SF3 - FAMILY NOT NAMED // (PHI-1) PROTEIN, PUTATIVE-RELATED
Gobar.A06G209800.1	GhU1H1.A06G208600	R_I_12	R_C_0	1.86829	0	1.87	1.87	0.00433198	#N/A	#N/A	#N/A	PF02519	PTHR31374,PTHR31374:SF32	0	0	K14488	GO:0009733	AT1G79130.1	0	(1 of 128) K14488 - SAUR family protein (SAUR)
Gobar.A07G110700.1	GhU1H1.A07G110900	R_I_72	R_C_0	2.01221	0.146655	1.87	1.87	4.36456e-06	#N/A	#N/A	#N/A	PF00201	PTHR11926,PTHR11926:SF102	KOG1192	0	0	GO:0016758,GO:0008152	AT5G59590.1	UGT76E2	(1 of 12) PTHR11926:SF102 - GLUCOSYLTRANSFERASE-LIKE PROTEIN-RELATED
Gobar.A08G059700.1	GhU1H1.A08G061400	R_I_72	R_C_0	2.59717	0.728574	1.87	1.87	0.0141531	#N/A	#N/A	#N/A	PF10250	PTHR31741,PTHR31741:SF11	0	0	0	0	AT2G44500.1	0	(1 of 4) PTHR31741//PTHR31741:SF11 - FAMILY NOT NAMED // AXI 1 PROTEIN-LIKE PROTEIN
Gobar.A09G170800.1	GhU1H1.A09G178300	R_I_12	R_C_0	10.9424	9.0722	1.87	1.87	6.81197e-07	#N/A	#N/A	#N/A	PF00043,PF02798	PTHR11260,PTHR11260:SF303	KOG0406	2.5.1.18	0	GO:0005515	AT3G09270.1	ATGSTU8,GSTU8	(1 of 13) PTHR11260//PTHR11260:SF303 - GLUTATHIONE S-TRANSFERASE, GST, SUPERFAMILY, GST DOMAIN CONTAINING // GLUTATHIONE S-TRANSFERASE U1-RELATED
Gobar.A09G184800.1	GhU1H1.D09G188700	R_I_24	R_C_0	1.87224	0	1.87	1.87	0.0388243	#N/A	#N/A	#N/A	0	0	0	0	0	0	0	0	#N/A
Gobar.A10G035000.1	GhU1H1.A10G034300	R_I_72	R_C_0	3.6874	1.81967	1.87	1.87	2.44439e-05	#N/A	#N/A	#N/A	PF04520	PTHR33083,PTHR33083:SF7	0	0	0	0	AT1G29640.1	0	(1 of 38) PF04520 - Senescence regulator (Senescence_reg)
Gobar.A10G131700.1	GhU1H1.A10G129300	R_I_72	R_C_0	6.35595	4.48633	1.87	1.87	3.06479e-07	#N/A	#N/A	#N/A	PF08541,PF00195	PTHR11877,PTHR11877:SF27	0	2.3.1.74	K00660	GO:0016747,GO:0008610	AT5G13930.1	ATCHS,CHS,TT4	(1 of 14) K00660 - chalcone synthase (CHS)
Gobar.A10G256300.1	GhU1H1.A10G250100	R_I_72	R_C_0	10.1637	8.29038	1.87	1.87	7.8942e-08	#N/A	#N/A	#N/A	PF00230	PTHR19139,PTHR19139:SF146	KOG0223	0	K09872	GO:0016020,GO:0006810,GO:0005215	AT2G45960.1	ATHH2,PIP1;2,PIP1B,TMP-A	(1 of 6) PTHR19139//PTHR19139:SF146 - AQUAPORIN TRANSPORTER // SUBFAMILY NOT NAMED
Gobar.A11G124300.1	GhU1H1.A11G125400	R_I_12	R_C_0	3.58484	1.71282	1.87	1.87	1.77344e-09	#N/A	TF_NF-YB	#N/A	PF00808	PTHR11064,PTHR11064:SF42	0	0	0	0	AT2G47810.1	NF-YB5	(1 of 10) PTHR11064:SF42 - NUCLEAR TRANSCRIPTION FACTOR Y SUBUNIT B-5
Gobar.A11G358000.1	GhU1H1.A11G358800	R_I_12	R_C_0	6.9911	5.11682	1.87	1.87	0.00056022	#N/A	#N/A	#N/A	PF01439	PTHR33543	0	0	0	GO:0046872	AT5G02380.1	MT2B	(1 of 10) PF01439 - Metallothionein (Metallothio_2)
Gobar.A13G255100.1	GhU1H1.A13G256200	R_I_72	R_C_0	2.87755	1.00576	1.87	1.87	0.00801762	#N/A	#N/A	#N/A	PF07883	PTHR31238,PTHR31238:SF5	0	0	0	0	AT1G10460.1	GLP7	(1 of 3) PTHR31238:SF5 - GERMIN-LIKE PROTEIN SUBFAMILY 1 MEMBER 1
Gobar.D01G215500.1	GhU1H1.D01G207500	R_I_72	R_C_0	4.25028	2.38018	1.87	1.87	0.00143562	#N/A	#N/A	#N/A	0	PTHR36355	0	0	0	0	AT2G42110.1	0	#N/A
Gobar.D02G240400.1	GhU1H1.D02G228600	R_I_12	R_C_0	2.76871	0.899949	1.87	1.87	0.011199	#N/A	#N/A	#N/A	PF02453	PTHR10994,PTHR10994:SF77	KOG1792	0	0	0	AT3G19460.1	0	(1 of 6) PTHR10994:SF77 - RETICULON-LIKE PROTEIN B10-RELATED
Gobar.D03G041000.1	GhU1H1.D03G040900	R_I_12	R_C_0	3.14877	1.28096	1.87	1.87	0.00507482	#N/A	#N/A	#N/A	PF00201	PTHR11926,PTHR11926:SF269	KOG1192	2.4.1.324	0	GO:0016758,GO:0008152	AT1G22400.1	ATUGT85A1,UGT85A1	(1 of 31) 2.4.1.324 - 7-deoxyloganetin glucosyltransferase / UGT85A24
Gobar.D03G137400.1	GhU1H1.D03G128300	R_I_12	R_C_0	5.59213	3.72629	1.87	1.87	2.0466e-06	#N/A	#N/A	#N/A	PF14363,PF00004	PTHR23070,PTHR23070:SF13	KOG0743	0	K08900	GO:0005524	AT2G46620.1	0	(1 of 8) PTHR23070//PTHR23070:SF13 - BCS1 AAA-TYPE ATPASE // P-LOOP CONTAINING NUCLEOSIDE TRIPHOSPHATE HYDROLASES SUPERFAMILY PROTEIN
Gobar.D06G169200.1	GhU1H1.D06G160000	R_I_12	R_C_0	3.24336	1.37518	1.87	1.87	0.00987559	#N/A	#N/A	#N/A	0	0	0	0	0	0	0	0	#N/A
Gobar.D07G117300.1	GhU1H1.D07G115700	R_I_12	R_C_0	3.87066	1.99892	1.87	1.87	6.57305e-07	#N/A	#N/A	#N/A	PF00657	PTHR22835,PTHR22835:SF191	0	3.1.1.3	0	GO:0016788	AT5G22810.1	0	(1 of 6) PTHR22835//PTHR22835:SF191 - ZINC FINGER FYVE DOMAIN CONTAINING PROTEIN // SUBFAMILY NOT NAMED
Gobar.D10G241800.1	GhU1H1.D10G230100	R_I_72	R_C_0	3.14845	1.28155	1.87	1.87	6.54157e-05	#N/A	#N/A	#N/A	PF03094	PTHR31942,PTHR31942:SF29	0	0	K08472	GO:0016021,GO:0006952	AT2G39200.1	ATMLO12,MLO12	(1 of 8) PTHR31942//PTHR31942:SF29 - FAMILY NOT NAMED // MLO-LIKE PROTEIN 12-RELATED
Gobar.D11G047900.1	GhU1H1.D11G047600	R_I_72	R_C_0	6.25535	4.38253	1.87	1.87	0.00261997	#N/A	#N/A	#N/A	PF00067	PTHR24298,PTHR24298:SF73	KOG0156	0	K09755	GO:0055114,GO:0020037,GO:0016705,GO:0005506	AT4G36220.1	CYP84A1,FAH1	(1 of 6) K09755 - ferulate-5-hydroxylase (CYP84A, F5H)
Gobar.D11G052900.1	GhU1H1.D11G052100	R_I_72	R_C_0	6.42391	4.55404	1.87	1.87	0.000269188	#N/A	#N/A	#N/A	PF01764	PTHR21493,PTHR21493:SF98	KOG4569	3.1.1.3	0	GO:0006629	AT5G42930.1	0	(1 of 9) PTHR21493//PTHR21493:SF98 - CGI-141-RELATED/LIPASE CONTAINING PROTEIN // SUBFAMILY NOT NAMED
Gobar.D11G114500.1	GhU1H1.D11G113100	R_I_12	R_C_0	3.34767	1.47612	1.87	1.87	2.87273e-06	#N/A	#N/A	#N/A	PF02458	PTHR31147,PTHR31147:SF1	0	2.3.1.167	0	GO:0016747	AT3G62160.1	0	(1 of 2) 2.3.1.167 - 10-deacetylbaccatin III 10-O-acetyltransferase
Gobar.D12G060100.1	GhU1H1.D12G058200	R_I_12	R_C_0	2.95643	1.08338	1.87	1.87	1.24486e-06	#N/A	#N/A	#N/A	0	PTHR33237,PTHR33237:SF10	0	0	0	0	AT1G49000.1	0	#N/A
Gobar.D12G245800.1	GhU1H1.D12G241500	R_I_72	R_C_0	3.72181	1.8536	1.87	1.87	0.00594658	#N/A	#N/A	#N/A	PF00234	PTHR31731,PTHR31731:SF26	0	0	0	0	AT4G12520.1	0	(1 of 52) PF00234 - Protease inhibitor/seed storage/LTP family (Tryp_alpha_amyl)
Gobar.D13G175100.1	GhU1H1.D13G167700	R_I_72	R_C_0	2.75766	0.883621	1.87	1.87	0.000132552	#N/A	TF_bZIP	#N/A	PF00170	PTHR13301,PTHR13301:SF69	0	0	0	GO:0043565,GO:0006355,GO:0003700	AT3G58120.1	ATBZIP61,BZIP61	(1 of 6) PTHR13301//PTHR13301:SF69 - X-BOX TRANSCRIPTION FACTOR-RELATED // BASIC HELIX-LOOP-HELIX DOMAIN-CONTAINING PROTEIN
Gobar.A02G035000.1	GhU1H1.A02G035700	R_I_72	R_C_0	3.28836	1.42385	1.86	1.86	2.62551e-05	#N/A	#N/A	#N/A	0	PTHR33976,PTHR33976:SF1	0	0	0	0	AT3G06035.1	0	#N/A
Gobar.A03G232900.1	GhU1H1.A03G232700	R_I_12	R_C_0	5.36555	3.50665	1.86	1.86	1.21754e-09	#N/A	#N/A	#N/A	PF00034	PTHR11961,PTHR11961:SF8	KOG3453	0	K08738	GO:0020037,GO:0009055	AT1G22840.1	ATCYTC-A,CYTC-1	(1 of 8) K08738 - cytochrome c (CYC)
Gobar.A04G009100.1	GhU1H1.A04G007600	R_I_72	R_C_0	10.1141	8.25262	1.86	1.86	0.000177748	#N/A	#N/A	#N/A	PF03018	PTHR21495,PTHR21495:SF15	0	0	0	0	AT2G21110.1	0	(1 of 67) PTHR21495//PTHR21495:SF15 - NUCLEOPORIN-RELATED // DIRIGENT PROTEIN 15-RELATED
Gobar.A04G100500.1	GhU1H1.D03G040400	R_I_12	R_C_0	3.38874	1.53207	1.86	1.86	0.00992891	#N/A	#N/A	#N/A	PF15511	PTHR10484	KOG3467	0	K11254	0	AT1G07820.2	0	(1 of 29) K11254 - histone H4 (H4)
Gobar.A05G155900.1	GhU1H1.A05G157300	R_I_72	R_C_0	2.19377	0.335712	1.86	1.86	0.00669371	#N/A	#N/A	#N/A	PF00168	PTHR32246,PTHR32246:SF31	0	0	0	GO:0005515	AT2G13350.1	0	(1 of 8) PTHR32246//PTHR32246:SF31 - FAMILY NOT NAMED // CALCIUM-DEPENDENT LIPID-BINDING DOMAIN-CONTAINING PROTEIN
Gobar.A06G152600.1	GhU1H1.A06G151500	R_I_12	R_C_0	6.5408	4.68431	1.86	1.86	3.9423e-08	#N/A	#N/A	#N/A	PF14299	PTHR32278,PTHR32278:SF8	0	0	0	0	AT1G31200.1	ATPP2-A9,PP2-A9	(1 of 5) PTHR32278//PTHR32278:SF8 - FAMILY NOT NAMED // PHLOEM PROTEIN 2-A10-RELATED
Gobar.A07G054900.1	GhU1H1.A07G054400	R_I_24	R_C_0	5.30797	3.44374	1.86	1.86	7.33581e-13	#N/A	#N/A	#N/A	PF03083	PTHR10791,PTHR10791:SF22	KOG1623	0	K15382	GO:0016021	AT5G50790.1	0	(1 of 14) PTHR10791:SF22 - BIDIRECTIONAL SUGAR TRANSPORTER SWEET10
Gobar.A08G097800.1	GhU1H1.D08G103900	R_I_72	R_C_0	2.01507	0.158337	1.86	1.86	5.20625e-05	#N/A	#N/A	#N/A	PF14547	PTHR31731,PTHR31731:SF1	0	0	0	0	AT2G10940.2	0	(1 of 56) PF14547 - Hydrophobic seed protein (Hydrophob_seed)
Gobar.A08G183200.1	GhU1H1.A08G185900	R_I_72	R_C_0	3.18237	1.31904	1.86	1.86	0.000462399	#N/A	TF_MYB	#N/A	PF00249	PTHR10641,PTHR10641:SF674	KOG0048	0	K09422	0	AT4G12350.1	AtMYB42,MYB42	(1 of 7) PTHR10641//PTHR10641:SF674 - MYB-LIKE DNA-BINDING PROTEIN MYB // MYB DOMAIN PROTEIN 42
Gobar.A09G072700.1	GhU1H1.D09G083000	R_I_12	R_C_0	2.12664	0.265437	1.86	1.86	0.00654763	KIN_TM	#N/A	RLK-Pelle_DLSV	PF01657,PF07714	PTHR27002,PTHR27002:SF122	KOG1187	2.7.11.1	0	GO:0006468,GO:0004672	AT4G38830.1	CRK26	(1 of 34) PTHR27002:SF122 - CYSTEINE-RICH RECEPTOR-LIKE PROTEIN KINASE 28-RELATED
Gobar.A10G080200.1	GhU1H1.D10G079300	R_I_12	R_C_0	7.59825	5.73623	1.86	1.86	0.000742047	#N/A	#N/A	#N/A	PF14543,PF14541	PTHR13683,PTHR13683:SF268	KOG1339	3.4.23.12	0	GO:0006508,GO:0004190	AT1G03220.1	0	(1 of 6) PTHR13683//PTHR13683:SF268 - ASPARTYL PROTEASES // EUKARYOTIC ASPARTYL PROTEASE FAMILY PROTEIN
Gobar.A10G093200.1	GhU1H1.D05G017600	R_I_72	R_C_0	5.71293	3.85639	1.86	1.86	4.63161e-05	#N/A	#N/A	#N/A	PF00125	PTHR11426	KOG1745	0	K11253	GO:0003677,GO:0000786	AT5G65360.1	0	(1 of 37) K11253 - histone H3 (H3)
Gobar.D01G068300.1	GhU1H1.A01G067900	R_I_72	R_C_0	5.49362	3.63842	1.86	1.86	6.12262e-05	#N/A	#N/A	#N/A	PF06830	PTHR31656,PTHR31656:SF5	0	0	0	0	AT5G54370.1	0	(1 of 2) PTHR31656//PTHR31656:SF5 - FAMILY NOT NAMED // LATE EMBRYOGENESIS ABUNDANT-RELATED PROTEIN
Gobar.D04G016800.1	GhU1H1.D04G018200	R_I_12	R_C_0	3.42962	1.56998	1.86	1.86	0.00288097	#N/A	#N/A	#N/A	PF02525	PTHR30543,PTHR30543:SF2	KOG4530	1.6.5.2,1.6.5.3	0	0	AT3G27890.1	NQR	(1 of 7) 1.6.5.2//1.6.5.3 - NAD(P)H dehydrogenase (quinone) / Vitamin-K reductase // NADH:ubiquinone reductase (H(+)-translocating) / Ubiquinone reductase
Gobar.D04G220900.1	GhU1H1.D04G213500	R_I_72	R_C_0	2.19598	0.339137	1.86	1.86	0.0439473	#N/A	#N/A	#N/A	PF03352	PTHR31116,PTHR31116:SF2	0	3.2.2.20	K01246	GO:0008725,GO:0006284	AT1G13635.2	0	(1 of 4) PTHR31116:SF2 - 3-METHYLADENINE GLYCOSYLASE I-RELATED
Gobar.D05G087000.1	GhU1H1.A05G090900	R_I_72	R_C_0	5.48459	3.62632	1.86	1.86	1.67637e-06	#N/A	#N/A	#N/A	PF00125	PTHR23428	KOG1744	0	K11252	GO:0003677,GO:0000786	AT3G45980.1	H2B,HTB9	(1 of 28) K11252 - histone H2B (H2B)
Gobar.D05G135900.1	GhU1H1.A05G138500	R_I_12	R_C_0	4.90607	3.04334	1.86	1.86	1.15561e-05	#N/A	#N/A	#N/A	PF05553	PTHR33265,PTHR33265:SF3	0	0	0	0	AT1G52140.1	0	(1 of 85) PF05553 - Cotton fibre expressed protein (DUF761)
Gobar.D06G002000.1	GhU1H1.D06G002400	R_I_12	R_C_0	2.6133	0.756169	1.86	1.86	2.31865e-09	#N/A	#N/A	#N/A	0	PTHR10044,PTHR10044:SF113	KOG1100	0	K19042	0	AT4G35070.1	0	(1 of 6) PTHR10044//PTHR10044:SF113 - INHIBITOR OF APOPTOSIS // SUBFAMILY NOT NAMED
Gobar.D06G069500.1	GhU1H1.D06G068900	R_I_12	R_C_0	2.96329	1.10098	1.86	1.86	4.14822e-05	#N/A	TR_MBF1	#N/A	PF01381,PF08523	PTHR10245,PTHR10245:SF33	KOG3398	0	K03627	GO:0043565	AT3G24500.1	ATMBF1C,MBF1C	(1 of 8) K03627 - putative transcription factor (MBF1)
Gobar.D08G247500.1	GhU1H1.D08G234800	R_I_72	R_C_0	5.80988	3.94757	1.86	1.86	4.02072e-05	#N/A	#N/A	#N/A	PF00125,PF16211	PTHR23430	KOG1756	0	K11251	GO:0003677	AT5G27670.1	HTA7	(1 of 45) K11251 - histone H2A (H2A)
Gobar.D09G112700.1	GhU1H1.D09G114400	R_I_12	R_C_0	3.4351	1.57918	1.86	1.86	5.44365e-08	#N/A	#N/A	#N/A	PF04564	PTHR22849,PTHR22849:SF11	0	6.3.2.19	0	GO:0016567,GO:0004842	AT2G35930.1	PUB23	(1 of 4) PTHR22849//PTHR22849:SF11 - WDSAM1 PROTEIN // SUBFAMILY NOT NAMED
Gobar.D11G313100.1	#N/A	R_I_72	R_C_0	3.02184	1.16479	1.86	1.86	9.51122e-05	#N/A	#N/A	#N/A	0	0	0	0	0	0	0	0	#N/A
Gobar.D12G008900.1	GhU1H1.D12G008400	R_I_12	R_C_0	2.49851	0.636915	1.86	1.86	1.76779e-05	#N/A	#N/A	#N/A	0	PTHR35726,PTHR35726:SF1	0	0	0	0	AT3G62990.1	0	#N/A
Gobar.D12G020800.1	GhU1H1.D12G020600	R_I_12	R_C_0	4.01141	2.15478	1.86	1.86	1.07283e-13	#N/A	#N/A	#N/A	PF00860	PTHR11119,PTHR11119:SF51	0	0	K14611	GO:0055085,GO:0016020,GO:0006810,GO:0005215	AT1G49960.1	0	(1 of 4) PTHR11119:SF51 - NUCLEOBASE-ASCORBATE TRANSPORTER 4
Gobar.D12G211800.1	GhU1H1.A12G200500	R_I_24	R_C_0	2.73053	0.871844	1.86	1.86	4.55188e-05	#N/A	TR_TAZ	#N/A	PF02135	PTHR24413,PTHR24413:SF75	0	2.3.1.48	0	GO:0008270,GO:0006355,GO:0005634,GO:0004402,GO:0003712	AT3G48360.1	ATBT2,BT2	(1 of 5) PTHR24413//PTHR24413:SF75 - FAMILY NOT NAMED // BTB/POZ AND TAZ DOMAIN-CONTAINING PROTEIN 2
Gobar.D12G271100.1	GhU1H1.D12G267700	R_I_12	R_C_0	2.91169	1.0552	1.86	1.86	0.00634369	#N/A	#N/A	#N/A	PF04654	PTHR31168,PTHR31168:SF3	0	0	0	0	AT5G24600.1	0	(1 of 24) PF04654 - Protein of unknown function, DUF599 (DUF599)
Gobar.A05G155700.1	GhU1H1.A05G157000	R_I_12	R_C_0	5.27906	3.43376	1.85	1.85	1.68107e-13	#N/A	#N/A	#N/A	PF00067	PTHR24286,PTHR24286:SF0	KOG0157	0	K09832	GO:0055114,GO:0020037,GO:0016705,GO:0005506	AT2G34500.1	CYP710A1	(1 of 2) K09832 - cytochrome P450, family 710, subfamily A (CYP710A)
Gobar.A05G227300.1	GhU1H1.A06G033400	R_I_12	R_C_0	2.24215	0.395063	1.85	1.85	0.026436	#N/A	#N/A	#N/A	0	0	0	0	0	0	AT1G58225.1	0	#N/A
Gobar.A07G004800.1	GhU1H1.A10G044600	R_I_24	R_C_0	1.8528	0	1.85	1.85	0.033741	#N/A	#N/A	#N/A	0	0	0	0	0	0	0	0	#N/A
Gobar.A08G112000.1	GhU1H1.A08G113200	R_I_12	R_C_0	4.31245	2.45943	1.85	1.85	7.80171e-05	#N/A	TF_WRKY	#N/A	PF03106	PTHR32096,PTHR32096:SF20	0	0	0	GO:0043565,GO:0006355,GO:0003700	AT4G11070.1	AtWRKY41,WRKY41	(1 of 240) PF03106 - WRKY DNA -binding domain (WRKY)
Gobar.A12G016200.1	GhU1H1.A12G017900	R_I_12	R_C_0	5.94031	4.09178	1.85	1.85	7.3295e-13	#N/A	#N/A	#N/A	0	PTHR33088	0	0	0	0	0	0	#N/A
Gobar.A12G257500.1	GhU1H1.A12G263600	R_I_72	R_C_0	6.95066	5.10438	1.85	1.85	8.01031e-06	#N/A	#N/A	#N/A	PF08100,PF00891	PTHR11746,PTHR11746:SF106	KOG3178	2.1.1.68	K13066	GO:0046983,GO:0008171	AT5G54160.1	ATOMT1,OMT1	(1 of 16) K13066 - caffeic acid 3-O-methyltransferase (E2.1.1.68, COMT)
Gobar.A12G272300.1	GhU1H1.A12G282100	R_I_72	R_C_0	2.97122	1.12565	1.85	1.85	2.91829e-05	#N/A	#N/A	#N/A	PF01120	PTHR10030,PTHR10030:SF25	0	3.2.1.51	K01206	GO:0005975,GO:0004560	AT2G28100.1	ATFUC1,FUC1	(1 of 2) PTHR10030//PTHR10030:SF25 - ALPHA-L-FUCOSIDASE // ALPHA-L-FUCOSIDASE-RELATED
Gobar.A13G241800.1	GhU1H1.D13G248300	R_I_72	R_C_0	2.48414	0.632268	1.85	1.85	0.022438	#N/A	#N/A	#N/A	PF02469	PTHR32077,PTHR32077:SF10	0	0	0	0	AT5G60490.1	FLA12	(1 of 6) PTHR32077:SF10 - FASCICLIN-LIKE ARABINOGALACTAN PROTEIN 12
Gobar.D02G042400.1	GhU1H1.D02G044000	R_I_12	R_C_0	2.8125	0.957543	1.85	1.85	5.41278e-12	#N/A	#N/A	#N/A	0	0	0	0	0	0	AT3G06145.1	0	#N/A
Gobar.D02G225200.1	GhU1H1.D02G213600	R_I_12	R_C_0	2.62877	0.782409	1.85	1.85	0.00037197	#N/A	#N/A	#N/A	PF00141	PTHR31235,PTHR31235:SF27	0	1.11.1.7	K00430	GO:0055114,GO:0020037,GO:0006979,GO:0004601	AT2G41480.1	0	(1 of 13) PTHR31235//PTHR31235:SF27 - FAMILY NOT NAMED // PEROXIDASE 62-RELATED
Gobar.D04G189500.1	GhU1H1.D04G183500	R_I_72	R_C_0	3.19912	1.3454	1.85	1.85	1.48401e-06	#N/A	#N/A	#N/A	PF03018	PTHR21495,PTHR21495:SF15	0	0	0	0	AT2G21110.1	0	(1 of 67) PTHR21495//PTHR21495:SF15 - NUCLEOPORIN-RELATED // DIRIGENT PROTEIN 15-RELATED
Gobar.D05G193200.1	GhU1H1.D05G190000	R_I_72	R_C_0	2.76829	0.922959	1.85	1.85	8.03354e-06	#N/A	#N/A	#N/A	PF00141	PTHR31235,PTHR31235:SF67	0	1.11.1.7	K00430	GO:0055114,GO:0020037,GO:0006979,GO:0004601	AT5G42180.1	0	(1 of 6) PTHR31235//PTHR31235:SF67 - FAMILY NOT NAMED // PEROXIDASE 64
Gobar.D05G300400.1	GhU1H1.D05G294800	R_I_72	R_C_0	4.89501	3.04998	1.85	1.85	0.00056882	#N/A	#N/A	#N/A	PF13469	PTHR11783,PTHR11783:SF74	KOG1584	0	0	0	AT5G07010.1	ATST2A,ST2A	(1 of 26) PF13469 - Sulfotransferase family (Sulfotransfer_3)
Gobar.D07G133900.1	GhU1H1.D07G131000	R_I_12	R_C_0	6.18003	4.33414	1.85	1.85	3.34449e-08	#N/A	#N/A	#N/A	PF00067	PTHR24298,PTHR24298:SF177	0	1.14.13.88	K13083	GO:0055114,GO:0020037,GO:0016705,GO:0005506	AT5G07990.1	CYP75B1,D501,TT7	(1 of 3) K13083 - flavonoid 3',5'-hydroxylase (CYP75A)
Gobar.D07G156400.1	GhU1H1.D07G152600	R_I_72	R_C_0	6.02894	4.18357	1.85	1.85	9.51122e-05	#N/A	#N/A	#N/A	PF03168	PTHR31459,PTHR31459:SF3	0	0	0	0	AT1G01470.1	LEA14,LSR3	(1 of 3) PTHR31459:SF3 - DESICCATION-RELATED PROTEIN LEA14-RELATED
Gobar.D08G075000.1	GhU1H1.D08G073600	R_I_12	R_C_0	4.71028	2.85818	1.85	1.85	0.00177735	#N/A	#N/A	#N/A	PF13405,PF13499	PTHR23050,PTHR23050:SF211	KOG0027	0	0	GO:0005509	AT4G14640.1	CAM8	(1 of 4) PTHR23050//PTHR23050:SF211 - CALCIUM BINDING PROTEIN // SUBFAMILY NOT NAMED
Gobar.D09G074900.1	GhU1H1.D09G079300	R_I_72	R_C_0	3.81496	1.96975	1.85	1.85	0.000114042	#N/A	#N/A	#N/A	PF00182	PTHR22595,PTHR22595:SF42	KOG4742	0	0	GO:0016998,GO:0006032,GO:0004568	AT3G16920.1	ATCTL2,CTL2	(1 of 6) PTHR22595//PTHR22595:SF42 - CHITINASE-RELATED // CHITINASE-LIKE PROTEIN 1
Gobar.D09G237500.1	GhU1H1.D09G234300	R_I_72	R_C_0	3.60916	1.75617	1.85	1.85	0.00137399	#N/A	#N/A	#N/A	PF14368	PTHR33044,PTHR33044:SF13	0	0	0	0	AT3G22620.1	0	(1 of 4) PTHR33044//PTHR33044:SF13 - FAMILY NOT NAMED // BIFUNCTIONAL INHIBITOR/LIPID-TRANSFER PROTEIN/SEED STORAGE 2S ALBUMIN-LIKE PROTEIN-RELATED
Gobar.D10G081800.1	GhU1H1.D10G080300	R_I_12	R_C_0	4.25543	2.40299	1.85	1.85	5.67556e-12	#N/A	#N/A	#N/A	PF05553	PTHR33098,PTHR33098:SF6	0	0	0	0	AT1G15385.1	0	(1 of 85) PF05553 - Cotton fibre expressed protein (DUF761)
Gobar.D11G078800.1	GhU1H1.D11G077700	R_I_72	R_C_0	6.28583	4.43222	1.85	1.85	0.000135211	#N/A	#N/A	#N/A	PF02298	PTHR33021,PTHR33021:SF63	0	0	0	GO:0009055	AT5G15350.1	AtENODL17,ENODL17	(1 of 4) PTHR33021//PTHR33021:SF63 - FAMILY NOT NAMED // LAMIN-LIKE PROTEIN
Gobar.D12G004400.1	GhU1H1.D12G004200	R_I_12	R_C_0	4.06126	2.20883	1.85	1.85	2.25186e-10	#N/A	#N/A	#N/A	PF14368	PTHR33044,PTHR33044:SF36	0	0	0	0	AT3G22600.1	0	(1 of 146) PF14368 - Probable lipid transfer (LTP_2)
Gobar.D12G135600.1	GhU1H1.A12G127900	R_I_72	R_C_0	4.84021	2.99041	1.85	1.85	0.000211331	#N/A	#N/A	#N/A	0	PTHR34376,PTHR34376:SF2	0	0	0	0	AT4G01575.1	0	(1 of 10) PTHR34376//PTHR34376:SF2 - FAMILY NOT NAMED // SERINE PROTEASE INHIBITOR, KAZAL-TYPE FAMILY PROTEIN
Gobar.D13G266400.1	GhU1H1.D03G040400	R_I_72	R_C_0	5.93826	4.08644	1.85	1.85	0.000628292	#N/A	#N/A	#N/A	PF15511	PTHR10484	KOG3467	0	K11254	0	AT2G28740.1	HIS4	(1 of 29) K11254 - histone H4 (H4)
Gobar.A01G096900.1	GhU1H1.A01G096500	R_I_12	R_C_0	4.36814	2.52381	1.84	1.84	0.000254618	#N/A	#N/A	#N/A	PF13639	PTHR14155,PTHR14155:SF110	0	0	0	GO:0008270,GO:0005515	AT2G04240.1	XERICO	(1 of 21) PTHR14155:SF110 - RING/U-BOX DOMAIN-CONTAINING PROTEIN
Gobar.A02G032800.1	GhU1H1.A02G033100	R_I_12	R_C_0	3.13323	1.29219	1.84	1.84	8.35171e-12	#N/A	#N/A	#N/A	PF13417	PTHR11260,PTHR11260:SF227	KOG0406	2.5.1.18	K00799	GO:0005515	AT2G29420.1	ATGSTU7,GST25,GSTU7	(1 of 25) PTHR11260//PTHR11260:SF227 - GLUTATHIONE S-TRANSFERASE, GST, SUPERFAMILY, GST DOMAIN CONTAINING // SUBFAMILY NOT NAMED
Gobar.A04G009900.1	GhU1H1.A04G008300	R_I_72	R_C_0	3.88548	2.04893	1.84	1.84	0.0187835	#N/A	#N/A	#N/A	0	PTHR22814,PTHR22814:SF34	KOG1603	0	0	0	AT3G20180.1	0	(1 of 168) KOG1603 - Copper chaperone
Gobar.A05G259900.1	GhU1H1.A05G262400	R_I_12	R_C_0	8.07215	6.23122	1.84	1.84	6.42308e-09	#N/A	#N/A	#N/A	PF00394,PF07732	PTHR11709,PTHR11709:SF118	0	0	0	GO:0055114,GO:0016491,GO:0005507	AT5G09360.1	LAC14	(1 of 28) PTHR11709//PTHR11709:SF118 - MULTI-COPPER OXIDASE // SUBFAMILY NOT NAMED
Gobar.A06G002000.1	GhU1H1.A06G001600	R_I_72	R_C_0	2.6922	0.850399	1.84	1.84	0.000463962	#N/A	#N/A	#N/A	PF00141	PTHR31235,PTHR31235:SF67	0	1.11.1.7	K00430	GO:0055114,GO:0020037,GO:0006979,GO:0004601	AT5G42180.1	0	(1 of 6) PTHR31235//PTHR31235:SF67 - FAMILY NOT NAMED // PEROXIDASE 64
Gobar.A06G023400.1	GhU1H1.A06G022200	R_I_72	R_C_0	2.33571	0.49774	1.84	1.84	3.43737e-05	#N/A	#N/A	#N/A	PF00168	0	0	0	0	GO:0005515	AT4G34150.1	0	(1 of 252) PF00168 - C2 domain (C2)
Gobar.A07G195800.1	GhU1H1.A07G196000	R_I_12	R_C_0	6.93842	5.1014	1.84	1.84	2.55526e-08	#N/A	#N/A	#N/A	0	0	0	0	0	0	0	0	#N/A
Gobar.A09G141700.1	GhU1H1.A09G150400	R_I_12	R_C_0	2.35643	0.517024	1.84	1.84	0.000652858	#N/A	#N/A	#N/A	PF04564	PTHR22849,PTHR22849:SF38	0	6.3.2.19	0	GO:0016567,GO:0004842	AT3G52450.1	PUB22	(1 of 6) PTHR22849:SF38 - E3 UBIQUITIN-PROTEIN LIGASE PUB22-RELATED
Gobar.A10G122100.1	GhU1H1.A10G120200	R_I_12	R_C_0	2.07142	0.23634	1.84	1.84	0.000191174	#N/A	TF_AP2/ERF-ERF	#N/A	PF00847	PTHR31190,PTHR31190:SF25	0	0	K14516	GO:0006355,GO:0003700	AT3G23240.1	ATERF1,ERF1	(1 of 11) K14516 - ethylene-responsive transcription factor 1 (ERF1)
Gobar.A12G003600.1	GhU1H1.A12G004900	R_I_12	R_C_0	3.94167	2.1003	1.84	1.84	2.78638e-16	#N/A	#N/A	#N/A	PF14368	PTHR33044,PTHR33044:SF36	0	0	0	0	AT3G22600.1	0	(1 of 146) PF14368 - Probable lipid transfer (LTP_2)
Gobar.D01G245700.1	GhU1H1.D01G233700	R_I_12	R_C_0	7.85071	6.01237	1.84	1.84	1.65246e-06	#N/A	#N/A	#N/A	PF16865,PF13417	PTHR11260,PTHR11260:SF294	KOG0406	2.5.1.18	K00799	GO:0005515	AT5G02790.1	GSTL3	(1 of 4) PTHR11260:SF294 - GLUTATHIONE S-TRANSFERASE L1-RELATED
Gobar.D03G095900.1	GhU1H1.D03G089700	R_I_72	R_C_0	3.95634	2.1147	1.84	1.84	0.00779572	#N/A	#N/A	#N/A	PF03018	PTHR21495,PTHR21495:SF49	0	0	0	0	AT4G23690.1	0	(1 of 4) PTHR21495//PTHR21495:SF49 - NUCLEOPORIN-RELATED // SUBFAMILY NOT NAMED
Gobar.D05G207900.1	GhU1H1.A05G208300	R_I_12	R_C_0	9.15581	7.31653	1.84	1.84	6.56461e-13	#N/A	#N/A	#N/A	PF00067	PTHR24298,PTHR24298:SF102	KOG0156	0	0	GO:0055114,GO:0020037,GO:0016705,GO:0005506	AT4G31940.1	CYP82C4	(1 of 311) KOG0156 - Cytochrome P450 CYP2 subfamily
Gobar.D07G029600.1	GhU1H1.D07G030200	R_I_24	R_C_0	9.08266	7.24117	1.84	1.84	2.82073e-05	#N/A	#N/A	#N/A	PF00704	PTHR11177,PTHR11177:SF219	KOG2806	3.2.1.14	K01183	GO:0005975,GO:0004553	AT4G19810.1	0	(1 of 6) PTHR11177:SF219 - CHITINASE-LIKE PROTEIN-RELATED
Gobar.D08G242100.1	GhU1H1.D08G229700	R_I_12	R_C_0	2.66812	0.823749	1.84	1.84	8.46933e-06	#N/A	#N/A	#N/A	PF04525	PTHR31087,PTHR31087:SF16	0	0	0	0	AT2G30270.1	0	(1 of 3) PTHR31087//PTHR31087:SF16 - FAMILY NOT NAMED // PROTEIN LURP-ONE-RELATED 7
Gobar.D10G041700.1	GhU1H1.D10G043300	R_I_72	R_C_0	5.83555	3.99241	1.84	1.84	0.00186633	#N/A	#N/A	#N/A	PF00504	PTHR21649,PTHR21649:SF26	0	0	K08912	GO:0016020,GO:0009765	AT2G34430.1	LHB1B1,LHCB1.4	(1 of 5) K08912 - light-harvesting complex II chlorophyll a/b binding protein 1 (LHCB1)
Gobar.D10G051600.1	GhU1H1.A10G050400	R_I_12	R_C_0	3.01828	1.18269	1.84	1.84	0.0210508	RLK_LRR	#N/A	RLK-Pelle_DLSV	PF00560,PF07714,PF11721	PTHR27006,PTHR27006:SF1	KOG1187	2.7.11.1	0	GO:0005515,GO:0006468,GO:0004672	AT1G56130.1	0	(1 of 8) PF00560//PF07714//PF11721 - Leucine Rich Repeat (LRR_1) // Protein tyrosine kinase (Pkinase_Tyr) // Di-glucose binding within endoplasmic reticulum (Malectin)
Gobar.D10G171600.1	GhU1H1.D10G164000	R_I_12	R_C_0	2.6427	0.800745	1.84	1.84	8.48712e-06	#N/A	TF_AP2/ERF-ERF	#N/A	PF00847	PTHR31190,PTHR31190:SF25	0	0	0	GO:0006355,GO:0003700	AT3G23240.1	ATERF1,ERF1	(1 of 503) PF00847 - AP2 domain (AP2)
Gobar.D10G267700.1	GhU1H1.D10G267900	R_I_24	R_C_0	7.10289	5.26667	1.84	1.84	0.000932032	#N/A	#N/A	#N/A	PF03018	PTHR21495,PTHR21495:SF15	0	0	0	0	AT2G21110.1	0	(1 of 67) PTHR21495//PTHR21495:SF15 - NUCLEOPORIN-RELATED // DIRIGENT PROTEIN 15-RELATED
Gobar.D11G038300.1	GhU1H1.D11G038100	R_I_12	R_C_0	4.29286	2.45075	1.84	1.84	8.33784e-12	#N/A	#N/A	#N/A	PF03214	PTHR31682,PTHR31682:SF5	0	5.4.99.30	K13379	GO:0030244,GO:0016866	AT3G08900.1	RGP,RGP3	(1 of 4) PTHR31682//PTHR31682:SF5 - FAMILY NOT NAMED // UDP-ARABINOPYRANOSE MUTASE 3
Gobar.D11G167300.1	GhU1H1.D11G164500	R_I_12	R_C_0	6.16722	4.32625	1.84	1.84	4.43517e-05	#N/A	#N/A	#N/A	PF14226,PF03171	PTHR10209,PTHR10209:SF193	KOG0143	1.14.17.4	K05933	GO:0055114,GO:0016491	AT1G05010.1	ACO4,EAT1,EFE	(1 of 19) K05933 - aminocyclopropanecarboxylate oxidase (E1.14.17.4)
Gobar.D11G385700.1	GhU1H1.D11G373500	R_I_72	R_C_0	10.6518	8.81493	1.84	1.84	5.81007e-05	#N/A	#N/A	#N/A	PF01439	PTHR33543	0	0	0	GO:0046872	AT5G02380.1	MT2B	(1 of 10) PF01439 - Metallothionein (Metallothio_2)
Gobar.A01G182300.1	GhU1H1.A01G179500	R_I_12	R_C_0	5.29436	3.46114	1.83	1.83	0.000334482	#N/A	#N/A	#N/A	PF03330,PF01357	PTHR31692,PTHR31692:SF4	0	0	0	0	AT3G45970.1	ATEXLA1,ATEXPL1,ATHEXP BETA 2.1,EXLA1,EXPL1	(1 of 6) PTHR31692:SF4 - EXPANSIN-LIKE A1-RELATED
Gobar.A01G219800.1	GhU1H1.D01G223000	R_I_12	R_C_0	2.93584	1.10165	1.83	1.83	0.00357244	#N/A	#N/A	#N/A	0	0	0	0	0	0	AT2G36295.1	0	#N/A
Gobar.A03G004600.1	#N/A	R_I_12	R_C_0	2.58952	0.760434	1.83	1.83	0.0103766	#N/A	#N/A	#N/A	0	0	0	0	0	0	0	0	#N/A
Gobar.A05G088900.1	GhU1H1.A05G089900	R_I_72	R_C_0	2.54127	0.714575	1.83	1.83	0.000823494	#N/A	#N/A	#N/A	PF03168	PTHR31852,PTHR31852:SF5	0	0	0	0	AT5G22870.1	0	(1 of 4) PTHR31852//PTHR31852:SF5 - FAMILY NOT NAMED // GB|AAF18257.1
Gobar.A07G250800.1	GhU1H1.A07G258100	R_I_72	R_C_0	4.31114	2.48336	1.83	1.83	6.12262e-05	#N/A	#N/A	#N/A	PF13561	PTHR24322,PTHR24322:SF547	KOG0725	1.1.1.288	0	0	AT3G26760.1	0	(1 of 2) PTHR24322:SF547 - ALCOHOL DEHYDROGENASE-LIKE PROTEIN
Gobar.A10G055000.1	GhU1H1.D05G017600	R_I_72	R_C_0	6.03091	4.19959	1.83	1.83	0.000324085	#N/A	#N/A	#N/A	PF00125	PTHR11426	KOG1745	0	K11253	GO:0003677,GO:0000786	AT3G27360.1	0	(1 of 37) K11253 - histone H3 (H3)
Gobar.A12G254000.1	GhU1H1.A12G260200	R_I_72	R_C_0	4.14086	2.31412	1.83	1.83	1.24266e-06	#N/A	#N/A	#N/A	0	PTHR33472	0	0	0	0	AT1G63310.1	0	#N/A
Gobar.A13G040700.1	GhU1H1.A13G041100	R_I_12	R_C_0	2.40054	0.569491	1.83	1.83	0.00549395	#N/A	#N/A	#N/A	PF02298	PTHR34052,PTHR34052:SF1	0	0	0	GO:0009055	AT2G15780.1	0	(1 of 6) PTHR34052:SF1 - AUXIN RESPONSE FACTOR 30-RELATED
Gobar.D02G048700.1	GhU1H1.D02G049900	R_I_12	R_C_0	4.514	2.68639	1.83	1.83	7.44842e-06	#N/A	#N/A	#N/A	0	PTHR33592	0	0	0	0	0	0	#N/A
Gobar.D05G265900.1	GhU1H1.D05G262200	R_I_12	R_C_0	3.27605	1.44201	1.83	1.83	0.000329239	#N/A	#N/A	#N/A	PF00034	PTHR11961,PTHR11961:SF8	KOG3453	0	K08738	GO:0020037,GO:0009055	AT4G10040.1	CYTC-2	(1 of 8) K08738 - cytochrome c (CYC)
Gobar.D06G002900.1	GhU1H1.D06G003300	R_I_12	R_C_0	4.16768	2.34028	1.83	1.83	6.25463e-07	#N/A	#N/A	#N/A	PF00314	PTHR31048,PTHR31048:SF27	0	0	0	0	AT1G75800.1	0	(1 of 8) PTHR31048//PTHR31048:SF27 - FAMILY NOT NAMED // PATHOGENESIS-RELATED THAUMATIN FAMILY PROTEIN-RELATED
Gobar.D06G014700.1	GhU1H1.D06G015000	R_I_72	R_C_0	1.93772	0.109695	1.83	1.83	0.000143092	#N/A	#N/A	#N/A	PF00067	PTHR24298,PTHR24298:SF102	KOG0156	0	0	GO:0055114,GO:0020037,GO:0016705,GO:0005506	AT4G31940.1	CYP82C4	(1 of 311) KOG0156 - Cytochrome P450 CYP2 subfamily
Gobar.D06G197600.1	GhU1H1.D06G186500	R_I_72	R_C_0	4.11853	2.28983	1.83	1.83	0.0179439	#N/A	#N/A	#N/A	PF14416,PF13839	PTHR32285,PTHR32285:SF62	0	0	0	0	AT2G40320.1	TBL33	(1 of 8) PTHR32285:SF62 - PROTEIN TRICHOME BIREFRINGENCE-LIKE 33
Gobar.D06G251900.1	GhU1H1.D06G239300	R_I_12	R_C_0	4.47521	2.64708	1.83	1.83	3.95028e-07	#N/A	#N/A	#N/A	PF03188,PF04526	PTHR23130,PTHR23130:SF80	KOG4293	0	0	GO:0016021	AT5G47530.1	0	(1 of 10) PTHR23130//PTHR23130:SF80 - FAMILY NOT NAMED // AUXIN-INDUCED IN ROOT CULTURES PROTEIN 12
Gobar.D07G248100.1	GhU1H1.D07G240300	R_I_12	R_C_0	7.16343	5.33428	1.83	1.83	3.49439e-05	#N/A	#N/A	#N/A	PF01428	PTHR14677,PTHR14677:SF2	0	0	0	GO:0008270	AT3G28210.1	PMZ,SAP12	(1 of 2) PTHR14677//PTHR14677:SF2 - ARSENITE INDUCUBLE RNA ASSOCIATED PROTEIN AIP-1-RELATED // AN1-TYPE ZINC FINGER PROTEIN 1
Gobar.D08G297900.1	GhU1H1.D08G281900	R_I_72	R_C_0	2.68482	0.858379	1.83	1.83	0.00276949	#N/A	TF_C2C2-GATA	#N/A	PF00320	PTHR10071,PTHR10071:SF196	KOG1601	0	0	GO:0043565,GO:0008270,GO:0006355,GO:0003700	AT5G25830.1	GATA12	(1 of 5) PTHR10071//PTHR10071:SF196 - TRANSCRIPTION FACTOR GATA GATA BINDING FACTOR // SUBFAMILY NOT NAMED
Gobar.D09G131700.1	GhU1H1.D09G131600	R_I_12	R_C_0	4.87848	3.04562	1.83	1.83	0.00080003	#N/A	#N/A	#N/A	PF00332	PTHR32227,PTHR32227:SF49	0	3.2.1.39	0	GO:0005975,GO:0004553	AT3G57270.1	BG1	(1 of 11) PTHR32227:SF49 - BETA-1,3-GLUCANASE 1-RELATED
Gobar.D09G149600.1	GhU1H1.D09G148300	R_I_24	R_C_0	4.81414	2.98623	1.83	1.83	1.81233e-06	#N/A	#N/A	#N/A	PF13561	PTHR24322,PTHR24322:SF465	KOG0725	1.1.1.331	0	0	AT2G47140.1	0	(1 of 37) 1.1.1.331 - Secoisolariciresinol dehydrogenase
Gobar.D11G207400.1	GhU1H1.D11G204100	R_I_72	R_C_0	2.47897	0.653519	1.83	1.83	3.82859e-06	#N/A	#N/A	#N/A	PF07731,PF00394,PF07732	PTHR11709,PTHR11709:SF113	0	1.10.3.3	0	GO:0055114,GO:0016491,GO:0005507	AT2G23630.1	sks16	(1 of 4) PTHR11709//PTHR11709:SF113 - MULTI-COPPER OXIDASE // PECTINESTERASE LIKE PROTEIN-RELATED
Gobar.D13G026500.1	GhU1H1.D13G025900	R_I_12	R_C_0	4.80751	2.98167	1.83	1.83	3.12526e-10	#N/A	#N/A	#N/A	0	PTHR31033,PTHR31033:SF7	0	0	0	0	AT4G25030.2	0	#N/A
Gobar.D13G195300.1	GhU1H1.D13G188300	R_I_12	R_C_0	1.96828	0.134878	1.83	1.83	3.47707e-11	#N/A	#N/A	#N/A	PF07883	PTHR31238,PTHR31238:SF44	0	0	0	0	AT5G39110.1	0	(1 of 32) PTHR31238//PTHR31238:SF44 - FAMILY NOT NAMED // GERMIN-LIKE PROTEIN SUBFAMILY 1 MEMBER 13-RELATED
Gobar.A02G039400.1	GhU1H1.A02G040600	R_I_72	R_C_0	3.77431	1.95084	1.82	1.82	7.57152e-10	#N/A	#N/A	#N/A	PF13499	PTHR23050	KOG0027	0	K13448	0	AT4G14640.1	CAM8	(1 of 66) K13448 - calcium-binding protein CML (CML)
Gobar.A02G042800.1	GhU1H1.D02G051600	R_I_12	R_C_0	2.02645	0.207893	1.82	1.82	0.00041261	#N/A	TF_AP2/ERF-ERF	#N/A	PF00847	PTHR31190,PTHR31190:SF26	0	0	0	GO:0006355,GO:0003700	AT3G23230.1	0	(1 of 15) PTHR31190//PTHR31190:SF26 - FAMILY NOT NAMED // ETHYLENE-RESPONSIVE TRANSCRIPTION FACTOR ERF096
Gobar.A03G025500.1	GhU1H1.A03G026000	R_I_72	R_C_0	7.51935	5.69544	1.82	1.82	0.000129766	#N/A	#N/A	#N/A	PF00230	PTHR19139,PTHR19139:SF169	KOG0223	0	K09872	GO:0016020,GO:0006810,GO:0005215	AT4G00430.1	PIP1;4,PIP1E,TMP-C	(1 of 13) PTHR19139//PTHR19139:SF169 - AQUAPORIN TRANSPORTER // AQUAPORIN PIP1-4-RELATED
Gobar.A03G061800.1	GhU1H1.D03G128400	R_I_12	R_C_0	3.23527	1.41468	1.82	1.82	0.000205467	#N/A	#N/A	#N/A	PF03169	PTHR31645,PTHR31645:SF8	0	0	0	GO:0055085	AT5G53550.2	ATYSL3,YSL3	(1 of 5) PTHR31645:SF8 - METAL-NICOTIANAMINE TRANSPORTER YSL3
Gobar.A03G162300.1	GhU1H1.A03G162300	R_I_12	R_C_0	5.58679	3.76299	1.82	1.82	6.99687e-07	#N/A	#N/A	#N/A	PF00479,PF02781	PTHR23429,PTHR23429:SF3	0	1.1.1.49	K00036	GO:0055114,GO:0050661,GO:0006006,GO:0004345	AT5G13110.1	G6PD2	(1 of 4) PTHR23429:SF3 - GLUCOSE-6-PHOSPHATE 1-DEHYDROGENASE 2, CHLOROPLASTIC-RELATED
Gobar.A03G197400.1	GhU1H1.A03G197100	R_I_12	R_C_0	3.61883	1.79909	1.82	1.82	0.0208557	#N/A	#N/A	#N/A	PF00860	PTHR11119,PTHR11119:SF51	0	0	K14611	GO:0055085,GO:0016020,GO:0006810,GO:0005215	AT1G49960.1	0	(1 of 4) PTHR11119:SF51 - NUCLEOBASE-ASCORBATE TRANSPORTER 4
Gobar.A05G293200.1	GhU1H1.D05G291400	R_I_72	R_C_0	4.908	3.08457	1.82	1.82	0.00185361	#N/A	#N/A	#N/A	PF00191	PTHR10502,PTHR10502:SF104	KOG0819	0	0	GO:0005544,GO:0005509	AT2G38750.1	ANNAT4	(1 of 4) PTHR10502//PTHR10502:SF104 - ANNEXIN // ANNEXIN D4
Gobar.A07G122200.1	GhU1H1.A07G122400	R_I_72	R_C_0	2.14796	0.327687	1.82	1.82	0.0250614	#N/A	#N/A	#N/A	PF03168	PTHR31415,PTHR31415:SF17	0	0	0	0	AT3G44220.1	0	(1 of 6) PTHR31415//PTHR31415:SF17 - FAMILY NOT NAMED // LATE EMBRYOGENESIS ABUNDANT HYDROXYPROLINE-RICH GLYCOPROTEIN
Gobar.A07G161500.1	GhU1H1.A07G161900	R_I_72	R_C_0	2.39917	0.582074	1.82	1.82	0.0470953	#N/A	#N/A	#N/A	0	PTHR33210,PTHR33210:SF5	0	0	0	0	AT2G20515.1	0	#N/A
Gobar.A07G238200.1	GhU1H1.A07G244900	R_I_12	R_C_0	8.11187	6.29574	1.82	1.82	1.3481e-05	#N/A	#N/A	#N/A	PF03446,PF00389	PTHR10996,PTHR10996:SF171	KOG0069	1.2.1.2	K00122	GO:0055114,GO:0004616,GO:0051287,GO:0016616,GO:0008152	AT5G14780.1	FDH	(1 of 2) 1.2.1.2 - Formate dehydrogenase
Gobar.A08G128500.1	GhU1H1.A08G129400	R_I_12	R_C_0	4.75932	2.93904	1.82	1.82	9.6592e-09	#N/A	TF_AP2/ERF-ERF	#N/A	PF00847	PTHR31190,PTHR31190:SF27	0	0	K09286	GO:0006355,GO:0003700	AT2G47520.1	HRE2	(1 of 5) PTHR31190//PTHR31190:SF27 - FAMILY NOT NAMED // ETHYLENE-RESPONSIVE TRANSCRIPTION FACTOR CRF1-RELATED
Gobar.A10G256500.1	GhU1H1.A10G250200	R_I_72	R_C_0	10.2821	8.45925	1.82	1.82	1.61892e-06	#N/A	#N/A	#N/A	PF00230	PTHR19139,PTHR19139:SF146	KOG0223	0	K09872	GO:0016020,GO:0006810,GO:0005215	AT4G00430.1	PIP1;4,PIP1E,TMP-C	(1 of 6) PTHR19139//PTHR19139:SF146 - AQUAPORIN TRANSPORTER // SUBFAMILY NOT NAMED
Gobar.A11G113400.1	GhU1H1.A11G114100	R_I_72	R_C_0	3.74104	1.91762	1.82	1.82	0.0090297	#N/A	TF_MYB	#N/A	PF00249	PTHR10641,PTHR10641:SF465	KOG0048	0	K09422	0	AT1G09540.1	ATMYB61,MYB61	(1 of 9) PTHR10641//PTHR10641:SF465 - MYB-LIKE DNA-BINDING PROTEIN MYB // MYB TRANSCRIPTION FACTOR
Gobar.A11G114500.1	GhU1H1.A11G115300	R_I_72	R_C_0	3.4225	1.60644	1.82	1.82	0.00221733	#N/A	#N/A	#N/A	PF13561	PTHR24322,PTHR24322:SF498	KOG0725	1.1.1.145,1.1.1.51	0	0	AT2G47140.1	0	(1 of 7) 1.1.1.51 - 3(or 17)-beta-hydroxysteroid dehydrogenase
Gobar.A11G259500.1	GhU1H1.A11G264400	R_I_72	R_C_0	4.72699	2.90728	1.82	1.82	0.0141048	#N/A	#N/A	#N/A	PF07883	PTHR31238,PTHR31238:SF44	0	0	0	0	AT5G39110.1	0	(1 of 32) PTHR31238//PTHR31238:SF44 - FAMILY NOT NAMED // GERMIN-LIKE PROTEIN SUBFAMILY 1 MEMBER 13-RELATED
Gobar.A12G039900.1	GhU1H1.A12G042900	R_I_12	R_C_0	3.18618	1.36905	1.82	1.82	6.06423e-07	#N/A	#N/A	#N/A	0	PTHR34574,PTHR34574:SF2	0	0	0	0	AT4G38810.2	0	(1 of 4) PTHR34574//PTHR34574:SF2 - FAMILY NOT NAMED // EF-HAND CONTAINING PROTEIN-LIKE
Gobar.A12G201900.1	GhU1H1.A12G206000	R_I_24	R_C_0	2.90246	1.08406	1.82	1.82	0.00155456	#N/A	#N/A	#N/A	PF03083	PTHR10791,PTHR10791:SF22	KOG1623	0	0	GO:0016021	AT5G50800.1	0	(1 of 14) PTHR10791:SF22 - BIDIRECTIONAL SUGAR TRANSPORTER SWEET10
Gobar.A12G267000.1	GhU1H1.A12G273100	R_I_12	R_C_0	4.11578	2.29954	1.82	1.82	2.79116e-11	#N/A	#N/A	#N/A	0	PTHR22814,PTHR22814:SF129	0	0	0	0	AT5G52760.1	0	(1 of 6) PTHR22814//PTHR22814:SF129 - COPPER TRANSPORT PROTEIN ATOX1-RELATED // COPPER TRANSPORT FAMILY PROTEIN-RELATED
Gobar.A13G082800.1	GhU1H1.A13G082800	R_I_72	R_C_0	4.22481	2.4079	1.82	1.82	1.811e-05	#N/A	#N/A	#N/A	PF00652,PF00161	0	0	3.2.2.22	0	GO:0030598,GO:0017148	0	0	(1 of 4) 3.2.2.22 - rRNA N-glycosylase / rRNA N-glycosidase
Gobar.A13G093500.1	GhU1H1.A13G092500	R_I_72	R_C_0	4.82324	3.00773	1.82	1.82	0.00294165	#N/A	#N/A	#N/A	PF00582	PTHR31964,PTHR31964:SF23	0	0	0	GO:0006950	AT3G53990.1	0	(1 of 106) PF00582 - Universal stress protein family (Usp)
Gobar.D02G034000.1	GhU1H1.D02G033000	R_I_24	R_C_0	2.95921	1.13422	1.82	1.82	0.00279401	#N/A	#N/A	#N/A	PF00067	PTHR24282,PTHR24282:SF20	KOG0157	1.14.13.173	0	GO:0055114,GO:0020037,GO:0016705,GO:0005506	AT3G14640.1	CYP72A10	(1 of 60) 1.14.13.173 - 11-oxo-beta-amyrin 30-oxidase / CYP72A154
Gobar.D03G001800.1	GhU1H1.A02G198800	R_I_12	R_C_0	5.39726	3.57265	1.82	1.82	2.40182e-10	#N/A	TF_HB-WOX	#N/A	PF00046	PTHR24326,PTHR24326:SF220	0	0	0	GO:0003677	AT4G35550.1	ATWOX13,HB-4,WOX13	(1 of 3) PTHR24326//PTHR24326:SF220 - FAMILY NOT NAMED // WUSCHEL-RELATED HOMEOBOX 13
Gobar.D03G010000.1	GhU1H1.D03G009900	R_I_12	R_C_0	5.29668	3.47962	1.82	1.82	0.00109503	#N/A	#N/A	#N/A	PF14363,PF00004	PTHR23070,PTHR23070:SF21	KOG0743	0	K08900	GO:0005524	AT3G50940.1	0	(1 of 4) PTHR23070//PTHR23070:SF21 - BCS1 AAA-TYPE ATPASE // SUBFAMILY NOT NAMED
Gobar.D03G150400.1	GhU1H1.D03G040400	R_I_72	R_C_0	5.87497	4.05189	1.82	1.82	1.79531e-05	#N/A	#N/A	#N/A	PF15511	PTHR10484	KOG3467	0	K11254	0	AT1G07660.1	0	(1 of 29) K11254 - histone H4 (H4)
Gobar.D03G170100.1	GhU1H1.D03G161200	R_I_72	R_C_0	3.97196	2.15607	1.82	1.82	0.00085919	#N/A	#N/A	#N/A	PF00101	PTHR31262,PTHR31262:SF0	0	4.1.1.39	K01602	0	AT5G38430.1	0	(1 of 8) K01602 - ribulose-bisphosphate carboxylase small chain (rbcS)
Gobar.D05G167000.1	GhU1H1.D05G165800	R_I_72	R_C_0	5.39221	3.57592	1.82	1.82	8.72107e-06	#N/A	#N/A	#N/A	0	PTHR35274,PTHR35274:SF2	0	0	0	0	AT2G33850.1	0	(1 of 4) PTHR35274//PTHR35274:SF2 - FAMILY NOT NAMED // EXPRESSED PROTEIN-RELATED
Gobar.D05G188800.1	GhU1H1.D05G186900	R_I_72	R_C_0	2.74222	0.921436	1.82	1.82	0.00662627	#N/A	#N/A	#N/A	PF03087	PTHR33070,PTHR33070:SF14	0	0	0	0	AT1G76240.1	0	(1 of 80) PF03087 - Arabidopsis protein of unknown function (DUF241)
Gobar.D06G204200.1	GhU1H1.D06G192800	R_I_12	R_C_0	4.40762	2.58928	1.82	1.82	5.0224e-07	#N/A	TF_C2H2	#N/A	PF13912	PTHR26374,PTHR26374:SF207	0	0	0	0	AT2G37430.1	0	(1 of 118) PF13912 - C2H2-type zinc finger (zf-C2H2_6)
Gobar.D07G057000.1	GhU1H1.D07G056900	R_I_12	R_C_0	3.68167	1.85917	1.82	1.82	0.00844562	#N/A	TF_WRKY	#N/A	PF03106	PTHR31221,PTHR31221:SF25	0	0	0	GO:0043565,GO:0006355,GO:0003700	AT5G13080.1	ATWRKY75,WRKY75	(1 of 14) PTHR31221:SF25 - WRKY TRANSCRIPTION FACTOR 45-RELATED
[truncated: 13,896 more rows]

## Sheet: Supplemental Table 3
Supplemental Table S3. Differentially expressed genes in Gossypium barbadense 'GB1031' following infection with Fusarium oxysporum f.sp. vasinfectum race 4.
[truncated: 14,821 more rows]

[truncated: 3 more sheets: Supplemental Table 4, Supplemental Table 5, Supplemental Table 6]
